# Supplementary material for: Synthesis and crystal structures of a bis­(3-hy­droxy-cyclo­hex-2-en-1-one) and two hexa­hydro­quinoline derivatives
Source: Acta Crystallogr E Crystallogr Commun. 2020 Jan 3;76(Pt 2):125–31. doi: 10.1107/S2056989019017018 (PMC7001840; doi:10.1107/S2056989019017018)
Supplement: Supplementary file 1 [file e-76-00125-sup1.cif]

##############################################################################
#                                                                            #
# This CIF contains the data in a paper accepted for publication in          #
# Acta Crystallographica Section E. It conforms to the requirements of       #
# Notes for Authors for Acta Crystallographica Section E, and has been       #
# peer reviewed under the auspices of the IUCr Commission on Journals.       #
#                                                                            #
# Full details of the Crystallographic Information File format               #
# are given in the paper "The Crystallographic Information File (CIF):       #
# a New Standard Archive File for Crystallography" by S. R. Hall, F. H.      #
# Allen and I. D. Brown [Acta Cryst. (1991), A47, 655-685].                  #
#                                                                            #
# The current version of the core CIF dictionary is obtainable from          #
# ftp://ftp.iucr.org/pub/cif_core.dic.                                       #
#                                                                            #
# Software is freely available for graphical display of the structure(s)     #
# in this CIF. For information consult the CIF software page                 #
# http://www.iucr.org/resources/cif/software.                                #
#                                                                            #
# This file may be used for bona fide research purposes within the           #
# scientific community so long as proper attribution is given to the journal # 
# article from which it was obtained.                                        #
#                                                                            #
##############################################################################
data_I
_audit_creation_method
;
Olex2 1.2
(compiled 2018.05.29 svn.r3508 for OlexSys, GUI svn.r5506)
;
_chemical_name_systematic
;
2,2'-[(2-Nitrophenyl)methylene]bis(3-hydroxy-5,5-dimethylcyclohex-2-enone)
;
_chemical_name_common     ?
_chemical_formula_moiety     'C23 H27 N O6'
_chemical_formula_sum     'C23 H27 N O6'
_chemical_formula_iupac     'C23 H27 N O6'
_chemical_formula_weight     413.45
_chemical_melting_point     ?
_space_group_crystal_system     triclinic
_space_group_name_H-M_alt     'P -1'
_space_group_name_Hall     '-P 1'
loop_
    _space_group_symop_operation_xyz
    'x, y, z'
    '-x, -y, -z'
_cell_length_a     8.7024(3)
_cell_length_b     9.8709(4)
_cell_length_c     13.1621(5)
_cell_angle_alpha     90.3822(19)
_cell_angle_beta     108.9608(18)
_cell_angle_gamma     97.3571(18)
_cell_volume     1059.08(7)
_cell_formula_units_Z     2
_cell_measurement_reflns_used     9400
_cell_measurement_theta_min     2.50
_cell_measurement_theta_max     28.75
_cell_measurement_temperature     100(2)
_exptl_crystal_description     'prism'
_exptl_crystal_colour     yellow
_exptl_crystal_size_max     0.387
_exptl_crystal_size_mid     0.251
_exptl_crystal_size_min     0.134
_exptl_crystal_density_diffrn     1.297
_exptl_crystal_density_meas     ?
_exptl_crystal_density_method     ?
_exptl_crystal_F_000     440
_exptl_absorpt_coefficient_mu     0.094
_exptl_absorpt_correction_type     none
_exptl_absorpt_process_details     ?
_exptl_absorpt_correction_T_min     ?
_exptl_absorpt_correction_T_max     ?
_diffrn_ambient_temperature     99.99
_diffrn_source     ?
_diffrn_radiation_type     MoK\a
_diffrn_radiation_wavelength     0.71073
_diffrn_measurement_device_type     'Bruker SMART BREEZE CCD'
_diffrn_measurement_method     '\f and \w scans'
_diffrn_detector_area_resol_mean     ?
_diffrn_reflns_number     29458
_diffrn_reflns_av_R_equivalents     0.0314
_diffrn_reflns_av_unetI/netI     0.0252
_diffrn_reflns_theta_min     2.497
_diffrn_reflns_theta_max     29.045
_diffrn_reflns_theta_full     25.242
_diffrn_measured_fraction_theta_max     0.939
_diffrn_measured_fraction_theta_full     0.998
_diffrn_reflns_limit_h_min     -11
_diffrn_reflns_limit_h_max     11
_diffrn_reflns_limit_k_min     -13
_diffrn_reflns_limit_k_max     13
_diffrn_reflns_limit_l_min     -17
_diffrn_reflns_limit_l_max     17
_diffrn_standards_number     0
_refine_special_details     ?
_reflns_number_total     5315
_reflns_number_gt     4254
_reflns_threshold_expression     'I > 2\s(I)'
_refine_ls_structure_factor_coef     Fsqd
_refine_ls_matrix_type     full
_refine_ls_R_factor_all     0.0689
_refine_ls_R_factor_gt     0.0542
_refine_ls_wR_factor_gt     0.1432
_refine_ls_wR_factor_ref     0.1543
_refine_ls_goodness_of_fit_ref     1.036
_refine_ls_restrained_S_all     1.036
_refine_ls_number_reflns     5315
_refine_ls_number_parameters     291
_refine_ls_number_restraints     0
_refine_ls_hydrogen_treatment     mixed
_refine_ls_weighting_scheme     calc
_refine_ls_weighting_details
              'w=1/[\s^2^(Fo^2^)+(0.0841P)^2^+0.5356P] where P=(Fo^2^+2Fc^2^)/3'
_atom_sites_solution_hydrogens     mixed
_atom_sites_solution_primary     direct
_atom_sites_solution_secondary     ?
_refine_ls_shift/su_max     0.000
_refine_ls_shift/su_mean     0.000
_refine_diff_density_max     0.652
_refine_diff_density_min     -0.253
_refine_ls_extinction_method     none
_refine_ls_extinction_coef     .
loop_
    _atom_type_symbol
    _atom_type_description
    _atom_type_scat_dispersion_real
    _atom_type_scat_dispersion_imag
    _atom_type_scat_source
    'C' 'C' 0.0033 0.0016
                         'International Tables Vol C Tables 4.2.6.8 and 6.1.1.4'
    'H' 'H' 0.0000 0.0000
                         'International Tables Vol C Tables 4.2.6.8 and 6.1.1.4'
    'N' 'N' 0.0061 0.0033
                         'International Tables Vol C Tables 4.2.6.8 and 6.1.1.4'
    'O' 'O' 0.0106 0.0060
                         'International Tables Vol C Tables 4.2.6.8 and 6.1.1.4'
_computing_data_collection     'APEX2 (Bruker, 2013)'
_computing_cell_refinement     'SAINT (Bruker, 2013)'
_computing_data_reduction     'SAINT (Bruker, 2013)'
_computing_structure_solution     'ShelXS (Sheldrick, 2008)'
_computing_structure_refinement     'ShelXL (Sheldrick, 2015)'
_computing_molecular_graphics     '<i>OLEX2</i> (Dolomanov et al., 2009)'
_computing_publication_material     '<i>OLEX2</i> (Dolomanov et al., 2009)'
loop_
    _atom_site_type_symbol
    _atom_site_label
    _atom_site_fract_x
    _atom_site_fract_y
    _atom_site_fract_z
    _atom_site_U_iso_or_equiv
    _atom_site_adp_type
    _atom_site_calc_flag
    _atom_site_occupancy
    _atom_site_disorder_assembly
    _atom_site_disorder_group
    O O5 0.04549(13) 0.40295(11) 0.15867(9) 0.0208(2) Uani d 1 . .
    O O3 0.21250(13) 0.20362(12) 0.17985(9) 0.0236(3) Uani d 1 . .
    O O4 0.68127(15) 0.53646(13) 0.29954(11) 0.0320(3) Uani d 1 . .
    O O6 0.50510(15) 0.73583(13) 0.29901(10) 0.0296(3) Uani d 1 . .
    C C9 0.11023(18) 0.52479(16) 0.18099(11) 0.0185(3) Uani d 1 . .
    O O2 0.61739(15) 0.30380(15) 0.47643(10) 0.0346(3) Uani d 1 . .
    O O1 0.50744(18) 0.09861(14) 0.41032(11) 0.0380(3) Uani d 1 . .
    C C16 0.44538(19) 0.37141(16) 0.25549(12) 0.0203(3) Uani d 1 . .
    C C8 0.27365(18) 0.56290(16) 0.25447(11) 0.0183(3) Uani d 1 . .
    C C7 0.37049(18) 0.45661(15) 0.31983(11) 0.0182(3) Uani d 1 . .
    H H7 0.466554 0.510901 0.375098 0.022 Uiso calc 1 . .
    N N1 0.49857(19) 0.21541(16) 0.43905(11) 0.0279(3) Uani d 1 . .
    C C10 0.0114(2) 0.63357(17) 0.12509(13) 0.0235(3) Uani d 1 . .
    H H10A -0.104225 0.606543 0.120725 0.028 Uiso calc 1 . .
    H H10B 0.014314 0.636767 0.050574 0.028 Uiso calc 1 . .
    C C17 0.36806(18) 0.25256(16) 0.19662(12) 0.0209(3) Uani d 1 . .
    C C13 0.34611(19) 0.69472(17) 0.25407(12) 0.0218(3) Uani d 1 . .
    C C6 0.28101(18) 0.36902(16) 0.38462(11) 0.0191(3) Uani d 1 . .
    C C21 0.61154(19) 0.42118(18) 0.26078(13) 0.0237(3) Uani d 1 . .
    C C18 0.4540(2) 0.15999(18) 0.14946(14) 0.0249(3) Uani d 1 . .
    C C12 0.2536(2) 0.80723(17) 0.20066(13) 0.0249(3) Uani d 1 . .
    H H12A 0.273724 0.823572 0.131642 0.030 Uiso calc 1 . .
    H H12B 0.296854 0.892238 0.246928 0.030 Uiso calc 1 . .
    C C11 0.0687(2) 0.77713(16) 0.17870(13) 0.0230(3) Uani d 1 . .
    C C1 0.3365(2) 0.25007(17) 0.43280(12) 0.0238(3) Uani d 1 . .
    C C2 0.2498(2) 0.16111(18) 0.48286(13) 0.0285(4) Uani d 1 . .
    H H2 0.288304 0.078128 0.509312 0.034 Uiso calc 1 . .
    C C4 0.0550(2) 0.31725(19) 0.45528(13) 0.0277(4) Uani d 1 . .
    H H4 -0.039275 0.344284 0.466757 0.033 Uiso calc 1 . .
    C C19 0.6040(2) 0.23166(18) 0.12570(14) 0.0267(4) Uani d 1 . .
    C C14 0.0311(2) 0.78794(18) 0.28423(14) 0.0280(4) Uani d 1 . .
    H H14A -0.086246 0.759417 0.270562 0.042 Uiso calc 1 . .
    H H14B 0.060734 0.882821 0.313448 0.042 Uiso calc 1 . .
    H H14C 0.094698 0.728498 0.336144 0.042 Uiso calc 1 . .
    C C5 0.13841(19) 0.40093(17) 0.40030(12) 0.0220(3) Uani d 1 . .
    H H5 0.097129 0.482417 0.372502 0.026 Uiso calc 1 . .
    C C20 0.7057(2) 0.3260(2) 0.22307(15) 0.0310(4) Uani d 1 . .
    H H20A 0.756393 0.268957 0.283196 0.037 Uiso calc 1 . .
    H H20B 0.795669 0.381263 0.205032 0.037 Uiso calc 1 . .
    C C3 0.1069(2) 0.19581(19) 0.49334(14) 0.0304(4) Uani d 1 . .
    H H3A 0.044832 0.136339 0.526547 0.036 Uiso calc 1 . .
    C C22 0.7073(2) 0.1264(2) 0.10677(18) 0.0361(4) Uani d 1 . .
    H H22A 0.740886 0.071941 0.170262 0.054 Uiso calc 1 . .
    H H22B 0.804872 0.173597 0.093904 0.054 Uiso calc 1 . .
    H H22C 0.642313 0.066101 0.043989 0.054 Uiso calc 1 . .
    C C15 -0.0190(2) 0.87981(19) 0.10242(15) 0.0321(4) Uani d 1 . .
    H H15A 0.001219 0.871620 0.033763 0.048 Uiso calc 1 . .
    H H15B 0.022549 0.972726 0.134428 0.048 Uiso calc 1 . .
    H H15C -0.137191 0.860984 0.090111 0.048 Uiso calc 1 . .
    C C23 0.5504(3) 0.3151(2) 0.02618(16) 0.0377(4) Uani d 1 . .
    H H23A 0.491440 0.253400 -0.036919 0.057 Uiso calc 1 . .
    H H23B 0.647292 0.366841 0.015346 0.057 Uiso calc 1 . .
    H H23C 0.478164 0.378662 0.036190 0.057 Uiso calc 1 . .
    H H3 0.160(4) 0.282(3) 0.187(2) 0.069(9) Uiso d 1 . .
    H H18A 0.377(3) 0.114(2) 0.093(2) 0.042(6) Uiso d 1 . .
    H H18B 0.486(3) 0.084(2) 0.2037(19) 0.042(6) Uiso d 1 . .
    H H6 0.569(5) 0.647(4) 0.307(3) 0.103(12) Uiso d 1 . .
loop_
    _atom_site_aniso_label
    _atom_site_aniso_U_11
    _atom_site_aniso_U_22
    _atom_site_aniso_U_33
    _atom_site_aniso_U_12
    _atom_site_aniso_U_13
    _atom_site_aniso_U_23
    O5 0.0178(5) 0.0222(6) 0.0217(5) 0.0004(4) 0.0066(4) -0.0023(4)
    O3 0.0172(5) 0.0246(6) 0.0287(6) -0.0011(4) 0.0089(4) -0.0045(5)
    O4 0.0232(6) 0.0310(7) 0.0418(7) -0.0051(5) 0.0142(5) -0.0105(5)
    O6 0.0217(6) 0.0284(6) 0.0351(7) -0.0051(5) 0.0080(5) -0.0042(5)
    C9 0.0194(7) 0.0225(7) 0.0163(7) 0.0031(6) 0.0095(6) -0.0003(5)
    O2 0.0232(6) 0.0471(8) 0.0292(6) 0.0049(6) 0.0029(5) 0.0016(6)
    O1 0.0496(8) 0.0338(7) 0.0369(7) 0.0206(6) 0.0170(6) 0.0081(6)
    C16 0.0182(7) 0.0224(7) 0.0216(7) 0.0027(6) 0.0083(6) -0.0001(6)
    C8 0.0177(7) 0.0213(7) 0.0167(6) 0.0027(5) 0.0068(5) -0.0018(5)
    C7 0.0163(7) 0.0209(7) 0.0172(7) 0.0005(5) 0.0061(5) -0.0027(5)
    N1 0.0304(8) 0.0335(8) 0.0209(7) 0.0114(6) 0.0070(6) 0.0047(6)
    C10 0.0233(8) 0.0249(8) 0.0202(7) 0.0034(6) 0.0043(6) 0.0017(6)
    C17 0.0178(7) 0.0246(8) 0.0211(7) 0.0024(6) 0.0075(6) 0.0004(6)
    C13 0.0210(7) 0.0249(8) 0.0203(7) -0.0007(6) 0.0095(6) -0.0032(6)
    C6 0.0185(7) 0.0236(7) 0.0143(6) 0.0000(6) 0.0054(5) -0.0029(5)
    C21 0.0181(7) 0.0310(9) 0.0213(7) 0.0006(6) 0.0068(6) -0.0029(6)
    C18 0.0211(8) 0.0265(8) 0.0280(8) 0.0008(6) 0.0103(7) -0.0065(7)
    C12 0.0299(8) 0.0208(8) 0.0260(8) -0.0003(6) 0.0135(7) 0.0017(6)
    C11 0.0278(8) 0.0218(8) 0.0210(7) 0.0052(6) 0.0095(6) 0.0034(6)
    C1 0.0234(8) 0.0280(8) 0.0186(7) 0.0048(6) 0.0044(6) -0.0028(6)
    C2 0.0382(10) 0.0257(8) 0.0194(7) 0.0022(7) 0.0072(7) 0.0019(6)
    C4 0.0255(8) 0.0383(10) 0.0210(7) 0.0000(7) 0.0115(6) -0.0012(7)
    C19 0.0241(8) 0.0288(9) 0.0311(8) 0.0032(6) 0.0144(7) -0.0028(7)
    C14 0.0333(9) 0.0289(9) 0.0278(8) 0.0079(7) 0.0166(7) 0.0018(7)
    C5 0.0224(8) 0.0264(8) 0.0179(7) 0.0037(6) 0.0076(6) 0.0005(6)
    C20 0.0176(7) 0.0369(10) 0.0395(10) -0.0011(7) 0.0128(7) -0.0102(8)
    C3 0.0365(9) 0.0335(9) 0.0222(8) -0.0030(7) 0.0142(7) 0.0013(7)
    C22 0.0283(9) 0.0356(10) 0.0493(11) 0.0062(7) 0.0190(8) -0.0077(8)
    C15 0.0384(10) 0.0259(9) 0.0312(9) 0.0091(7) 0.0084(8) 0.0071(7)
    C23 0.0470(11) 0.0377(11) 0.0379(10) 0.0098(9) 0.0254(9) 0.0049(8)
_geom_special_details
;
 All esds (except the esd in the dihedral angle between two l.s. planes)
 are estimated using the full covariance matrix.  The cell esds are taken
 into account individually in the estimation of esds in distances, angles
 and torsion angles; correlations between esds in cell parameters are only
 used when they are defined by crystal symmetry.  An approximate (isotropic)
 treatment of cell esds is used for estimating esds involving l.s. planes.
;
loop_
    _geom_bond_atom_site_label_1
    _geom_bond_atom_site_label_2
    _geom_bond_site_symmetry_2
    _geom_bond_distance
    _geom_bond_publ_flag
    O5 C9 . 1.2507(19) ?
    O3 C17 . 1.3234(19) ?
    O4 C21 . 1.240(2) ?
    O6 C13 . 1.3228(19) ?
    C9 C8 . 1.437(2) ?
    C9 C10 . 1.507(2) ?
    O2 N1 . 1.227(2) ?
    O1 N1 . 1.231(2) ?
    C16 C7 . 1.529(2) ?
    C16 C17 . 1.370(2) ?
    C16 C21 . 1.445(2) ?
    C8 C7 . 1.523(2) ?
    C8 C13 . 1.372(2) ?
    C7 C6 . 1.533(2) ?
    N1 C1 . 1.470(2) ?
    C10 C11 . 1.527(2) ?
    C17 C18 . 1.499(2) ?
    C13 C12 . 1.499(2) ?
    C6 C1 . 1.404(2) ?
    C6 C5 . 1.395(2) ?
    C21 C20 . 1.502(2) ?
    C18 C19 . 1.528(2) ?
    C12 C11 . 1.528(2) ?
    C11 C14 . 1.533(2) ?
    C11 C15 . 1.527(2) ?
    C1 C2 . 1.391(2) ?
    C2 C3 . 1.380(3) ?
    C4 C5 . 1.389(2) ?
    C4 C3 . 1.375(3) ?
    C19 C20 . 1.526(2) ?
    C19 C22 . 1.526(2) ?
    C19 C23 . 1.526(3) ?
loop_
    _geom_angle_atom_site_label_1
    _geom_angle_atom_site_label_2
    _geom_angle_atom_site_label_3
    _geom_angle_site_symmetry_1
    _geom_angle_site_symmetry_3
    _geom_angle
    _geom_angle_publ_flag
    O5 C9 C8 . . 122.69(14) ?
    O5 C9 C10 . . 117.37(13) ?
    C8 C9 C10 . . 119.93(13) ?
    C17 C16 C7 . . 124.87(14) ?
    C17 C16 C21 . . 119.05(14) ?
    C21 C16 C7 . . 116.07(13) ?
    C9 C8 C7 . . 121.06(13) ?
    C13 C8 C9 . . 117.49(14) ?
    C13 C8 C7 . . 121.00(13) ?
    C16 C7 C6 . . 112.82(12) ?
    C8 C7 C16 . . 113.54(12) ?
    C8 C7 C6 . . 114.51(12) ?
    O2 N1 O1 . . 124.15(16) ?
    O2 N1 C1 . . 117.60(14) ?
    O1 N1 C1 . . 118.19(15) ?
    C9 C10 C11 . . 115.19(13) ?
    O3 C17 C16 . . 123.87(14) ?
    O3 C17 C18 . . 112.79(14) ?
    C16 C17 C18 . . 123.25(14) ?
    O6 C13 C8 . . 123.82(15) ?
    O6 C13 C12 . . 112.72(14) ?
    C8 C13 C12 . . 123.46(14) ?
    C1 C6 C7 . . 122.42(13) ?
    C5 C6 C7 . . 122.82(14) ?
    C5 C6 C1 . . 114.76(14) ?
    O4 C21 C16 . . 122.67(15) ?
    O4 C21 C20 . . 118.99(14) ?
    C16 C21 C20 . . 118.26(15) ?
    C17 C18 C19 . . 114.49(14) ?
    C13 C12 C11 . . 113.81(13) ?
    C10 C11 C12 . . 107.37(13) ?
    C10 C11 C14 . . 111.47(14) ?
    C10 C11 C15 . . 109.11(14) ?
    C12 C11 C14 . . 110.01(14) ?
    C15 C11 C12 . . 110.07(14) ?
    C15 C11 C14 . . 108.80(14) ?
    C6 C1 N1 . . 121.11(15) ?
    C2 C1 N1 . . 114.97(15) ?
    C2 C1 C6 . . 123.83(15) ?
    C3 C2 C1 . . 118.67(16) ?
    C3 C4 C5 . . 120.92(16) ?
    C20 C19 C18 . . 107.98(14) ?
    C20 C19 C22 . . 109.38(15) ?
    C22 C19 C18 . . 110.18(15) ?
    C23 C19 C18 . . 110.18(15) ?
    C23 C19 C20 . . 109.85(16) ?
    C23 C19 C22 . . 109.26(15) ?
    C4 C5 C6 . . 122.05(15) ?
    C21 C20 C19 . . 114.88(14) ?
    C4 C3 C2 . . 119.41(16) ?
loop_
    _geom_torsion_atom_site_label_1
    _geom_torsion_atom_site_label_2
    _geom_torsion_atom_site_label_3
    _geom_torsion_atom_site_label_4
    _geom_torsion_site_symmetry_1
    _geom_torsion_site_symmetry_2
    _geom_torsion_site_symmetry_3
    _geom_torsion_site_symmetry_4
    _geom_torsion
    _geom_torsion_publ_flag
    O5 C9 C8 C7 . . . . -7.3(2) ?
    O5 C9 C8 C13 . . . . 165.07(14) ?
    O5 C9 C10 C11 . . . . 161.40(13) ?
    O3 C17 C18 C19 . . . . 156.51(14) ?
    O4 C21 C20 C19 . . . . -146.42(16) ?
    O6 C13 C12 C11 . . . . -162.31(13) ?
    C9 C8 C7 C16 . . . . 78.45(17) ?
    C9 C8 C7 C6 . . . . -53.11(18) ?
    C9 C8 C13 O6 . . . . -164.77(14) ?
    C9 C8 C13 C12 . . . . 14.0(2) ?
    C9 C10 C11 C12 . . . . 49.40(17) ?
    C9 C10 C11 C14 . . . . -71.15(18) ?
    C9 C10 C11 C15 . . . . 168.67(14) ?
    O2 N1 C1 C6 . . . . 51.4(2) ?
    O2 N1 C1 C2 . . . . -125.14(16) ?
    O1 N1 C1 C6 . . . . -131.16(16) ?
    O1 N1 C1 C2 . . . . 52.2(2) ?
    C16 C7 C6 C1 . . . . 35.67(19) ?
    C16 C7 C6 C5 . . . . -144.27(14) ?
    C16 C17 C18 C19 . . . . -26.7(2) ?
    C16 C21 C20 C19 . . . . 36.8(2) ?
    C8 C9 C10 C11 . . . . -20.2(2) ?
    C8 C7 C6 C1 . . . . 167.58(13) ?
    C8 C7 C6 C5 . . . . -12.4(2) ?
    C8 C13 C12 C11 . . . . 18.8(2) ?
    C7 C16 C17 O3 . . . . 6.8(3) ?
    C7 C16 C17 C18 . . . . -169.69(15) ?
    C7 C16 C21 O4 . . . . -11.6(2) ?
    C7 C16 C21 C20 . . . . 165.04(15) ?
    C7 C8 C13 O6 . . . . 7.6(2) ?
    C7 C8 C13 C12 . . . . -173.56(14) ?
    C7 C6 C1 N1 . . . . 10.4(2) ?
    C7 C6 C1 C2 . . . . -173.36(14) ?
    C7 C6 C5 C4 . . . . 177.16(14) ?
    N1 C1 C2 C3 . . . . 171.47(15) ?
    C10 C9 C8 C7 . . . . 174.32(13) ?
    C10 C9 C8 C13 . . . . -13.3(2) ?
    C17 C16 C7 C8 . . . . -88.49(18) ?
    C17 C16 C7 C6 . . . . 43.9(2) ?
    C17 C16 C21 O4 . . . . 169.75(16) ?
    C17 C16 C21 C20 . . . . -13.6(2) ?
    C17 C18 C19 C20 . . . . 45.7(2) ?
    C17 C18 C19 C22 . . . . 165.08(15) ?
    C17 C18 C19 C23 . . . . -74.29(19) ?
    C13 C8 C7 C16 . . . . -93.69(17) ?
    C13 C8 C7 C6 . . . . 134.75(14) ?
    C13 C12 C11 C10 . . . . -48.40(17) ?
    C13 C12 C11 C14 . . . . 73.07(17) ?
    C13 C12 C11 C15 . . . . -167.05(14) ?
    C6 C1 C2 C3 . . . . -5.0(2) ?
    C21 C16 C7 C8 . . . . 92.93(16) ?
    C21 C16 C7 C6 . . . . -134.69(14) ?
    C21 C16 C17 O3 . . . . -174.70(14) ?
    C21 C16 C17 C18 . . . . 8.9(2) ?
    C18 C19 C20 C21 . . . . -51.4(2) ?
    C1 C6 C5 C4 . . . . -2.8(2) ?
    C1 C2 C3 C4 . . . . -0.7(2) ?
    C5 C6 C1 N1 . . . . -169.69(14) ?
    C5 C6 C1 C2 . . . . 6.6(2) ?
    C5 C4 C3 C2 . . . . 4.3(3) ?
    C3 C4 C5 C6 . . . . -2.5(2) ?
    C22 C19 C20 C21 . . . . -171.31(16) ?
    C23 C19 C20 C21 . . . . 68.8(2) ?
loop_
    _geom_hbond_atom_site_label_D
    _geom_hbond_atom_site_label_H
    _geom_hbond_atom_site_label_A
    _geom_hbond_site_symmetry_A
    _geom_hbond_distance_DH
    _geom_hbond_distance_HA
    _geom_hbond_distance_DA
    _geom_hbond_angle_DHA
    _geom_hbond_publ_flag
    O3 H3 O5 . 0.97(3) 1.62(3) 2.5570(16) 162(3) yes
    O6 H6 O4 . 1.08(4) 1.58(4) 2.6437(19) 166(3) yes
    C2 H2 O1 2_656 0.95 2.63 3.538(2) 159.9 yes
    C10 H10B O5 2_565 0.99 2.65 3.6138(19) 165 yes
    C15 H15B O3 1_565 0.98 2.58 3.505(2) 157 yes
    C18 H18B O1 . 1.04(2) 2.67(2) 3.381(2) 125.5(16) yes
    C20 H20B O5 1_655 0.99 2.43 3.332(2) 151.7 yes
_shelx_space_group_comment
;
The symmetry employed for this shelxl refinement is uniquely defined
by the following loop, which should always be used as a source of
symmetry information in preference to the above space-group names.
They are only intended as comments.
;
_shelx_estimated_absorpt_T_min     0.965
_shelx_estimated_absorpt_T_max     0.988
_shelx_hkl_file
;
  -1   0   0  116.88    2.32
  -1   0   0  101.15    2.29
  -2   0   0  173.90    3.54
  -2   0   0  164.91    3.63
  -2   0   0  170.19    3.62
  -2   0   0  175.62    3.59
  -2   0   0  168.53    3.56
  -2   0   0  164.94    3.64
   2   0   0  173.85    3.59
   2   0   0  173.10    3.54
   2   0   0  170.11    3.63
   2   0   0  170.04    3.64
   2   0   0  169.48    3.55
  -3   0   0  171.36    3.59
  -3   0   0  168.66    3.69
  -3   0   0  171.15    3.64
  -3   0   0  162.41    3.69
  -3   0   0  168.44    3.72
   3   0   0  173.17    3.72
   3   0   0  173.90    3.64
   3   0   0  173.68    3.58
  -4   0   0   41.29    1.07
  -4   0   0   41.57    1.17
  -4   0   0   42.34    1.14
  -4   0   0   42.70    1.02
  -4   0   0   42.70    1.20
   4   0   0   43.40    1.20
   4   0   0   43.53    1.16
   4   0   0   43.23    1.08
   4   0   0   42.82    1.00
  -5   0   0   32.37    0.92
  -5   0   0   32.95    1.02
  -5   0   0   32.20    0.99
  -5   0   0   33.10    0.84
  -5   0   0   32.95    1.05
   5   0   0   33.31    1.05
   5   0   0   33.19    0.92
   5   0   0   32.07    1.00
  -6   0   0    3.96    0.34
  -6   0   0    2.88    0.36
  -6   0   0    3.83    0.44
  -6   0   0    4.03    0.45
   6   0   0    4.14    0.35
   6   0   0    4.54    0.47
   6   0   0    3.65    0.40
  -7   0   0    6.61    0.50
  -7   0   0    7.30    0.60
  -7   0   0    7.31    0.59
  -7   0   0    7.61    0.64
   7   0   0    7.90    0.50
   7   0   0    7.79    0.63
   7   0   0    7.58    0.65
  -8   0   0   10.69    0.78
  -8   0   0   11.97    0.82
  -8   0   0   11.23    0.65
  -8   0   0   11.47    0.74
   8   0   0   10.61    0.81
   8   0   0   11.10    0.78
  -9   0   0    6.61    0.70
   9   0   0    4.68    0.60
   9   0   0    7.10    0.79
 -10   0   0    1.01    0.40
 -10   0   0    0.46    0.43
  10   0   0    0.00    0.42
  10   0   0    0.04    0.42
  10   0   0    0.60    0.40
  11   0   0   -1.15    0.42
  11  -1   0    2.90    1.00
 -11   1   0    1.93    0.89
  10  -1   0    3.25    0.61
  10  -1   0    2.82    0.57
 -10   1   0    2.99    0.56
 -10   1   0    2.59    0.52
 -10   1   0    2.75    0.59
   9  -1   0    3.35    0.61
   9  -1   0    2.64    0.52
  -9   1   0    3.16    0.54
  -9   1   0    2.34    0.45
  -9   1   0    4.02    0.62
   8  -1   0    9.99    0.77
   8  -1   0   11.21    0.80
   8  -1   0   10.39    0.64
  -8   1   0    9.68    0.78
  -8   1   0   10.62    0.71
  -8   1   0   11.10    0.78
   7  -1   0    0.50    0.24
   7  -1   0    0.41    0.29
   7  -1   0    0.52    0.32
  -7   1   0    0.77    0.22
  -7   1   0    1.61    0.34
  -7   1   0    0.26    0.30
  -7   1   0    0.12    0.28
   6  -1   0    0.12    0.17
   6  -1   0    0.19    0.24
   6  -1   0    0.11    0.21
  -6   1   0    0.08    0.21
  -6   1   0   -0.12    0.14
  -6   1   0   -0.22    0.18
   5  -1   0    1.21    0.22
   5  -1   0    1.52    0.28
   5  -1   0    1.21    0.24
   5  -1   0    1.29    0.16
  -5   1   0    1.15    0.24
  -5   1   0    1.09    0.25
  -5   1   0    1.35    0.15
  -5   1   0    1.43    0.24
  -5   1   0    1.34    0.20
   4  -1   0   28.71    0.70
   4  -1   0   27.70    0.86
   4  -1   0   28.48    0.71
   4  -1   0   28.16    0.81
  -4   1   0   27.92    0.75
  -4   1   0   26.11    0.88
  -4   1   0   28.47    0.70
  -4   1   0   27.04    0.86
  -4   1   0   27.61    0.83
  -4   1   0   27.34    0.87
   3  -1   0   73.40    1.66
   3  -1   0   72.15    1.68
   3  -1   0   73.76    1.57
  -3   1   0   71.16    1.69
  -3   1   0   68.38    1.70
  -3   1   0   72.79    1.70
  -3   1   0   71.01    1.65
  -3   1   0   70.68    1.56
  -3   1   0   71.90    1.58
   2  -1   0  134.75    2.75
   2  -1   0  132.22    2.80
   2  -1   0  131.56    2.82
  -2   1   0  130.63    2.79
  -2   1   0  125.56    2.81
  -2   1   0  126.57    2.83
  -2   1   0  129.54    2.74
  -2   1   0  131.34    2.73
  -2   1   0  130.03    2.83
   1  -1   0    0.20    0.07
   1  -1   0    0.25    0.08
   1  -1   0    0.00    0.05
  -1   1   0    0.15    0.08
  -1   1   0    0.26    0.09
  -1   1   0   -0.10    0.05
  -1   1   0    0.10    0.06
  -1   1   0    0.03    0.08
  -1   1   0    0.26    0.09
   0  -1   0   -1.20    0.03
   0  -1   0   -1.19    0.03
   0  -1   0   -1.18    0.03
   0  -1   0   -1.25    0.03
   0  -1   0   -1.16    0.03
   0   1   0   -1.19    0.03
   0   1   0   -1.24    0.03
   0   1   0   -1.28    0.03
  -1  -1   0    1.03    0.11
  -1  -1   0    1.04    0.12
  -1  -1   0    1.09    0.13
  -1  -1   0    0.97    0.07
  -1  -1   0    1.02    0.11
   1   1   0    0.98    0.12
   1   1   0    0.71    0.10
   1   1   0    0.82    0.10
   1   1   0    0.84    0.13
  -2  -1   0   70.78    1.61
  -2  -1   0   69.41    1.55
  -2  -1   0   68.83    1.58
  -2  -1   0   71.71    1.60
   2   1   0   71.78    1.62
   2   1   0   71.61    1.59
   2   1   0   68.48    1.53
  -3  -1   0   82.70    1.83
  -3  -1   0   81.05    1.92
  -3  -1   0   82.58    1.91
  -3  -1   0   82.16    1.88
   3   1   0   84.31    1.81
   3   1   0   83.08    1.94
   3   1   0   80.48    1.89
   3   1   0   82.81    1.80
  -4  -1   0  107.13    2.59
  -4  -1   0  112.03    2.47
  -4  -1   0  112.39    2.55
  -4  -1   0  111.40    2.59
  -4  -1   0  113.16    2.64
   4   1   0  113.46    2.58
   4   1   0  115.57    2.47
   4   1   0  111.74    2.44
   4   1   0  113.95    2.63
  -5  -1   0   -0.11    0.12
  -5  -1   0   -0.37    0.16
  -5  -1   0    0.02    0.16
  -5  -1   0   -0.14    0.18
   5   1   0   -0.01    0.18
   5   1   0    0.01    0.11
   5   1   0   -0.03    0.12
   5   1   0    0.25    0.22
  -6  -1   0    0.88    0.30
  -6  -1   0    0.61    0.26
  -6  -1   0    1.24    0.29
  -6  -1   0    0.86    0.24
   6   1   0    0.55    0.26
   6   1   0    0.58    0.28
   6   1   0    1.01    0.20
  -7  -1   0   12.85    0.67
  -7  -1   0   11.82    0.71
  -7  -1   0   13.07    0.76
   7   1   0   13.05    0.75
   7   1   0   13.96    0.81
  -8  -1   0    9.46    0.73
  -8  -1   0   11.86    0.68
  -8  -1   0   10.14    0.78
   8   1   0   10.64    0.76
   8   1   0   12.72    0.81
   8   1   0   10.97    0.83
  -9  -1   0    0.04    0.32
  -9  -1   0    0.54    0.38
  -9  -1   0   -0.44    0.27
   9   1   0   -0.30    0.34
   9   1   0   -0.06    0.35
   9   1   0   -0.07    0.35
 -10  -1   0    0.40    0.38
 -10  -1   0    1.27    0.47
  10   1   0    1.08    0.44
  10   1   0    1.01    0.47
  10   1   0    0.55    0.46
 -11   2   0    3.73    0.58
  10  -2   0   -0.37    0.42
  10  -2   0   -0.33    0.42
 -10   2   0    0.56    0.48
 -10   2   0   -0.15    0.39
   9  -2   0    1.17    0.43
   9  -2   0    0.72    0.40
  -9   2   0    2.64    0.53
  -9   2   0    1.48    0.42
  -9   2   0    0.89    0.40
   8  -2   0    6.73    0.58
   8  -2   0    5.27    0.60
   8  -2   0    7.32    0.71
  -8   2   0    7.87    0.71
  -8   2   0    7.95    0.65
  -8   2   0    6.93    0.66
   7  -2   0    5.34    0.58
   7  -2   0    4.98    0.54
  -7   2   0    4.77    0.48
  -7   2   0    5.11    0.59
  -7   2   0    4.77    0.54
   6  -2   0    1.55    0.29
   6  -2   0    2.22    0.31
   6  -2   0    1.94    0.21
  -6   2   0    1.98    0.24
  -6   2   0    2.00    0.31
  -6   2   0    1.90    0.34
  -6   2   0    2.25    0.35
  -6   2   0    1.05    0.28
   5  -2   0    9.95    0.52
   5  -2   0   10.33    0.50
   5  -2   0    9.64    0.39
  -5   2   0    9.14    0.52
  -5   2   0    9.07    0.56
  -5   2   0   10.06    0.55
  -5   2   0    9.85    0.38
  -5   2   0    9.27    0.47
  -5   2   0    9.38    0.36
   4  -2   0   95.70    2.11
   4  -2   0   96.30    2.22
   4  -2   0   93.33    2.24
  -4   2   0   93.23    2.24
  -4   2   0   95.37    2.27
  -4   2   0   95.25    2.07
  -4   2   0   94.46    2.18
  -4   2   0   96.90    2.09
  -4   2   0   92.13    2.26
   3  -2   0    2.44    0.23
   3  -2   0    3.09    0.24
   3  -2   0    2.24    0.23
  -3   2   0    3.30    0.26
  -3   2   0    2.40    0.26
  -3   2   0    2.38    0.28
  -3   2   0    2.70    0.21
  -3   2   0    2.32    0.25
   2  -2   0  126.42    2.73
   2  -2   0  129.56    2.69
   2  -2   0  128.47    2.78
  -2   2   0  131.20    2.73
  -2   2   0  128.12    2.78
  -2   2   0  127.64    2.79
  -2   2   0  122.88    2.71
  -2   2   0  127.22    2.80
  -2   2   0  123.24    2.77
   1  -2   0   70.99    1.58
   1  -2   0   70.69    1.55
   1  -2   0   71.75    1.56
  -1   2   0   70.08    1.57
  -1   2   0   72.22    1.59
  -1   2   0   72.77    1.59
  -1   2   0   70.63    1.60
  -1   2   0   70.06    1.52
   0  -2   0  848.24   17.26
   0  -2   0  872.78   17.22
   0  -2   0  806.04   17.20
   0  -2   0  821.92   17.24
   0  -2   0  811.62   17.17
   0   2   0  809.38   17.17
   0   2   0  831.07   17.27
   0   2   0  861.42   17.23
   0   2   0  844.49   17.24
   0   2   0  829.45   17.28
  -1  -2   0   45.71    1.09
  -1  -2   0   48.19    1.05
  -1  -2   0   46.64    1.11
  -1  -2   0   47.26    1.08
   1   2   0   47.20    1.12
   1   2   0   46.41    1.10
   1   2   0   45.69    1.07
   1   2   0   48.66    1.11
  -2  -2   0    3.23    0.25
  -2  -2   0    4.41    0.28
  -2  -2   0    3.59    0.28
  -2  -2   0    3.31    0.25
   2   2   0    3.14    0.24
   2   2   0    3.15    0.26
   2   2   0    3.37    0.29
   2   2   0    3.36    0.24
  -3  -2   0   10.87    0.44
  -3  -2   0   10.79    0.49
  -3  -2   0   12.28    0.51
  -3  -2   0   11.35    0.48
   3   2   0   10.63    0.52
   3   2   0   10.62    0.47
   3   2   0   10.71    0.43
   3   2   0   10.74    0.50
  -4  -2   0    1.44    0.25
  -4  -2   0    1.16    0.22
  -4  -2   0    0.94    0.23
  -4  -2   0    1.18    0.20
   4   2   0    0.88    0.23
   4   2   0    1.28    0.25
   4   2   0    1.23    0.14
   4   2   0    0.96    0.23
   4   2   0    1.31    0.19
  -5  -2   0    0.02    0.14
  -5  -2   0   -0.18    0.16
  -5  -2   0   -0.10    0.18
  -5  -2   0    0.08    0.19
   5   2   0   -0.21    0.18
   5   2   0    0.17    0.21
   5   2   0    0.10    0.14
   5   2   0    0.16    0.13
   5   2   0    0.22    0.20
  -6  -2   0    2.47    0.34
  -6  -2   0    2.36    0.36
  -6  -2   0    2.70    0.39
  -6  -2   0    2.53    0.28
   6   2   0    2.80    0.38
   6   2   0    1.46    0.31
   6   2   0    2.54    0.39
  -7  -2   0   44.40    1.44
  -7  -2   0   43.82    1.36
  -7  -2   0   42.92    1.44
   7   2   0   47.08    1.44
   7   2   0   44.71    1.47
  -8  -2   0    1.22    0.36
  -8  -2   0    0.87    0.36
  -8  -2   0    1.22    0.34
   8   2   0    1.23    0.41
   8   2   0    1.22    0.40
   8   2   0    0.64    0.34
  -9  -2   0    0.68    0.41
  -9  -2   0    0.37    0.37
  -9  -2   0    0.95    0.35
   9   2   0    0.32    0.37
   9   2   0    0.61    0.41
   9   2   0    0.42    0.36
 -10  -2   0    0.01    0.42
 -10  -2   0    0.03    0.39
  10   2   0    0.22    0.45
  10   2   0    0.28    0.40
  10  -3   0    0.62    0.45
  10  -3   0    0.35    0.38
 -10   3   0    0.31    0.38
 -10   3   0    0.16    0.37
 -10   3   0    0.54    0.47
   9  -3   0    0.08    0.33
   9  -3   0    0.11    0.37
   9  -3   0    0.24    0.38
  -9   3   0    0.40    0.33
   8  -3   0    0.99    0.34
   8  -3   0    1.05    0.36
   8  -3   0    0.56    0.35
  -8   3   0    0.51    0.30
  -8   3   0    0.87    0.39
   7  -3   0   10.15    0.65
   7  -3   0    9.55    0.69
  -7   3   0    9.88    0.62
  -7   3   0   11.27    0.74
  -7   3   0   11.25    0.73
  -7   3   0   11.18    0.74
   6  -3   0    7.25    0.53
   6  -3   0    7.20    0.41
   6  -3   0    7.34    0.51
  -6   3   0    7.24    0.58
  -6   3   0    7.30    0.48
  -6   3   0    6.95    0.55
  -6   3   0    5.97    0.55
   5  -3   0   23.63    0.83
   5  -3   0   24.99    0.73
   5  -3   0   24.90    0.87
  -5   3   0   23.53    0.88
  -5   3   0   23.67    0.86
  -5   3   0   24.20    0.78
  -5   3   0   23.02    0.88
  -5   3   0   24.16    0.63
  -5   3   0   24.89    0.69
   4  -3   0    0.13    0.16
   4  -3   0    0.26    0.20
   4  -3   0    0.22    0.15
  -4   3   0    0.05    0.19
  -4   3   0    0.37    0.14
  -4   3   0    0.28    0.16
  -4   3   0    0.08    0.19
  -4   3   0    0.52    0.21
   3  -3   0  145.79    3.15
   3  -3   0  147.69    3.08
   3  -3   0  143.09    3.21
  -3   3   0  141.51    3.12
  -3   3   0  141.66    3.24
  -3   3   0  147.27    3.14
  -3   3   0  145.77    3.22
  -3   3   0  141.84    3.24
   2  -3   0   47.79    1.16
   2  -3   0   46.98    1.08
   2  -3   0   46.40    1.12
  -2   3   0   45.87    1.16
  -2   3   0   45.75    1.12
  -2   3   0   46.38    1.15
  -2   3   0   45.20    1.06
  -2   3   0   44.80    1.16
  -2   3   0   45.55    1.17
   1  -3   0    4.55    0.26
   1  -3   0    3.13    0.24
  -1   3   0    3.26    0.25
  -1   3   0    3.19    0.25
  -1   3   0    3.15    0.17
  -1   3   0    3.45    0.27
  -1   3   0    3.08    0.26
  -1   3   0    3.33    0.25
   0  -3   0   80.94    1.88
   0  -3   0   82.03    1.83
   0  -3   0   83.37    1.85
   0  -3   0   87.58    1.82
   0  -3   0   84.99    1.83
   0   3   0   86.01    1.86
   0   3   0   85.99    1.82
   0   3   0   82.83    1.88
   0   3   0   81.74    1.90
  -1  -3   0   20.45    0.60
  -1  -3   0   21.55    0.59
  -1  -3   0   21.61    0.63
  -1  -3   0   20.42    0.56
   1   3   0   21.54    0.62
   1   3   0   20.40    0.64
   1   3   0   20.94    0.64
   1   3   0   21.85    0.59
  -2  -3   0   25.77    0.74
  -2  -3   0   25.94    0.64
  -2  -3   0   25.89    0.75
   2   3   0   24.35    0.71
   2   3   0   26.39    0.75
   2   3   0   25.42    0.76
  -3  -3   0    4.52    0.39
  -3  -3   0    5.08    0.37
  -3  -3   0    4.37    0.34
  -3  -3   0    4.62    0.35
   3   3   0    3.52    0.32
   3   3   0    4.54    0.41
   3   3   0    4.98    0.35
   3   3   0    4.65    0.36
  -4  -3   0   22.91    0.79
  -4  -3   0   22.50    0.77
  -4  -3   0   23.39    0.80
   4   3   0   21.92    0.79
   4   3   0   23.21    0.83
   4   3   0   22.93    0.72
   4   3   0   22.80    0.76
  -5  -3   0   -0.12    0.20
  -5  -3   0   -0.04    0.20
  -5  -3   0    0.24    0.20
  -5  -3   0   -0.14    0.16
   5   3   0    0.18    0.21
   5   3   0    0.06    0.20
   5   3   0   -0.07    0.16
   5   3   0    0.40    0.24
  -6  -3   0    0.56    0.22
  -6  -3   0    0.44    0.30
  -6  -3   0    0.21    0.24
  -6  -3   0    0.39    0.26
   6   3   0    0.65    0.32
   6   3   0    0.32    0.26
   6   3   0    0.71    0.31
  -7  -3   0   -0.02    0.29
  -7  -3   0   -0.25    0.30
  -7  -3   0    0.17    0.29
   7   3   0   -0.45    0.29
   7   3   0    0.06    0.32
   7   3   0    0.13    0.33
  -8  -3   0   13.45    0.84
  -8  -3   0   14.37    0.90
  -8  -3   0   14.01    0.82
   8   3   0   13.96    0.94
   8   3   0   12.60    0.85
  -9  -3   0    5.92    0.68
  -9  -3   0    5.85    0.63
   9   3   0    5.62    0.70
 -10  -3   0    2.49    0.53
  10   3   0    1.22    0.80
  10  -4   0    0.04    0.40
  10  -4   0    0.15    0.36
  10  -4   0   -0.10    0.45
 -10   4   0   -0.04    0.40
 -10   4   0    0.44    0.43
   9  -4   0   -0.05    0.39
   9  -4   0   -0.17    0.33
   9  -4   0   -0.02    0.35
  -9   4   0   -0.22    0.35
   8  -4   0   20.73    1.04
   8  -4   0   20.62    0.97
  -8   4   0   20.36    1.05
  -8   4   0   19.73    0.89
  -8   4   0   20.40    1.06
  -8   4   0   20.71    1.02
   7  -4   0   75.81    2.15
   7  -4   0   78.57    2.12
   7  -4   0   76.59    1.92
  -7   4   0   79.54    2.22
  -7   4   0   79.60    2.03
  -7   4   0   79.73    2.16
  -7   4   0   77.18    2.20
   6  -4   0    0.95    0.31
   6  -4   0    0.61    0.22
   6  -4   0    0.86    0.28
  -6   4   0    0.92    0.31
  -6   4   0    0.30    0.29
  -6   4   0    1.07    0.31
   5  -4   0    3.99    0.40
   5  -4   0    2.73    0.34
   5  -4   0    3.70    0.32
  -5   4   0    4.02    0.44
  -5   4   0    3.99    0.31
  -5   4   0    3.99    0.40
  -5   4   0    3.75    0.32
  -5   4   0    3.26    0.38
   4  -4   0   39.97    1.14
   4  -4   0   39.31    0.97
   4  -4   0   38.70    1.06
  -4   4   0   40.52    1.14
  -4   4   0   37.31    1.15
  -4   4   0   38.88    1.04
  -4   4   0   37.90    1.16
  -4   4   0   39.07    1.02
   3  -4   0    9.23    0.47
   3  -4   0    9.24    0.45
   3  -4   0   10.04    0.41
  -3   4   0    8.84    0.49
  -3   4   0   10.05    0.51
  -3   4   0    9.35    0.44
  -3   4   0    9.33    0.51
  -3   4   0    9.93    0.39
   2  -4   0    7.90    0.42
   2  -4   0    8.96    0.40
   2  -4   0    9.02    0.44
  -2   4   0    8.59    0.45
  -2   4   0    9.14    0.47
  -2   4   0    7.84    0.32
  -2   4   0    7.50    0.43
  -2   4   0    8.81    0.45
  -2   4   0    9.50    0.47
   1  -4   0  221.54    4.65
   1  -4   0  216.95    4.65
   1  -4   0  224.54    4.54
   1  -4   0  211.95    4.63
  -1   4   0  212.96    4.65
  -1   4   0  216.46    4.65
  -1   4   0  218.00    4.68
  -1   4   0  216.26    4.65
  -1   4   0  213.31    4.69
  -1   4   0  217.97    4.54
   0  -4   0    4.88    0.30
   0  -4   0    5.72    0.28
   0  -4   0    5.67    0.33
   0  -4   0    5.68    0.27
   0   4   0    5.57    0.27
   0   4   0    5.04    0.34
   0   4   0    5.46    0.37
   0   4   0    5.38    0.32
   0   4   0    5.54    0.31
  -1  -4   0    2.84    0.29
   1   4   0    2.23    0.28
   1   4   0    2.86    0.30
   1   4   0    2.86    0.30
   1   4   0    3.11    0.23
   1   4   0    2.92    0.25
  -2  -4   0   36.82    0.98
  -2  -4   0   35.21    0.99
  -2  -4   0   35.70    0.89
  -2  -4   0   34.58    1.00
   2   4   0   38.17    0.97
   2   4   0   34.04    1.03
   2   4   0   34.60    1.01
   2   4   0   35.84    1.02
  -3  -4   0    0.21    0.18
  -3  -4   0    0.26    0.19
  -3  -4   0    0.04    0.18
   3   4   0    0.11    0.17
   3   4   0    0.45    0.19
   3   4   0    0.18    0.21
   3   4   0    0.34    0.19
  -4  -4   0   52.79    1.39
  -4  -4   0   50.85    1.41
  -4  -4   0   50.80    1.41
   4   4   0   50.90    1.46
   4   4   0   52.63    1.44
   4   4   0   53.92    1.39
   4   4   0   49.66    1.36
  -5  -4   0   13.73    0.63
  -5  -4   0   12.83    0.68
  -5  -4   0   14.09    0.68
  -5  -4   0   13.72    0.67
   5   4   0   14.03    0.73
   5   4   0   13.10    0.69
   5   4   0   13.92    0.67
  -6  -4   0    1.43    0.35
   6   4   0    2.05    0.40
   6   4   0    1.69    0.39
  -7  -4   0   15.76    0.82
  -7  -4   0   14.35    0.84
  -7  -4   0   13.66    0.82
   7   4   0   13.70    0.83
   7   4   0   14.47    0.87
   7   4   0   13.18    0.82
  -8  -4   0    0.85    0.41
  -8  -4   0    1.85    0.42
  -8  -4   0    0.97    0.40
   8   4   0    1.21    0.43
   8   4   0    0.87    0.41
  -9  -4   0    0.22    0.42
  -9  -4   0    0.11    0.41
  -9  -4   0   -0.09    0.33
   9   4   0    0.64    0.44
   9   4   0    0.18    0.40
  10  -5   0    0.30    0.45
  10  -5   0    0.42    0.43
  10  -5   0    0.09    0.39
 -10   5   0   -0.04    0.43
 -10   5   0    0.15    0.43
   9  -5   0   -0.24    0.39
  -9   5   0    0.11    0.39
   8  -5   0    2.33    0.47
   8  -5   0    3.02    0.55
  -8   5   0    3.13    0.51
  -8   5   0    2.80    0.55
  -8   5   0    2.12    0.49
   7  -5   0    8.62    0.67
   7  -5   0    7.82    0.53
   7  -5   0    8.02    0.68
  -7   5   0    9.36    0.71
  -7   5   0    7.08    0.66
  -7   5   0    8.52    0.73
   6  -5   0    3.49    0.36
   6  -5   0    3.05    0.42
   6  -5   0    4.63    0.55
  -6   5   0    3.21    0.34
  -6   5   0    3.61    0.47
  -6   5   0    4.19    0.48
  -6   5   0    4.30    0.55
   5  -5   0    9.62    0.57
   5  -5   0    9.27    0.50
   5  -5   0    8.72    0.55
  -5   5   0    9.05    0.60
  -5   5   0    9.05    0.58
  -5   5   0    9.03    0.60
  -5   5   0    8.48    0.46
   4  -5   0   31.28    0.95
   4  -5   0   30.39    1.00
   4  -5   0   32.33    0.87
  -4   5   0   31.28    1.01
  -4   5   0   30.48    1.04
  -4   5   0   32.05    0.94
  -4   5   0   32.19    1.05
  -4   5   0   32.70    0.87
   3  -5   0   23.07    0.79
   3  -5   0   23.03    0.75
   3  -5   0   23.77    0.71
  -3   5   0   23.76    0.80
  -3   5   0   23.25    0.77
  -3   5   0   22.66    0.81
  -3   5   0   23.83    0.83
  -3   5   0   23.45    0.65
   2  -5   0   52.91    1.34
   2  -5   0   52.81    1.37
   2  -5   0   52.58    1.35
  -2   5   0   52.47    1.43
  -2   5   0   53.32    1.23
  -2   5   0   53.92    1.39
  -2   5   0   56.54    1.41
  -2   5   0   53.89    1.40
   1  -5   0  100.52    2.19
   1  -5   0   99.49    2.32
   1  -5   0  101.57    2.31
   1  -5   0  100.41    2.30
  -1   5   0   98.67    2.19
  -1   5   0  101.12    2.33
  -1   5   0  101.23    2.32
  -1   5   0  100.56    2.36
  -1   5   0  100.19    2.31
   0  -5   0   15.36    0.53
   0  -5   0   16.51    0.53
   0  -5   0   16.50    0.58
   0  -5   0   15.86    0.63
   0   5   0   17.01    0.65
   0   5   0   17.19    0.56
   0   5   0   16.30    0.58
   0   5   0   16.30    0.51
   0   5   0   16.13    0.65
   0   5   0   15.40    0.60
  -1  -5   0   51.53    1.17
  -1  -5   0   50.66    1.24
  -1  -5   0   49.58    1.26
  -1  -5   0   51.10    1.25
  -1  -5   0   47.85    1.33
   1   5   0   48.92    1.25
   1   5   0   50.70    1.24
   1   5   0   49.87    1.36
   1   5   0   50.88    1.35
   1   5   0   48.67    1.31
  -2  -5   0   12.10    0.49
  -2  -5   0   11.19    0.54
  -2  -5   0   10.50    0.43
  -2  -5   0   11.68    0.52
   2   5   0   11.46    0.55
   2   5   0   11.61    0.49
   2   5   0   12.48    0.58
   2   5   0   10.85    0.53
  -3  -5   0    0.22    0.20
  -3  -5   0    0.20    0.19
  -3  -5   0    0.45    0.16
  -3  -5   0    0.13    0.21
   3   5   0    0.22    0.19
   3   5   0    0.30    0.20
   3   5   0    0.22    0.21
   3   5   0    0.23    0.21
  -4  -5   0   -0.01    0.20
  -4  -5   0    0.08    0.22
  -4  -5   0   -0.06    0.19
   4   5   0   -0.04    0.25
   4   5   0    0.14    0.21
   4   5   0    0.29    0.23
   4   5   0    0.30    0.22
  -5  -5   0   63.32    1.79
  -5  -5   0   65.51    1.78
   5   5   0   61.11    1.70
   5   5   0   67.87    1.74
   5   5   0   62.35    1.79
  -6  -5   0   18.85    0.90
  -6  -5   0   18.53    0.89
   6   5   0   18.63    0.86
   6   5   0   20.00    0.98
  -7  -5   0    1.71    0.43
  -7  -5   0    1.90    0.44
   7   5   0    3.01    0.52
   7   5   0    2.97    0.56
  -8  -5   0    3.04    0.54
  -8  -5   0    2.91    0.51
   8   5   0    2.89    0.51
   8   5   0    4.50    0.68
  -9  -5   0    0.16    0.38
  -9  -5   0    0.08    0.39
   9   5   0    0.06    0.46
   9   5   0   -0.07    0.40
  10  -6   0    0.80    0.60
  10  -6   0    1.58    0.52
 -10   6   0    1.50    0.72
   9  -6   0    2.94    0.54
  -9   6   0    4.26    0.67
  -9   6   0    4.86    0.76
  -9   6   0    5.01    0.63
   8  -6   0   11.10    0.84
   8  -6   0    9.04    0.78
  -8   6   0   10.64    0.92
  -8   6   0    8.60    0.80
   7  -6   0    1.82    0.34
   7  -6   0    1.79    0.41
   7  -6   0    2.68    0.48
  -7   6   0    1.76    0.44
  -7   6   0    2.04    0.44
  -7   6   0    1.93    0.49
   6  -6   0   49.54    1.42
   6  -6   0   49.45    1.57
   6  -6   0   49.83    1.56
  -6   6   0   51.85    1.63
  -6   6   0   51.02    1.57
   5  -6   0    0.48    0.24
   5  -6   0    0.39    0.24
  -5   6   0    0.11    0.26
  -5   6   0   -0.14    0.22
  -5   6   0   -0.17    0.19
  -5   6   0   -0.22    0.25
   4  -6   0    4.02    0.37
   4  -6   0    3.70    0.32
   4  -6   0    3.45    0.38
  -4   6   0    4.65    0.48
  -4   6   0    3.98    0.47
  -4   6   0    3.45    0.35
  -4   6   0    3.52    0.39
   3  -6   0    0.59    0.22
   3  -6   0    0.48    0.19
   3  -6   0    0.35    0.19
  -3   6   0    0.62    0.15
  -3   6   0    0.83    0.26
  -3   6   0    0.46    0.21
  -3   6   0    0.43    0.24
  -3   6   0    0.69    0.25
   2  -6   0   19.48    0.70
   2  -6   0   19.67    0.71
   2  -6   0   19.78    0.70
  -2   6   0   20.23    0.75
  -2   6   0   21.33    0.75
  -2   6   0   20.26    0.57
  -2   6   0   20.18    0.73
  -2   6   0   18.91    0.76
   1  -6   0   46.29    1.22
   1  -6   0   46.39    1.13
   1  -6   0   47.29    1.25
   1  -6   0   46.59    1.27
  -1   6   0   44.35    1.30
  -1   6   0   47.49    1.32
  -1   6   0   47.97    1.12
  -1   6   0   47.42    1.28
  -1   6   0   45.55    1.25
   0  -6   0   10.58    0.50
   0  -6   0   12.21    0.45
   0  -6   0   10.18    0.54
   0  -6   0   10.51    0.45
   0   6   0   11.15    0.58
   0   6   0   11.25    0.53
   0   6   0   11.69    0.43
   0   6   0   11.16    0.50
   0   6   0   10.66    0.55
  -1  -6   0    1.80    0.19
  -1  -6   0    1.91    0.23
  -1  -6   0    1.64    0.27
  -1  -6   0    1.82    0.26
   1   6   0    2.12    0.30
   1   6   0    1.53    0.28
   1   6   0    1.32    0.21
   1   6   0    1.84    0.26
   1   6   0    1.77    0.31
  -2  -6   0   20.59    0.79
  -2  -6   0   21.46    0.75
  -2  -6   0   20.32    0.71
  -2  -6   0   19.48    0.66
   2   6   0   20.53    0.80
   2   6   0   20.33    0.80
   2   6   0   20.14    0.71
   2   6   0   21.75    0.79
   2   6   0   20.35    0.71
  -3  -6   0    1.11    0.21
  -3  -6   0    0.75    0.27
  -3  -6   0    1.23    0.25
  -3  -6   0    0.84    0.24
   3   6   0    0.83    0.31
   3   6   0    0.64    0.27
   3   6   0    0.62    0.26
   3   6   0    0.82    0.25
  -4  -6   0   14.75    0.73
  -4  -6   0   16.53    0.74
   4   6   0   11.75    0.72
   4   6   0   14.62    0.68
   4   6   0   14.81    0.80
   4   6   0   14.02    0.71
  -5  -6   0    0.23    0.28
  -5  -6   0    0.61    0.30
  -5  -6   0    0.20    0.28
   5   6   0    0.33    0.32
   5   6   0    0.48    0.34
   5   6   0   -0.08    0.25
  -6  -6   0    0.71    0.34
  -6  -6   0    0.67    0.34
  -6  -6   0    0.75    0.33
   6   6   0    0.39    0.37
   6   6   0    1.10    0.37
  -7  -6   0   10.57    0.81
  -7  -6   0   11.81    0.83
   7   6   0   11.82    0.87
   7   6   0   11.60    0.92
  -8  -6   0    0.70    0.43
  -8  -6   0    0.81    0.41
   8   6   0    0.95    0.49
   8   6   0    0.10    0.39
   9  -7   0    9.19    0.85
   9  -7   0    9.81    0.92
  -9   7   0    8.28    0.79
  -9   7   0   11.41    1.00
  -9   7   0   10.22    1.02
   8  -7   0    0.18    0.30
   8  -7   0   -0.63    0.30
   8  -7   0   -0.22    0.37
  -8   7   0    0.14    0.37
  -8   7   0   -0.44    0.39
  -8   7   0    0.04    0.39
   7  -7   0   -0.40    0.26
   7  -7   0    0.05    0.35
   7  -7   0    0.06    0.31
  -7   7   0   -0.24    0.34
  -7   7   0   -0.11    0.30
  -7   7   0   -0.28    0.36
   6  -7   0    1.15    0.37
   6  -7   0    0.53    0.27
  -6   7   0    1.31    0.42
  -6   7   0    0.96    0.34
  -6   7   0    0.63    0.35
   5  -7   0    1.02    0.33
   5  -7   0    0.94    0.28
  -5   7   0    1.45    0.38
  -5   7   0    1.45    0.36
  -5   7   0    1.24    0.35
  -5   7   0    1.14    0.28
   4  -7   0   12.87    0.67
   4  -7   0   13.66    0.60
   4  -7   0   13.62    0.66
  -4   7   0   12.54    0.73
  -4   7   0   13.37    0.72
  -4   7   0   13.67    0.66
  -4   7   0   12.63    0.73
   3  -7   0    1.03    0.25
   3  -7   0    0.95    0.26
   3  -7   0    0.86    0.23
  -3   7   0    0.44    0.26
  -3   7   0    0.79    0.25
  -3   7   0    1.13    0.29
  -3   7   0    1.14    0.29
   2  -7   0    1.99    0.29
   2  -7   0    1.48    0.27
  -2   7   0    1.60    0.30
  -2   7   0    1.48    0.30
  -2   7   0    1.96    0.35
   1  -7   0   23.75    0.85
   1  -7   0   23.27    0.82
   1  -7   0   23.26    0.69
   1  -7   0   22.28    0.77
  -1   7   0   24.00    0.83
  -1   7   0   22.96    0.88
  -1   7   0   23.11    0.84
  -1   7   0   23.90    0.89
   0  -7   0    1.86    0.25
   0  -7   0    1.75    0.31
   0  -7   0    2.62    0.30
   0   7   0    2.98    0.27
   0   7   0    1.85    0.30
   0   7   0    2.28    0.32
   0   7   0    2.15    0.29
   0   7   0    2.29    0.35
  -1  -7   0    0.70    0.25
  -1  -7   0    1.02    0.21
  -1  -7   0    0.81    0.23
  -1  -7   0    1.05    0.24
   1   7   0    0.98    0.24
   1   7   0    0.49    0.28
   1   7   0    0.43    0.26
   1   7   0    0.68    0.27
   1   7   0    0.95    0.22
  -2  -7   0    2.02    0.29
  -2  -7   0    1.61    0.30
  -2  -7   0    1.30    0.24
  -2  -7   0    1.74    0.32
   2   7   0    1.45    0.26
   2   7   0    0.97    0.30
   2   7   0    2.13    0.38
   2   7   0    1.50    0.27
   2   7   0    1.69    0.32
  -3  -7   0    7.96    0.57
  -3  -7   0    7.55    0.61
  -3  -7   0    6.93    0.52
   3   7   0    8.23    0.63
   3   7   0    8.08    0.53
   3   7   0    8.02    0.54
   3   7   0    8.03    0.59
  -4  -7   0    0.88    0.32
  -4  -7   0    0.83    0.29
  -4  -7   0    0.79    0.34
   4   7   0    1.67    0.42
   4   7   0    0.87    0.33
   4   7   0    1.14    0.35
  -5  -7   0    0.46    0.31
  -5  -7   0    0.01    0.29
  -5  -7   0    0.01    0.31
   5   7   0    0.13    0.28
   5   7   0    0.04    0.29
   5   7   0    0.20    0.32
  -6  -7   0   -0.09    0.31
  -6  -7   0    0.39    0.33
  -6  -7   0    0.22    0.32
   6   7   0    0.20    0.34
   6   7   0   -0.17    0.34
  -7  -7   0    0.29    0.36
  -7  -7   0   -0.30    0.34
  -7  -7   0   -0.27    0.49
   7   7   0   -0.29    0.40
   7   7   0    0.10    0.36
  -8  -7   0    2.73    0.53
  -8  -7   0    2.25    0.56
   8   7   0    2.14    0.59
   8   7   0    2.49    0.57
   9  -8   0    3.89    0.69
   9  -8   0    3.60    0.63
  -9   8   0    4.94    0.75
  -9   8   0    4.28    0.77
  -9   8   0    5.22    0.70
   8  -8   0    0.67    0.36
   8  -8   0    0.99    0.43
   8  -8   0    1.01    0.50
  -8   8   0    0.74    0.55
   7  -8   0    4.15    0.50
   7  -8   0    4.58    0.58
  -7   8   0    5.22    0.66
  -7   8   0    4.80    0.61
  -7   8   0    4.61    0.63
   6  -8   0    1.96    0.42
   6  -8   0    2.17    0.44
   6  -8   0    2.12    0.40
  -6   8   0    2.31    0.49
  -6   8   0    2.36    0.45
  -6   8   0    1.69    0.50
   5  -8   0    6.15    0.52
  -5   8   0    7.00    0.65
  -5   8   0    5.24    0.57
  -5   8   0    7.35    0.63
  -5   8   0    7.43    0.57
   4  -8   0    4.10    0.50
   4  -8   0    3.97    0.44
  -4   8   0    3.99    0.48
  -4   8   0    3.25    0.45
  -4   8   0    4.90    0.54
   3  -8   0    9.00    0.60
   3  -8   0    8.82    0.59
  -3   8   0   10.18    0.67
  -3   8   0    8.04    0.66
  -3   8   0    9.24    0.62
  -3   8   0    8.88    0.62
   2  -8   0   57.42    1.61
  -2   8   0   57.45    1.64
  -2   8   0   60.52    1.67
  -2   8   0   56.78    1.71
  -2   8   0   59.02    1.69
   1  -8   0    0.74    0.27
  -1   8   0    1.01    0.29
  -1   8   0    0.72    0.34
  -1   8   0    1.01    0.34
  -1   8   0    0.90    0.30
   0  -8   0   -0.07    0.22
   0  -8   0   -0.08    0.19
   0   8   0    0.27    0.29
   0   8   0    0.10    0.25
   0   8   0    0.09    0.23
   0   8   0    0.00    0.29
  -1  -8   0    0.44    0.33
   1   8   0    0.31    0.29
   1   8   0   -0.04    0.29
   1   8   0   -0.06    0.22
  -2  -8   0   -0.06    0.21
  -2  -8   0    0.02    0.23
  -2  -8   0    0.06    0.22
  -2  -8   0   -0.04    0.27
   2   8   0    0.29    0.29
   2   8   0    0.40    0.32
   2   8   0    0.17    0.24
   2   8   0   -0.01    0.30
  -3  -8   0    5.06    0.47
  -3  -8   0    5.56    0.59
  -3  -8   0    5.15    0.52
   3   8   0    4.73    0.50
   3   8   0    5.34    0.49
   3   8   0    3.95    0.51
  -4  -8   0   -0.17    0.25
  -4  -8   0    0.22    0.36
  -4  -8   0    0.14    0.32
   4   8   0    0.50    0.31
   4   8   0    0.02    0.30
   4   8   0    0.31    0.33
   4   8   0    0.18    0.33
  -5  -8   0   11.44    0.80
  -5  -8   0   12.14    0.76
  -5  -8   0   10.24    0.80
   5   8   0   11.75    0.78
   5   8   0   11.09    0.87
   5   8   0   11.82    0.83
   5   8   0   11.98    0.77
  -6  -8   0   10.23    0.84
  -6  -8   0   12.33    0.86
  -6  -8   0   10.09    0.78
   6   8   0    8.23    0.78
   6   8   0   12.11    0.83
   6   8   0   11.76    0.93
  -7  -8   0    0.68    0.38
  -7  -8   0    0.86    0.44
   7   8   0    0.05    0.39
   7   8   0    0.05    0.45
   8  -9   0    1.27    0.43
   8  -9   0   -0.69    0.41
   8  -9   0   -0.07    0.40
  -8   9   0    0.76    0.46
  -8   9   0    0.12    0.47
  -8   9   0   -0.26    0.50
   7  -9   0    0.49    0.42
   7  -9   0    0.36    0.40
   7  -9   0    0.54    0.38
  -7   9   0    0.29    0.40
  -7   9   0    1.08    0.49
  -7   9   0    1.06    0.50
   6  -9   0    0.10    0.33
   6  -9   0    0.56    0.36
  -6   9   0    0.24    0.39
  -6   9   0    0.22    0.37
  -6   9   0    1.06    0.46
   5  -9   0    0.31    0.31
   5  -9   0    0.27    0.33
  -5   9   0    0.68    0.43
  -5   9   0    1.08    0.37
  -5   9   0    0.79    0.31
  -5   9   0    1.32    0.40
   4  -9   0    0.95    0.30
   4  -9   0    0.91    0.34
   4  -9   0    1.40    0.37
  -4   9   0    1.44    0.40
  -4   9   0    0.76    0.39
  -4   9   0    0.70    0.37
  -4   9   0    0.69    0.31
   3  -9   0    4.90    0.53
   3  -9   0    6.04    0.58
   3  -9   0    4.76    0.51
  -3   9   0    4.74    0.59
  -3   9   0    5.56    0.60
  -3   9   0    4.71    0.51
  -3   9   0    4.27    0.52
   2  -9   0   50.11    1.50
   2  -9   0   47.36    1.46
   2  -9   0   46.65    1.43
  -2   9   0   46.81    1.50
  -2   9   0   48.44    1.55
   1  -9   0    6.66    0.54
   1  -9   0    8.11    0.68
  -1   9   0    7.34    0.61
  -1   9   0    7.45    0.66
  -1   9   0    6.21    0.55
   0  -9   0    8.98    0.70
   0  -9   0    9.20    0.62
   0   9   0    7.81    0.57
   0   9   0    9.47    0.71
   0   9   0    8.36    0.70
   0   9   0    8.70    0.65
  -1  -9   0    9.53    0.73
  -1  -9   0    9.43    0.59
  -1  -9   0    9.46    0.62
   1   9   0   10.01    0.70
   1   9   0    8.71    0.72
   1   9   0   10.12    0.75
  -2  -9   0   46.91    1.37
  -2  -9   0   46.90    1.44
  -2  -9   0   48.69    1.57
   2   9   0   44.00    1.55
   2   9   0   47.55    1.54
   2   9   0   46.61    1.60
  -3  -9   0    8.24    0.66
  -3  -9   0    8.26    0.70
   3   9   0    8.69    0.72
   3   9   0    7.70    0.76
   3   9   0    7.17    0.66
  -4  -9   0    0.21    0.31
  -4  -9   0   -0.11    0.33
   4   9   0   -0.36    0.35
   4   9   0   -0.13    0.29
   4   9   0    0.05    0.35
  -5  -9   0    0.63    0.40
  -5  -9   0    0.56    0.35
   5   9   0    0.46    0.37
   5   9   0    0.23    0.38
   5   9   0    0.20    0.39
   5   9   0    0.43    0.39
  -6  -9   0    0.61    0.39
  -6  -9   0    0.02    0.34
  -6  -9   0   -0.35    0.36
   6   9   0   -0.04    0.37
   6   9   0   -0.10    0.43
  -7  -9   0    0.59    0.44
  -7  -9   0    1.49    0.50
   8 -10   0    0.03    0.37
   8 -10   0    0.00    0.54
  -8  10   0    0.35    0.44
   7 -10   0    0.85    0.45
   7 -10   0    1.79    0.51
   7 -10   0    2.09    0.46
  -7  10   0    2.33    0.60
  -7  10   0    2.24    0.58
  -7  10   0    1.49    0.47
   6 -10   0    2.61    0.51
   6 -10   0    2.37    0.49
  -6  10   0    2.35    0.55
  -6  10   0    3.48    0.65
  -6  10   0    3.04    0.56
   5 -10   0    1.83    0.48
  -5  10   0    0.66    0.37
  -5  10   0    0.92    0.35
  -5  10   0    1.49    0.44
   4 -10   0    0.05    0.29
   4 -10   0    0.53    0.38
   4 -10   0    0.93    0.37
  -4  10   0    0.77    0.35
  -4  10   0    0.16    0.38
  -4  10   0    0.17    0.37
   3 -10   0    6.71    0.62
   3 -10   0    5.39    0.59
   3 -10   0    6.59    0.59
  -3  10   0    6.55    0.68
  -3  10   0    5.42    0.59
  -3  10   0    5.47    0.59
   2 -10   0   39.42    1.77
   2 -10   0   36.98    1.33
   2 -10   0   33.45    1.26
  -2  10   0   36.03    1.32
  -2  10   0   37.78    1.32
  -2  10   0   36.39    1.42
  -2  10   0   34.74    1.34
   1 -10   0   -0.04    0.31
   1 -10   0    1.13    0.41
  -1  10   0    1.04    0.41
   0 -10   0    2.17    0.41
   0 -10   0    3.97    0.57
   0  10   0    3.38    0.53
   0  10   0    3.40    0.52
   0  10   0    3.12    0.55
  -1 -10   0   37.99    1.40
  -1 -10   0   35.21    1.23
   1  10   0   39.07    1.46
   1  10   0   36.17    1.40
   1  10   0   36.74    1.35
  -2 -10   0    5.21    0.53
  -2 -10   0    4.82    0.65
   2  10   0    5.12    0.62
   2  10   0    5.88    0.63
   2  10   0    5.22    0.59
  -3 -10   0    1.11    0.47
  -3 -10   0    1.20    0.38
   3  10   0    1.69    0.46
   3  10   0    1.47    0.51
   3  10   0    1.71    0.45
  -4 -10   0    0.60    0.39
  -4 -10   0    0.26    0.36
   4  10   0    1.23    0.49
   4  10   0    0.24    0.41
  -5 -10   0    1.38    0.44
  -5 -10   0    2.00    0.48
   5  10   0    1.69    0.56
   5  10   0    2.03    0.82
   7 -11   0   -0.20    0.39
  -7  11   0   -0.05    0.49
   6 -11   0    0.68    0.43
   6 -11   0    0.13    0.38
  -6  11   0    0.43    0.51
  -6  11   0    0.21    0.47
   5 -11   0    0.07    0.38
  -5  11   0    0.16    0.40
  -5  11   0    0.35    0.41
  -5  11   0    0.29    0.45
  -5  11   0    0.26    0.35
   4 -11   0    0.97    0.39
  -4  11   0    0.73    0.42
  -4  11   0    1.09    0.44
  -4  11   0    1.01    0.39
   3 -11   0    4.71    0.58
   3 -11   0    4.87    0.62
  -3  11   0    4.53    0.60
  -3  11   0    4.32    0.65
  -3  11   0    3.69    0.54
   2 -11   0   -0.05    0.37
   2 -11   0    0.55    0.38
  -2  11   0    0.24    0.43
  -2  11   0   -0.50    0.35
  -2  11   0    0.01    0.34
   1 -11   0    5.94    0.66
  -1  11   0    4.93    0.65
  -1  11   0    5.56    0.66
   0 -11   0   -0.11    0.37
   0 -11   0   -0.28    0.32
   0  11   0    0.11    0.38
   0  11   0    1.19    0.45
   0  11   0   -0.32    0.36
  -1 -11   0    1.75    0.41
   1  11   0    1.83    0.50
   1  11   0    1.40    0.44
   2  11   0    5.54    0.68
   2  11   0    5.89    0.78
   2  11   0    5.77    0.68
  -3 -11   0    0.28    0.44
  -3 -11   0    0.27    0.33
   3  11   0    0.21    0.41
   3  11   0   -0.29    0.37
  -4 -11   0    3.21    0.53
  -4 -11   0    3.61    0.67
   4  11   0    2.88    0.57
   4  11   0    3.56    0.65
   6 -12   0    0.82    0.45
  -6  12   0    0.15    0.50
   5 -12   0    2.80    0.71
   5 -12   0    1.84    0.48
  -5  12   0    2.44    0.80
   4 -12   0    2.16    0.59
  -4  12   0    2.85    0.86
  -4  12   0    2.38    0.59
   3 -12   0   -0.16    0.39
   3 -12   0   -0.17    0.42
  -3  12   0    0.06    0.43
  -3  12   0    0.18    0.39
   2 -12   0   -0.09    0.39
   2 -12   0   -0.02    0.39
  -2  12   0    0.64    0.47
  -2  12   0    0.76    0.43
   1 -12   0    1.86    0.49
  -1  12   0    1.77    0.50
  -1  12   0    0.86    0.50
   0 -12   0    3.39    0.52
   0 -12   0    2.97    0.59
   0  12   0    2.56    0.54
   0  12   0    4.57    0.71
  -1 -12   0    1.70    0.55
   1  12   0    2.58    0.60
  -2 -12   0    0.59    0.48
   2  12   0    1.06    0.47
   2  12   0    1.24    0.51
   3  12   0    5.86    0.75
   3 -13   0    1.31    0.50
   2 -13   0    0.38    0.44
   2 -13   0    1.38    0.62
   1 -13   0    0.22    0.49
   1 -13   0   -0.29    0.40
   0 -13   0    2.39    0.52
   0 -13   1    0.83    0.46
   1 -13   1    0.51    0.45
   1 -13   1   -0.26    0.46
   2 -13   1    4.36    0.68
   3 -13   1    1.94    0.54
   2  12  -1    0.22    0.47
  -2 -12   1   -0.92    0.42
   1  12  -1    6.07    0.77
  -1 -12   1    5.81    0.71
   0  12  -1    2.05    0.55
   0 -12   1    1.08    0.42
   0 -12   1    1.73    0.50
  -1  12  -1    0.16    0.42
   1 -12   1    1.08    0.47
  -2  12  -1    0.88    0.52
   2 -12   1    0.08    0.41
   2 -12   1    0.21    0.39
  -3  12  -1    0.85    0.52
   3 -12   1   -0.53    0.37
   3 -12   1    0.05    0.39
  -4  12  -1   11.47    0.99
  -4  12  -1   14.62    1.10
   4 -12   1   14.13    1.00
  -5  12  -1   -0.13    0.46
   5  11  -1   -0.04    0.45
   4  11  -1    0.23    0.43
   4  11  -1    0.47    0.51
  -4 -11   1   -0.52    0.35
  -4 -11   1   -0.28    0.41
   3  11  -1    6.42    0.75
   3  11  -1    7.01    0.77
  -3 -11   1    5.93    0.62
  -3 -11   1    7.18    0.80
   2  11  -1    2.91    0.58
   2  11  -1    3.24    0.55
   1  11  -1    3.50    0.54
   1  11  -1    2.63    0.52
  -1 -11   1    3.14    0.47
   0  11  -1    7.67    0.75
   0  11  -1    7.67    0.72
   0 -11   1    9.01    0.72
   0 -11   1    9.68    0.83
  -1  11  -1    0.31    0.35
   1 -11   1    0.23    0.38
  -2  11  -1    0.33    0.39
  -2  11  -1    0.50    0.35
  -2  11  -1   -0.06    0.35
  -2  11  -1    0.48    0.43
   2 -11   1    0.65    0.36
   2 -11   1    0.36    0.39
  -3  11  -1    5.79    0.73
  -3  11  -1    5.93    0.80
  -3  11  -1    4.23    0.55
   3 -11   1    6.08    0.64
   3 -11   1    3.82    0.52
   3 -11   1    5.57    0.62
  -4  11  -1    8.18    0.81
  -4  11  -1    9.28    0.93
  -4  11  -1    7.79    0.73
   4 -11   1    7.21    0.72
   4 -11   1    8.65    0.78
  -5  11  -1   -0.12    0.42
  -5  11  -1   -0.37    0.40
  -5  11  -1   -0.13    0.33
   5 -11   1   -0.10    0.37
  -6  11  -1    8.39    0.93
  -6  11  -1    6.71    0.81
   6 -11   1    5.82    0.68
   6 -11   1    5.33    0.66
  -6 -10   1    1.32    0.49
   5  10  -1    0.87    0.50
   5  10  -1    0.02    0.42
   5  10  -1    0.77    0.50
  -5 -10   1    0.61    0.40
  -5 -10   1    0.66    0.43
   4  10  -1    1.25    0.44
   4  10  -1    1.42    0.54
   4  10  -1    0.91    0.43
  -4 -10   1    1.59    0.42
  -4 -10   1    1.08    0.45
   3  10  -1    1.24    0.43
   3  10  -1    2.39    0.54
   3  10  -1    1.48    0.44
  -3 -10   1    2.04    0.47
  -3 -10   1    2.68    0.45
   2  10  -1    1.18    0.47
   2  10  -1    0.75    0.39
   2  10  -1    0.53    0.38
  -2 -10   1    0.29    0.30
  -2 -10   1    0.45    0.38
   1  10  -1    0.03    0.31
   1  10  -1    0.51    0.36
   1  10  -1    0.08    0.40
  -1 -10   1   -0.21    0.35
  -1 -10   1    0.60    0.33
   0  10  -1    0.48    0.35
   0  10  -1    0.31    0.40
   0  10  -1    0.05    0.34
   0  10  -1    0.45    0.34
   0 -10   1   -0.50    0.33
   0 -10   1    0.22    0.29
  -1  10  -1   -0.19    0.30
  -1  10  -1   -0.11    0.32
  -1  10  -1    0.37    0.40
   1 -10   1    0.04    0.28
   1 -10   1    0.07    0.34
  -2  10  -1   18.13    0.93
  -2  10  -1   19.12    0.98
  -2  10  -1   18.61    1.04
  -2  10  -1   19.51    0.94
   2 -10   1   19.16    0.95
   2 -10   1   18.62    0.87
   2 -10   1   18.68    0.92
  -3  10  -1    0.85    0.37
  -3  10  -1    1.09    0.40
  -3  10  -1    0.07    0.35
  -3  10  -1    0.80    0.42
   3 -10   1    0.69    0.32
   3 -10   1    0.91    0.37
   3 -10   1    0.94    0.39
  -4  10  -1   -0.25    0.34
  -4  10  -1   -0.13    0.35
  -4  10  -1    0.10    0.37
  -4  10  -1   -0.24    0.29
   4 -10   1    0.33    0.31
   4 -10   1    0.39    0.34
  -5  10  -1    1.35    0.51
  -5  10  -1    0.75    0.39
  -5  10  -1    1.18    0.39
   5 -10   1    1.53    0.45
   5 -10   1    0.98    0.40
  -6  10  -1    1.04    0.42
  -6  10  -1    0.27    0.43
   6 -10   1    1.42    0.44
   6 -10   1    0.08    0.35
  -7  10  -1    1.79    0.57
  -7  10  -1    1.90    0.62
   7 -10   1    2.92    0.58
   7 -10   1    2.07    0.49
   7 -10   1    2.73    0.55
   8 -10   1    0.24    0.39
   7   9  -1   -0.22    0.42
  -7  -9   1    1.72    0.46
  -7  -9   1   -0.11    0.40
   6   9  -1    0.10    0.47
   6   9  -1    0.48    0.69
  -6  -9   1    0.12    0.36
  -6  -9   1    0.56    0.42
   5   9  -1    0.25    0.40
   5   9  -1    0.02    0.34
  -5  -9   1   -0.01    0.36
  -5  -9   1    0.25    0.37
   4   9  -1    0.11    0.34
   4   9  -1   -0.32    0.36
   4   9  -1   -0.04    0.33
  -4  -9   1    0.60    0.37
  -4  -9   1   -0.25    0.30
   3   9  -1   -0.28    0.31
   3   9  -1    0.87    0.41
   3   9  -1    0.29    0.33
  -3  -9   1    0.06    0.38
  -3  -9   1    0.17    0.31
   2   9  -1   25.60    1.06
   2   9  -1   25.63    1.14
   2   9  -1   25.01    1.11
  -2  -9   1   26.14    1.11
  -2  -9   1   24.08    0.97
  -2  -9   1   25.04    0.92
   1   9  -1    0.35    0.30
   1   9  -1    0.33    0.34
   1   9  -1    0.52    0.29
   1   9  -1   -0.05    0.31
  -1  -9   1    0.57    0.27
  -1  -9   1    0.53    0.28
  -1  -9   1    0.50    0.33
   0   9  -1    0.18    0.30
   0   9  -1    0.25    0.31
   0   9  -1    0.35    0.31
   0   9  -1    0.64    0.30
   0  -9   1   -0.08    0.24
   0  -9   1   -0.03    0.31
  -1   9  -1    4.44    0.53
  -1   9  -1    5.62    0.52
  -1   9  -1    5.40    0.54
   1  -9   1    5.94    0.55
   1  -9   1    5.55    0.52
   1  -9   1    6.21    0.53
  -2   9  -1   15.58    0.90
  -2   9  -1   17.29    0.87
  -2   9  -1   16.13    0.83
  -2   9  -1   16.52    0.86
   2  -9   1   16.83    0.81
   2  -9   1   17.54    0.80
   2  -9   1   18.46    0.87
  -3   9  -1   20.34    0.95
  -3   9  -1   20.59    1.00
  -3   9  -1   18.13    0.89
   3  -9   1   19.23    0.88
   3  -9   1   18.71    0.85
   3  -9   1   19.42    0.87
  -4   9  -1   10.33    0.71
  -4   9  -1   12.18    0.84
  -4   9  -1   10.69    0.74
  -4   9  -1   10.22    0.79
   4  -9   1   10.91    0.73
   4  -9   1   10.87    0.73
   4  -9   1   11.37    0.69
  -5   9  -1    2.68    0.49
  -5   9  -1    4.22    0.59
  -5   9  -1    3.21    0.46
  -5   9  -1    2.71    0.47
   5  -9   1    4.20    0.56
   5  -9   1    2.88    0.44
  -6   9  -1   27.32    1.29
  -6   9  -1   29.32    1.21
  -6   9  -1   28.43    1.32
   6  -9   1   27.29    1.12
   6  -9   1   26.42    1.18
  -7   9  -1    9.66    0.81
  -7   9  -1    8.99    0.93
   7  -9   1    7.26    0.65
   7  -9   1    8.50    0.81
   7  -9   1    9.83    0.85
  -8   9  -1    0.53    0.48
  -8   9  -1   -0.57    0.41
   8  -9   1   -0.50    0.43
   8  -9   1   -0.18    0.33
   8  -9   1   -0.45    0.38
  -9   9  -1    0.16    0.50
   7   8  -1    1.89    0.55
   7   8  -1    1.41    0.45
  -7  -8   1    1.64    0.47
  -7  -8   1    1.90    0.50
  -7  -8   1    1.48    0.44
   6   8  -1    5.45    0.63
   6   8  -1    5.13    0.67
  -6  -8   1    6.51    0.68
  -6  -8   1    7.29    0.67
  -6  -8   1    7.20    0.69
   5   8  -1   -0.11    0.40
   5   8  -1   -0.08    0.32
   5   8  -1   -0.43    0.29
  -5  -8   1   -0.05    0.33
  -5  -8   1    0.71    0.31
  -5  -8   1    0.36    0.32
   4   8  -1   10.86    0.76
   4   8  -1   12.27    0.69
   4   8  -1   11.48    0.80
   4   8  -1   10.85    0.73
  -4  -8   1   10.64    0.78
  -4  -8   1   10.55    0.74
  -4  -8   1   10.76    0.66
   3   8  -1   13.91    0.82
   3   8  -1   16.18    0.73
   3   8  -1   15.02    0.79
   3   8  -1   16.36    0.82
   3   8  -1   17.40    0.92
  -3  -8   1   13.71    0.77
  -3  -8   1   15.84    0.84
  -3  -8   1   15.78    0.71
   2   8  -1   10.71    0.62
   2   8  -1   10.94    0.71
   2   8  -1   12.29    0.69
   2   8  -1   11.40    0.74
  -2  -8   1   10.86    0.64
  -2  -8   1   11.14    0.58
  -2  -8   1   11.19    0.73
   1   8  -1   26.11    0.94
   1   8  -1   25.71    1.04
   1   8  -1   25.28    1.03
  -1  -8   1   25.06    0.88
  -1  -8   1   26.89    1.03
   0   8  -1   15.59    0.80
   0   8  -1   16.08    0.73
   0   8  -1   16.58    0.81
   0   8  -1   15.81    0.73
   0  -8   1   15.04    0.71
   0  -8   1   17.81    0.81
   0  -8   1   16.50    0.65
   0  -8   1   16.14    0.64
  -1   8  -1   80.21    2.06
  -1   8  -1   78.72    2.12
  -1   8  -1   80.24    2.05
  -1   8  -1   79.20    2.15
   1  -8   1   78.32    2.07
   1  -8   1   78.65    1.99
   1  -8   1   77.70    2.01
  -2   8  -1    9.02    0.63
  -2   8  -1    9.32    0.61
  -2   8  -1    8.56    0.63
  -2   8  -1    9.27    0.66
   2  -8   1    9.25    0.58
  -3   8  -1   33.09    1.12
  -3   8  -1   31.93    1.20
  -3   8  -1   32.24    1.17
  -3   8  -1   31.79    1.13
   3  -8   1   32.07    1.11
   3  -8   1   31.05    1.07
   3  -8   1   31.79    1.07
  -4   8  -1    0.07    0.25
  -4   8  -1    0.81    0.33
  -4   8  -1    0.20    0.29
  -4   8  -1    0.17    0.31
   4  -8   1    1.01    0.34
   4  -8   1    0.41    0.26
  -5   8  -1    8.20    0.76
  -5   8  -1    7.72    0.60
  -5   8  -1    6.16    0.63
  -5   8  -1    7.98    0.68
   5  -8   1    6.42    0.55
   5  -8   1    8.02    0.65
  -6   8  -1    0.60    0.34
  -6   8  -1    0.26    0.42
  -6   8  -1   -0.08    0.32
   6  -8   1    0.21    0.31
   6  -8   1   -0.12    0.27
  -7   8  -1    1.20    0.47
  -7   8  -1    1.02    0.42
   7  -8   1    0.54    0.33
   7  -8   1    0.86    0.39
   7  -8   1    1.08    0.41
  -8   8  -1   -0.15    0.42
  -8   8  -1   -0.02    0.36
  -8   8  -1    0.01    0.43
   8  -8   1    0.21    0.41
   8  -8   1    0.65    0.45
   8  -8   1   -0.15    0.33
  -9   8  -1    0.13    0.44
   9  -8   1   -0.27    0.53
   8   7  -1    0.70    0.46
   8   7  -1    1.95    0.52
  -8  -7   1    0.40    0.45
  -8  -7   1    0.18    0.39
   7   7  -1   -0.22    0.37
   7   7  -1    0.32    0.37
  -7  -7   1    0.15    0.36
   6   7  -1    0.91    0.37
   6   7  -1    0.39    0.38
  -6  -7   1    1.27    0.38
  -6  -7   1    0.28    0.32
  -6  -7   1    0.89    0.37
   5   7  -1    1.58    0.43
   5   7  -1    1.54    0.37
   5   7  -1    1.71    0.40
  -5  -7   1    2.38    0.44
  -5  -7   1    1.60    0.36
  -5  -7   1    1.77    0.40
   4   7  -1   24.98    0.99
   4   7  -1   25.61    1.00
   4   7  -1   27.86    1.10
   4   7  -1   25.08    0.97
  -4  -7   1   24.53    1.00
  -4  -7   1   24.85    1.02
  -4  -7   1   25.53    0.95
   3   7  -1    9.42    0.60
  -3  -7   1   10.28    0.65
  -3  -7   1   10.06    0.61
   2   7  -1   15.97    0.77
   2   7  -1   15.09    0.76
   2   7  -1   15.69    0.67
   2   7  -1   17.16    0.64
   2   7  -1   18.03    0.75
  -2  -7   1   16.19    0.71
  -2  -7   1   16.47    0.76
  -2  -7   1   15.69    0.62
  -2  -7   1   15.66    0.64
   1   7  -1    1.31    0.28
   1   7  -1    2.15    0.34
   1   7  -1    2.43    0.26
   1   7  -1    1.97    0.31
   1   7  -1    1.66    0.33
   1   7  -1    1.83    0.24
  -1  -7   1    1.90    0.35
  -1  -7   1    1.65    0.26
  -1  -7   1    2.31    0.26
  -1  -7   1    1.88    0.34
  -1  -7   1    2.02    0.27
   0   7  -1   18.02    0.65
   0   7  -1   17.72    0.69
   0   7  -1   16.64    0.76
   0   7  -1   15.79    0.74
   0   7  -1   17.05    0.69
   0  -7   1   16.82    0.73
   0  -7   1   17.36    0.62
   0  -7   1   16.70    0.61
   0  -7   1   15.94    0.64
  -1   7  -1    1.10    0.28
  -1   7  -1    2.03    0.32
  -1   7  -1    2.15    0.30
  -1   7  -1    2.05    0.31
   1  -7   1    1.45    0.28
   1  -7   1    1.74    0.27
   1  -7   1    1.95    0.22
   1  -7   1    1.31    0.25
  -2   7  -1   11.39    0.63
  -2   7  -1   12.27    0.60
  -2   7  -1   12.10    0.66
  -2   7  -1   11.94    0.61
  -2   7  -1   12.44    0.64
   2  -7   1   13.13    0.59
   2  -7   1   11.20    0.58
   2  -7   1   12.77    0.61
  -3   7  -1   16.78    0.73
  -3   7  -1   15.39    0.77
  -3   7  -1   15.88    0.76
  -3   7  -1   16.35    0.72
   3  -7   1   15.52    0.71
   3  -7   1   15.62    0.66
  -4   7  -1    6.71    0.59
  -4   7  -1    7.36    0.53
  -4   7  -1    5.08    0.51
   4  -7   1    6.91    0.54
   4  -7   1    6.96    0.54
   4  -7   1    7.14    0.48
  -5   7  -1    6.31    0.56
  -5   7  -1    5.01    0.47
  -5   7  -1    5.24    0.57
  -5   7  -1    4.59    0.54
   5  -7   1    4.44    0.48
   5  -7   1    4.95    0.46
  -6   7  -1    2.84    0.48
  -6   7  -1    3.61    0.48
  -6   7  -1    3.51    0.58
   6  -7   1    3.68    0.49
   6  -7   1    4.08    0.44
   6  -7   1    2.44    0.42
  -7   7  -1    0.10    0.36
  -7   7  -1   -0.24    0.34
  -7   7  -1    0.07    0.34
   7  -7   1   -0.20    0.34
   7  -7   1   -0.02    0.33
   7  -7   1   -0.57    0.23
  -8   7  -1    0.37    0.41
  -8   7  -1    0.35    0.42
  -8   7  -1    0.06    0.47
   8  -7   1    0.03    0.30
   8  -7   1    0.60    0.39
  -9   7  -1    2.03    0.66
  -9   7  -1    2.23    0.57
  -9   7  -1    2.03    0.54
   9  -7   1    2.42    0.62
   9  -7   1    1.33    0.47
   9   6  -1   13.73    1.50
   8   6  -1    2.38    0.60
   8   6  -1    2.54    0.49
  -8  -6   1    1.76    0.48
  -8  -6   1    2.49    0.52
   7   6  -1    3.80    0.62
   7   6  -1    3.12    0.50
  -7  -6   1    3.48    0.54
   6   6  -1    9.62    0.79
   6   6  -1    9.45    0.73
   6   6  -1    9.17    0.86
  -6  -6   1    8.73    0.69
  -6  -6   1   10.88    0.69
   5   6  -1   14.10    0.81
   5   6  -1   12.29    0.68
   5   6  -1   12.89    0.75
  -5  -6   1   12.70    0.73
  -5  -6   1   14.65    0.76
   4   6  -1    6.51    0.54
   4   6  -1    5.99    0.50
   4   6  -1    5.42    0.48
   4   6  -1    5.58    0.53
  -4  -6   1    5.41    0.49
  -4  -6   1    5.57    0.49
  -4  -6   1    5.29    0.48
   3   6  -1    5.11    0.45
   3   6  -1    5.76    0.46
   3   6  -1    4.73    0.43
   3   6  -1    4.96    0.47
  -3  -6   1    5.20    0.43
  -3  -6   1    6.06    0.42
  -3  -6   1    6.42    0.49
   2   6  -1    5.45    0.41
   2   6  -1    5.19    0.41
   2   6  -1    5.16    0.45
   2   6  -1    4.47    0.42
  -2  -6   1    4.69    0.41
  -2  -6   1    5.38    0.36
  -2  -6   1    4.95    0.36
  -2  -6   1    5.40    0.42
   1   6  -1   37.97    1.10
   1   6  -1   39.29    1.00
   1   6  -1   38.02    1.16
   1   6  -1   38.04    0.99
   1   6  -1   38.15    1.08
   1   6  -1   38.09    1.16
  -1  -6   1   37.37    1.04
  -1  -6   1   36.98    1.05
  -1  -6   1   38.63    0.99
  -1  -6   1   38.68    0.98
  -1  -6   1   37.60    1.14
   0   6  -1   30.38    0.92
   0   6  -1   29.44    0.90
   0   6  -1   29.85    0.77
   0   6  -1   29.32    0.97
   0   6  -1   30.07    0.87
   0  -6   1   28.97    0.85
   0  -6   1   28.54    0.87
   0  -6   1   29.53    0.94
   0  -6   1   30.09    0.83
  -1   6  -1   46.43    1.25
  -1   6  -1   42.90    1.26
  -1   6  -1   43.07    1.28
  -1   6  -1   45.36    1.22
  -1   6  -1   46.14    1.22
   1  -6   1   45.80    1.20
   1  -6   1   43.35    1.23
   1  -6   1   44.94    1.08
   1  -6   1   42.95    1.19
  -2   6  -1    0.07    0.20
  -2   6  -1    0.17    0.19
  -2   6  -1   -0.13    0.18
  -2   6  -1    0.12    0.22
  -2   6  -1    0.18    0.20
   2  -6   1    0.16    0.16
   2  -6   1    0.02    0.18
   2  -6   1    0.23    0.18
  -3   6  -1   72.40    1.92
  -3   6  -1   71.85    1.93
  -3   6  -1   75.10    1.88
  -3   6  -1   74.12    1.91
  -3   6  -1   74.15    1.88
   3  -6   1   74.43    1.85
   3  -6   1   71.88    1.89
   3  -6   1   75.26    1.81
  -4   6  -1   27.84    0.97
  -4   6  -1   29.94    1.05
  -4   6  -1   29.07    1.04
  -4   6  -1   28.04    0.94
   4  -6   1   28.03    0.98
   4  -6   1   27.60    0.94
   4  -6   1   29.45    0.88
  -5   6  -1   14.86    0.78
  -5   6  -1   14.05    0.78
  -5   6  -1   13.83    0.65
  -5   6  -1   13.35    0.73
   5  -6   1   13.59    0.71
   5  -6   1   13.51    0.66
  -6   6  -1   16.29    0.90
  -6   6  -1   17.43    0.85
  -6   6  -1   16.71    0.90
   6  -6   1   15.90    0.82
   6  -6   1   16.88    0.85
   6  -6   1   16.73    0.75
  -7   6  -1   10.75    0.84
  -7   6  -1   12.20    0.86
  -7   6  -1   11.15    0.78
   7  -6   1   10.85    0.80
   7  -6   1    9.67    0.74
   7  -6   1    9.81    0.63
  -8   6  -1    0.02    0.41
  -8   6  -1    0.48    0.40
   8  -6   1   -0.01    0.35
   8  -6   1    0.54    0.40
  -9   6  -1    3.64    0.67
  -9   6  -1    6.63    0.86
   9  -6   1    4.57    0.63
   9  -6   1    4.11    0.68
 -10   6  -1    0.63    0.51
  10  -6   1    0.77    0.47
   9   5  -1    1.77    0.57
   9   5  -1    1.36    0.49
  -9  -5   1    0.79    0.42
  -9  -5   1    0.94    0.44
   8   5  -1    4.82    0.63
  -8  -5   1    5.43    0.63
  -8  -5   1    4.98    0.64
   7   5  -1    2.66    0.46
   7   5  -1    2.37    0.46
   7   5  -1    2.68    0.49
  -7  -5   1    2.79    0.44
  -7  -5   1    2.92    0.48
   6   5  -1   -0.07    0.30
   6   5  -1    0.10    0.28
   6   5  -1    0.16    0.31
  -6  -5   1    0.12    0.30
  -6  -5   1   -0.20    0.23
  -6  -5   1    0.47    0.29
   5   5  -1  169.25    3.91
   5   5  -1  162.51    3.85
   5   5  -1  172.95    3.80
   5   5  -1  167.91    3.97
  -5  -5   1  159.05    3.86
  -5  -5   1  171.59    3.89
   4   5  -1    8.72    0.55
   4   5  -1    8.71    0.54
   4   5  -1    9.83    0.61
   4   5  -1    7.97    0.50
  -4  -5   1    8.19    0.52
  -4  -5   1    9.17    0.55
  -4  -5   1    8.83    0.52
   3   5  -1   30.44    0.97
   3   5  -1   31.31    1.03
   3   5  -1   31.24    0.96
   3   5  -1   30.57    0.94
  -3  -5   1   30.57    0.97
  -3  -5   1   30.67    0.98
  -3  -5   1   31.18    0.94
  -3  -5   1   32.69    0.82
   2   5  -1   12.89    0.62
   2   5  -1   14.00    0.60
   2   5  -1   13.90    0.57
   2   5  -1   13.56    0.55
  -2  -5   1   13.48    0.52
  -2  -5   1   14.26    0.59
  -2  -5   1   12.43    0.54
  -2  -5   1   13.70    0.48
   1   5  -1   23.97    0.76
   1   5  -1   23.96    0.77
   1   5  -1   25.99    0.70
   1   5  -1   23.53    0.81
   1   5  -1   24.97    0.69
   1   5  -1   24.86    0.83
  -1  -5   1   25.26    0.69
  -1  -5   1   24.64    0.67
  -1  -5   1   23.50    0.71
  -1  -5   1   24.14    0.80
  -1  -5   1   24.05    0.74
   0   5  -1    7.48    0.39
   0   5  -1    6.54    0.41
   0   5  -1    7.08    0.45
   0   5  -1    6.74    0.29
   0   5  -1    7.06    0.44
   0   5  -1    6.94    0.39
   0  -5   1    5.64    0.37
   0  -5   1    6.82    0.34
   0  -5   1    6.63    0.43
   0  -5   1    6.17    0.34
  -1   5  -1   30.56    0.92
  -1   5  -1   29.34    0.86
  -1   5  -1   29.85    0.89
  -1   5  -1   27.40    0.91
  -1   5  -1   30.70    0.88
   1  -5   1   29.04    0.74
   1  -5   1   30.48    0.87
   1  -5   1   28.08    0.86
   1  -5   1   28.57    0.85
  -2   5  -1    2.59    0.28
  -2   5  -1    2.86    0.33
  -2   5  -1    2.27    0.28
  -2   5  -1    2.65    0.32
  -2   5  -1    3.34    0.34
   2  -5   1    3.00    0.29
   2  -5   1    3.13    0.32
   2  -5   1    3.04    0.29
  -3   5  -1   20.75    0.76
  -3   5  -1   20.83    0.72
  -3   5  -1   20.39    0.73
  -3   5  -1   20.81    0.77
  -3   5  -1   20.18    0.77
   3  -5   1   20.61    0.75
   3  -5   1   20.22    0.67
   3  -5   1   20.37    0.70
  -4   5  -1   28.92    1.01
  -4   5  -1   29.34    1.01
  -4   5  -1   29.22    0.91
  -4   5  -1   29.76    0.97
   4  -5   1   27.30    0.89
   4  -5   1   29.52    0.98
   4  -5   1   30.99    0.85
  -5   5  -1   31.39    1.09
  -5   5  -1   33.52    1.16
  -5   5  -1   32.08    1.14
  -5   5  -1   32.20    1.00
   5  -5   1   35.21    0.99
   5  -5   1   33.16    1.10
   5  -5   1   33.85    1.01
  -6   5  -1    0.24    0.29
  -6   5  -1    0.53    0.34
  -6   5  -1    0.20    0.33
   6  -5   1   -0.02    0.23
   6  -5   1   -0.51    0.26
  -7   5  -1   79.98    2.17
  -7   5  -1   77.38    2.23
  -7   5  -1   80.37    2.26
   7  -5   1   73.18    1.95
   7  -5   1   70.69    2.16
   7  -5   1   77.52    2.15
  -8   5  -1    5.86    0.73
  -8   5  -1    4.05    0.56
  -8   5  -1    4.42    0.65
   8  -5   1    4.67    0.58
  -9   5  -1    2.85    0.57
  -9   5  -1    2.54    0.55
  -9   5  -1    2.90    0.55
   9  -5   1    3.60    0.56
   9  -5   1    4.39    0.65
 -10   5  -1    1.24    0.54
 -10   5  -1    2.68    0.57
  10  -5   1    2.17    0.55
  10  -5   1    1.93    0.51
  10  -5   1    1.68    0.51
 -10  -4   1    0.50    0.37
   9   4  -1    3.41    0.60
   9   4  -1    4.22    0.62
  -9  -4   1    2.71    0.54
  -9  -4   1    3.69    0.60
  -9  -4   1    3.35    0.55
   8   4  -1    2.42    0.51
   8   4  -1    2.10    0.47
   8   4  -1    1.86    0.45
  -8  -4   1    1.44    0.43
  -8  -4   1    1.81    0.44
  -8  -4   1    2.04    0.47
   7   4  -1   27.94    1.15
   7   4  -1   26.00    1.08
  -7  -4   1   25.66    1.07
  -7  -4   1   26.24    1.11
  -7  -4   1   26.61    1.05
   6   4  -1    2.26    0.38
   6   4  -1    2.76    0.41
   6   4  -1    3.47    0.47
  -6  -4   1    3.56    0.39
  -6  -4   1    4.14    0.48
  -6  -4   1    3.23    0.42
  -6  -4   1    3.33    0.43
   5   4  -1   17.51    0.80
   5   4  -1   16.75    0.65
   5   4  -1   17.50    0.75
   5   4  -1   17.92    0.76
  -5  -4   1   15.72    0.73
  -5  -4   1   16.47    0.73
  -5  -4   1   17.00    0.69
  -5  -4   1   16.01    0.73
   4   4  -1    6.62    0.46
   4   4  -1    5.09    0.43
   4   4  -1    6.16    0.49
   4   4  -1    6.06    0.40
  -4  -4   1    6.21    0.47
  -4  -4   1    6.35    0.44
  -4  -4   1    5.69    0.41
  -4  -4   1    5.51    0.44
   3   4  -1    5.74    0.45
   3   4  -1    5.47    0.38
   3   4  -1    5.24    0.38
  -3  -4   1    5.31    0.39
  -3  -4   1    4.76    0.38
  -3  -4   1    4.82    0.37
   2   4  -1   34.12    0.95
   2   4  -1   34.93    0.97
   2   4  -1   33.12    0.95
   2   4  -1   33.02    0.99
  -2  -4   1   33.73    0.84
  -2  -4   1   32.61    0.93
  -2  -4   1   33.50    0.91
  -2  -4   1   33.20    0.96
   1   4  -1    0.36    0.19
   1   4  -1    0.57    0.21
   1   4  -1   -0.24    0.16
   1   4  -1    0.09    0.13
  -1  -4   1    0.23    0.15
  -1  -4   1   -0.08    0.15
  -1  -4   1    0.19    0.18
  -1  -4   1    0.15    0.13
   0   4  -1   13.99    0.49
   0   4  -1   13.86    0.54
   0   4  -1   14.63    0.55
   0   4  -1   13.91    0.52
   0   4  -1   14.37    0.49
   0  -4   1   13.49    0.45
   0  -4   1   13.59    0.46
   0  -4   1   13.84    0.49
   0  -4   1   14.68    0.40
  -1   4  -1   22.76    0.71
  -1   4  -1   21.48    0.71
  -1   4  -1   21.73    0.70
  -1   4  -1   20.77    0.65
  -1   4  -1   22.12    0.69
   1  -4   1   21.79    0.66
   1  -4   1   23.04    0.57
   1  -4   1   21.88    0.67
   1  -4   1   21.93    0.67
  -2   4  -1  127.15    2.93
  -2   4  -1  128.03    2.92
  -2   4  -1  126.65    2.94
  -2   4  -1  131.85    2.90
  -2   4  -1  131.62    2.90
   2  -4   1  132.17    2.88
   2  -4   1  130.84    2.92
   2  -4   1  127.98    2.85
  -3   4  -1    3.30    0.24
  -3   4  -1    2.84    0.30
  -3   4  -1    2.63    0.30
  -3   4  -1    3.00    0.32
  -3   4  -1    3.30    0.30
   3  -4   1    2.99    0.27
   3  -4   1    3.02    0.30
   3  -4   1    4.44    0.30
  -4   4  -1   -0.17    0.18
  -4   4  -1    0.25    0.13
  -4   4  -1    0.14    0.18
  -4   4  -1   -0.06    0.14
  -4   4  -1    0.11    0.21
  -4   4  -1    0.32    0.21
   4  -4   1    0.10    0.13
   4  -4   1    0.00    0.17
   4  -4   1    0.24    0.16
  -5   4  -1   45.80    1.34
  -5   4  -1   46.21    1.38
  -5   4  -1   45.72    1.21
  -5   4  -1   45.66    1.21
   5  -4   1   43.60    1.32
   5  -4   1   43.45    1.32
   5  -4   1   45.82    1.22
   5  -4   1   47.01    1.14
  -6   4  -1   54.95    1.60
  -6   4  -1   55.67    1.65
  -6   4  -1   53.93    1.65
  -6   4  -1   55.52    1.47
   6  -4   1   54.36    1.58
   6  -4   1   55.82    1.45
   6  -4   1   53.32    1.62
  -7   4  -1    1.19    0.38
  -7   4  -1    0.96    0.29
  -7   4  -1    1.20    0.42
  -7   4  -1    1.59    0.41
   7  -4   1    0.95    0.33
   7  -4   1    1.36    0.35
   7  -4   1    1.29    0.27
  -8   4  -1    0.31    0.37
  -8   4  -1    0.99    0.45
  -8   4  -1    0.67    0.37
   8  -4   1    0.44    0.35
   8  -4   1    0.67    0.34
  -9   4  -1    1.59    0.51
  -9   4  -1    2.25    0.56
   9  -4   1    1.88    0.47
   9  -4   1    0.62    0.38
   9  -4   1    1.06    0.48
 -10   4  -1   -0.26    0.43
 -10   4  -1   -0.35    0.37
  10  -4   1    0.21    0.45
  10  -4   1   -0.07    0.38
  10  -4   1   -0.91    0.33
  10   3  -1    0.35    0.45
  10   3  -1    0.42    0.47
 -10  -3   1    0.17    0.45
 -10  -3   1    0.61    0.36
 -10  -3   1    0.66    0.43
   9   3  -1    0.76    0.43
   9   3  -1    0.14    0.39
  -9  -3   1    0.99    0.40
  -9  -3   1    1.16    0.41
   8   3  -1    7.10    0.75
   8   3  -1    5.44    0.59
   8   3  -1    6.87    0.65
  -8  -3   1    6.17    0.65
  -8  -3   1    5.94    0.61
  -8  -3   1    6.42    0.60
   7   3  -1    0.38    0.32
   7   3  -1    0.09    0.31
   7   3  -1    0.24    0.33
  -7  -3   1    0.47    0.31
  -7  -3   1    0.36    0.28
  -7  -3   1    0.21    0.32
   6   3  -1    0.24    0.25
   6   3  -1    0.89    0.29
   6   3  -1    0.17    0.28
  -6  -3   1    0.11    0.25
  -6  -3   1    0.11    0.22
  -6  -3   1   -0.11    0.23
  -6  -3   1    0.47    0.21
   5   3  -1   83.40    2.13
   5   3  -1   86.62    2.12
   5   3  -1   88.15    1.99
   5   3  -1   83.44    2.17
  -5  -3   1   84.92    2.13
  -5  -3   1   82.08    2.13
  -5  -3   1   85.19    2.10
  -5  -3   1   84.73    2.03
   4   3  -1   30.91    0.99
   4   3  -1   31.37    0.96
   4   3  -1   30.73    0.95
   4   3  -1   30.81    0.87
  -4  -3   1   31.22    0.90
  -4  -3   1   31.03    0.95
  -4  -3   1   31.41    0.95
  -4  -3   1   32.41    0.97
   3   3  -1   76.53    1.77
   3   3  -1   73.40    1.81
   3   3  -1   74.38    1.82
   3   3  -1   77.21    1.86
  -3  -3   1   77.42    1.82
  -3  -3   1   76.12    1.82
  -3  -3   1   76.68    1.82
  -3  -3   1   74.72    1.79
   2   3  -1   58.26    1.41
   2   3  -1   59.50    1.42
   2   3  -1   59.13    1.46
   2   3  -1   58.92    1.42
  -2  -3   1   58.31    1.42
  -2  -3   1   57.39    1.41
  -2  -3   1   59.95    1.41
  -2  -3   1   60.32    1.31
   1   3  -1   24.29    0.59
   1   3  -1   23.82    0.65
   1   3  -1   24.90    0.67
   1   3  -1   23.23    0.68
   1   3  -1   22.99    0.69
  -1  -3   1   22.37    0.67
  -1  -3   1   23.88    0.62
  -1  -3   1   23.90    0.61
  -1  -3   1   22.40    0.64
   0   3  -1   32.24    0.72
   0   3  -1   32.53    0.79
   0   3  -1   30.85    0.79
   0   3  -1   30.74    0.84
   0   3  -1   32.11    0.82
   0  -3   1   30.79    0.77
   0  -3   1   31.13    0.82
   0  -3   1   31.64    0.79
  -1   3  -1    6.75    0.34
  -1   3  -1    6.68    0.33
  -1   3  -1    6.82    0.31
  -1   3  -1    6.45    0.34
  -1   3  -1    6.22    0.32
   1  -3   1    6.54    0.23
   1  -3   1    6.39    0.31
   1  -3   1    6.95    0.31
   1  -3   1    6.23    0.31
  -2   3  -1  341.20    7.12
  -2   3  -1  334.70    7.16
  -2   3  -1  344.09    7.01
  -2   3  -1  333.39    7.16
  -2   3  -1  330.06    7.15
  -2   3  -1  344.69    7.12
   2  -3   1  346.85    7.07
   2  -3   1  334.31    7.14
   2  -3   1  334.79    7.09
  -3   3  -1   11.92    0.55
  -3   3  -1   12.36    0.53
  -3   3  -1   12.83    0.55
  -3   3  -1   11.49    0.54
  -3   3  -1   12.45    0.43
  -3   3  -1   12.32    0.48
   3  -3   1   11.41    0.46
   3  -3   1   12.29    0.43
   3  -3   1   10.68    0.51
  -4   3  -1   12.27    0.57
  -4   3  -1   11.99    0.59
  -4   3  -1   12.88    0.57
  -4   3  -1   13.29    0.49
  -4   3  -1   12.11    0.59
  -4   3  -1   13.01    0.49
   4  -3   1   13.02    0.56
   4  -3   1   12.81    0.44
   4  -3   1   12.57    0.49
  -5   3  -1    0.95    0.26
  -5   3  -1    1.41    0.20
  -5   3  -1    1.61    0.29
  -5   3  -1    1.10    0.16
  -5   3  -1    1.31    0.22
  -5   3  -1    1.21    0.31
   5  -3   1    1.86    0.33
   5  -3   1    1.05    0.24
   5  -3   1    1.11    0.19
   5  -3   1    1.10    0.18
  -6   3  -1    4.74    0.41
  -6   3  -1    4.09    0.45
  -6   3  -1    4.78    0.47
  -6   3  -1    5.91    0.56
   6  -3   1    5.67    0.38
   6  -3   1    4.97    0.50
   6  -3   1    5.31    0.49
  -7   3  -1    5.05    0.60
  -7   3  -1    3.86    0.51
  -7   3  -1    3.84    0.51
  -7   3  -1    4.93    0.48
   7  -3   1    4.92    0.49
   7  -3   1    4.64    0.54
  -8   3  -1    0.50    0.38
  -8   3  -1    1.49    0.37
  -8   3  -1    0.68    0.40
   8  -3   1    1.37    0.37
   8  -3   1    1.10    0.40
   8  -3   1    0.32    0.35
  -9   3  -1    0.19    0.34
  -9   3  -1    1.16    0.45
  -9   3  -1    0.74    0.43
   9  -3   1    0.84    0.37
   9  -3   1    0.68    0.41
   9  -3   1    0.95    0.43
 -10   3  -1    3.34    0.62
 -10   3  -1    2.30    0.61
  10  -3   1    3.48    0.66
  10  -3   1    2.66    0.59
  10   2  -1   -0.12    0.40
  10   2  -1   -0.64    0.38
  10   2  -1   -0.21    0.35
 -10  -2   1   -0.40    0.30
 -10  -2   1   -0.65    0.37
 -10  -2   1    0.24    0.39
   9   2  -1    1.53    0.41
   9   2  -1    0.83    0.45
  -9  -2   1   -0.04    0.31
  -9  -2   1    1.08    0.35
   8   2  -1   12.68    0.84
   8   2  -1   11.89    0.84
   8   2  -1   11.98    0.80
  -8  -2   1   10.90    0.77
  -8  -2   1   12.62    0.73
  -8  -2   1   12.38    0.82
   7   2  -1   62.02    1.79
   7   2  -1   60.89    1.83
   7   2  -1   61.13    1.80
  -7  -2   1   62.57    1.80
  -7  -2   1   60.76    1.77
  -7  -2   1   61.22    1.69
   6   2  -1    3.38    0.40
   6   2  -1    3.19    0.38
  -6  -2   1    2.89    0.39
  -6  -2   1    2.97    0.37
  -6  -2   1    2.85    0.28
  -6  -2   1    3.52    0.42
   5   2  -1   27.35    0.73
   5   2  -1   27.16    0.91
   5   2  -1   24.74    0.91
   5   2  -1   26.94    0.90
   5   2  -1   27.11    0.74
  -5  -2   1   25.80    0.77
  -5  -2   1   26.33    0.86
  -5  -2   1   25.59    0.89
  -5  -2   1   25.93    0.89
   4   2  -1    3.17    0.33
   4   2  -1    2.82    0.33
   4   2  -1    2.78    0.23
   4   2  -1    3.47    0.25
  -4  -2   1    2.72    0.32
  -4  -2   1    2.72    0.25
  -4  -2   1    2.41    0.27
  -4  -2   1    1.95    0.26
   3   2  -1   13.40    0.41
   3   2  -1   14.35    0.46
   3   2  -1   13.59    0.53
   3   2  -1   13.16    0.52
   3   2  -1   13.82    0.57
  -3  -2   1   14.20    0.53
  -3  -2   1   13.84    0.52
  -3  -2   1   13.57    0.48
  -3  -2   1   13.22    0.53
   2   2  -1    3.98    0.30
   2   2  -1    4.56    0.29
   2   2  -1    5.01    0.26
   2   2  -1    4.52    0.27
   2   2  -1    4.30    0.19
  -2  -2   1    4.90    0.28
  -2  -2   1    4.60    0.27
  -2  -2   1    4.02    0.26
  -2  -2   1    4.49    0.27
   1   2  -1   94.60    2.04
   1   2  -1   93.03    2.04
   1   2  -1   93.53    1.99
   1   2  -1   94.37    2.05
   1   2  -1   93.40    2.07
  -1  -2   1   93.71    1.99
  -1  -2   1   93.50    2.04
  -1  -2   1   95.61    2.02
  -1  -2   1   91.39    2.05
   0  -2   1    1.08    0.14
   0  -2   1    1.07    0.12
  -1   2  -1    3.96    0.24
  -1   2  -1    3.76    0.25
  -1   2  -1    3.43    0.23
  -1   2  -1    3.74    0.25
  -1   2  -1    4.06    0.26
   1  -2   1    4.15    0.23
   1  -2   1    3.81    0.23
   1  -2   1    3.50    0.15
  -2   2  -1    1.59    0.17
  -2   2  -1    1.68    0.14
  -2   2  -1    1.34    0.18
  -2   2  -1    1.56    0.11
  -2   2  -1    1.27    0.18
  -2   2  -1    1.58    0.20
  -2   2  -1    1.58    0.19
   2  -2   1    1.65    0.17
   2  -2   1    1.75    0.18
  -3   2  -1    5.56    0.25
  -3   2  -1    6.16    0.33
  -3   2  -1    5.34    0.40
  -3   2  -1    6.58    0.40
  -3   2  -1    5.84    0.31
  -3   2  -1    6.50    0.38
  -3   2  -1    5.80    0.39
   3  -2   1    5.91    0.35
   3  -2   1    5.88    0.31
   3  -2   1    5.29    0.28
  -4   2  -1    2.98    0.23
  -4   2  -1    3.11    0.33
  -4   2  -1    3.35    0.28
  -4   2  -1    3.19    0.26
  -4   2  -1    2.71    0.31
  -4   2  -1    2.70    0.30
  -4   2  -1    3.63    0.27
   4  -2   1    3.17    0.26
   4  -2   1    3.76    0.27
   4  -2   1    3.35    0.36
   4  -2   1    3.78    0.34
  -5   2  -1   19.92    0.69
  -5   2  -1   17.43    0.72
  -5   2  -1   19.40    0.60
  -5   2  -1   18.28    0.58
  -5   2  -1   18.66    0.77
  -5   2  -1   18.14    0.75
  -5   2  -1   19.34    0.57
   5  -2   1   18.77    0.59
   5  -2   1   19.12    0.56
   5  -2   1   18.81    0.70
   5  -2   1   18.36    0.73
  -6   2  -1   31.22    1.06
  -6   2  -1   28.99    0.85
  -6   2  -1   29.82    1.08
  -6   2  -1   29.59    1.06
  -6   2  -1   27.89    0.96
   6  -2   1   27.18    1.01
   6  -2   1   29.89    0.98
   6  -2   1   29.82    0.84
  -7   2  -1    4.83    0.55
  -7   2  -1    5.48    0.58
  -7   2  -1    4.36    0.45
   7  -2   1    3.88    0.46
   7  -2   1    4.19    0.44
   7  -2   1    5.12    0.54
  -8   2  -1    0.01    0.31
  -8   2  -1    0.36    0.35
   8  -2   1    0.40    0.37
   8  -2   1    0.10    0.26
   8  -2   1   -0.32    0.31
  -9   2  -1    6.42    0.70
  -9   2  -1    4.99    0.65
  -9   2  -1    5.60    0.63
   9  -2   1    4.69    0.61
   9  -2   1    5.15    0.65
 -10   2  -1   10.08    0.91
 -10   2  -1   12.33    1.10
  10  -2   1    8.06    0.83
  10  -2   1   12.07    1.01
  11   1  -1   -0.10    0.47
  10   1  -1    0.79    0.45
  10   1  -1    1.37    0.50
  10   1  -1    0.97    0.45
 -10  -1   1    0.65    0.46
 -10  -1   1    0.83    0.43
   9   1  -1   11.26    0.87
   9   1  -1   10.30    0.89
  -9  -1   1   11.29    0.81
  -9  -1   1   12.02    0.74
  -9  -1   1    9.90    0.83
   8   1  -1    6.49    0.62
   8   1  -1    7.36    0.67
  -8  -1   1    6.93    0.61
  -8  -1   1    5.28    0.57
  -8  -1   1    6.47    0.53
   7   1  -1    5.19    0.57
   7   1  -1    3.37    0.47
  -7  -1   1    3.70    0.44
  -7  -1   1    4.25    0.48
   6   1  -1   22.56    0.90
   6   1  -1   21.96    0.72
   6   1  -1   22.65    0.87
  -6  -1   1   22.14    0.86
  -6  -1   1   23.39    0.80
  -6  -1   1   21.57    0.85
   5   1  -1   21.97    0.82
   5   1  -1   23.12    0.81
   5   1  -1   22.24    0.68
  -5  -1   1   22.81    0.79
  -5  -1   1   21.46    0.63
  -5  -1   1   22.02    0.73
  -5  -1   1   22.93    0.80
   4   1  -1   21.95    0.58
   4   1  -1   22.78    0.65
   4   1  -1   22.58    0.78
  -4  -1   1   22.30    0.75
  -4  -1   1   22.51    0.75
  -4  -1   1   23.00    0.71
  -4  -1   1   22.44    0.63
   3   1  -1    9.52    0.30
   3   1  -1    9.68    0.34
   3   1  -1    9.21    0.43
  -3  -1   1    8.54    0.40
  -3  -1   1    9.75    0.39
  -3  -1   1    9.86    0.41
  -3  -1   1    9.58    0.33
   2   1  -1  292.21    5.97
   2   1  -1  284.31    6.05
   2   1  -1  289.82    6.06
   2   1  -1  294.68    5.98
  -2  -1   1  286.24    6.04
  -2  -1   1  281.57    6.02
  -2  -1   1  287.99    6.04
   1   1  -1   45.69    1.08
   1   1  -1   50.78    1.11
   1   1  -1   50.44    1.09
   1   1  -1   50.03    1.12
   1   1  -1   48.96    1.07
  -1  -1   1   49.38    1.09
  -1  -1   1   51.57    1.09
  -1  -1   1   47.53    1.10
  -1  -1   1   49.83    1.10
   0   1  -1   85.01    1.66
   0  -1   1   74.74    1.64
   0  -1   1   73.67    1.66
  -1   1  -1  525.32   11.01
  -1   1  -1  537.91   10.99
  -1   1  -1  570.47   11.01
  -1   1  -1  511.95   10.99
  -1   1  -1  542.17   10.98
  -1   1  -1  538.42   11.07
  -1   1  -1  536.02   10.98
  -1   1  -1  509.80   10.98
  -1   1  -1  516.06   11.00
   1  -1   1  536.84   11.00
   1  -1   1  540.26   10.98
   1  -1   1  528.28   10.97
  -2   1  -1   87.77    2.01
  -2   1  -1   87.35    1.97
  -2   1  -1   91.86    1.99
  -2   1  -1   90.33    2.04
  -2   1  -1   92.29    1.97
  -2   1  -1   92.56    2.02
  -2   1  -1   90.54    2.04
   2  -1   1   91.30    1.97
   2  -1   1   92.94    1.96
   2  -1   1   93.65    2.01
  -3   1  -1   52.64    1.31
  -3   1  -1   51.50    1.32
  -3   1  -1   51.85    1.20
  -3   1  -1   51.07    1.19
  -3   1  -1   51.75    1.26
  -3   1  -1   51.52    1.25
  -3   1  -1   51.17    1.29
  -3   1  -1   51.97    1.20
  -3   1  -1   51.32    1.20
   3  -1   1   51.94    1.19
   3  -1   1   51.69    1.29
   3  -1   1   53.40    1.26
  -4   1  -1  100.49    2.39
  -4   1  -1   98.03    2.20
  -4   1  -1   98.31    2.23
  -4   1  -1  100.12    2.35
  -4   1  -1   99.40    2.31
  -4   1  -1  101.92    2.22
  -4   1  -1  100.75    2.36
   4  -1   1  101.39    2.35
   4  -1   1   98.35    2.29
   4  -1   1  101.17    2.22
   4  -1   1  102.12    2.21
  -5   1  -1   20.81    0.81
  -5   1  -1   20.94    0.61
  -5   1  -1   21.24    0.66
  -5   1  -1   20.79    0.74
  -5   1  -1   21.76    0.79
  -5   1  -1   20.68    0.78
  -5   1  -1   20.72    0.62
   5  -1   1   20.65    0.77
   5  -1   1   20.57    0.60
   5  -1   1   20.16    0.79
   5  -1   1   22.22    0.72
   5  -1   1   20.66    0.62
  -6   1  -1    1.56    0.32
  -6   1  -1    1.36    0.32
  -6   1  -1    1.40    0.24
  -6   1  -1    1.53    0.29
   6  -1   1    1.53    0.26
   6  -1   1    1.42    0.32
   6  -1   1    1.00    0.26
  -7   1  -1    0.96    0.26
  -7   1  -1    0.85    0.32
  -7   1  -1    1.52    0.34
  -7   1  -1    1.36    0.41
   7  -1   1    1.19    0.38
   7  -1   1    1.96    0.41
  -8   1  -1    0.64    0.36
  -8   1  -1    1.02    0.36
  -8   1  -1    0.20    0.36
   8  -1   1    0.72    0.40
   8  -1   1    1.05    0.42
   9  -1   1    0.98    0.42
   9  -1   1    1.12    0.47
 -10   1  -1    0.04    0.41
 -10   1  -1    0.24    0.39
  10  -1   1   -0.19    0.42
  10  -1   1   -0.30    0.41
  11   0  -1    0.12    0.46
  10   0  -1    0.01    0.38
  10   0  -1    0.09    0.39
 -10   0   1   -0.10    0.36
 -10   0   1    0.01    0.39
   9   0  -1   34.60    1.37
   9   0  -1   33.52    1.39
  -9   0   1   33.97    1.36
  -9   0   1   33.28    1.30
   8   0  -1   21.09    0.99
   8   0  -1   20.46    1.01
  -8   0   1   19.55    0.82
  -8   0   1   18.36    0.95
  -8   0   1   20.68    0.95
  -8   0   1   20.82    1.01
   7   0  -1   13.64    0.76
   7   0  -1   13.19    0.62
  -7   0   1   12.84    0.62
  -7   0   1   12.38    0.71
  -7   0   1   12.29    0.72
  -7   0   1   14.44    0.78
   6   0  -1    1.54    0.31
   6   0  -1    1.92    0.26
   6   0  -1    2.10    0.33
  -6   0   1    1.73    0.25
  -6   0   1    2.06    0.34
  -6   0   1    1.48    0.30
  -6   0   1    1.97    0.31
   5   0  -1  190.05    4.09
   5   0  -1  190.22    4.22
   5   0  -1  182.76    4.18
  -5   0   1  183.57    4.19
  -5   0   1  188.41    4.17
  -5   0   1  186.16    4.22
  -5   0   1  189.29    4.08
   4   0  -1   24.36    0.79
   4   0  -1   24.94    0.71
   4   0  -1   23.80    0.80
  -4   0   1   23.57    0.77
  -4   0   1   24.13    0.81
  -4   0   1   23.26    0.78
  -4   0   1   25.36    0.71
   3   0  -1  125.05    2.76
   3   0  -1  128.11    2.76
   3   0  -1  125.74    2.70
  -3   0   1  120.80    2.75
  -3   0   1  126.51    2.74
  -3   0   1  119.12    2.76
  -3   0   1  124.79    2.69
   2   0  -1  161.79    3.41
   2   0  -1  160.05    3.41
   2   0  -1  162.20    3.38
  -2   0   1  157.29    3.41
  -2   0   1  159.07    3.40
  -2   0   1  155.25    3.40
  -2   0   1  161.71    3.37
  -1   0   1  387.82    7.72
  -1   0   1  359.24    7.77
   0   0  -1   -0.47    0.02
   0   0  -1   -0.46    0.02
   0   0  -1   -0.48    0.02
   0   0  -1   -0.48    0.02
   0   0  -1   -0.46    0.02
   0   0  -1   -0.45    0.02
   0   0   1   -0.50    0.02
   0   0   1   -0.47    0.02
   0   0   1   -0.44    0.02
   0   0   1   -0.49    0.02
  -1   0  -1   39.33    0.89
  -1   0  -1   37.88    0.91
  -1   0  -1   38.60    0.89
  -1   0  -1   38.97    0.90
  -1   0  -1   42.58    0.90
  -1   0  -1   38.35    0.87
  -1   0  -1   42.28    0.89
  -1   0  -1   39.12    0.89
  -2   0  -1   44.26    1.03
  -2   0  -1   42.39    1.04
  -2   0  -1   42.98    1.04
  -2   0  -1   41.52    1.05
  -2   0  -1   43.26    1.00
  -2   0  -1   40.92    1.00
   2   0   1   43.11    0.99
   2   0   1   43.00    1.05
   2   0   1   44.35    0.99
   2   0   1   44.40    1.03
  -3   0  -1    3.46    0.29
  -3   0  -1    2.33    0.20
  -3   0  -1    2.93    0.27
  -3   0  -1    2.46    0.26
  -3   0  -1    2.56    0.27
  -3   0  -1    2.69    0.23
  -3   0  -1    3.16    0.26
  -3   0  -1    3.12    0.25
  -3   0  -1    3.44    0.22
   3   0   1    3.21    0.23
   3   0   1    2.50    0.24
   3   0   1    2.50    0.26
   3   0   1    3.39    0.20
   3   0   1    3.49    0.24
  -4   0  -1    0.43    0.16
  -4   0  -1    0.29    0.19
  -4   0  -1   -0.01    0.21
  -4   0  -1    0.32    0.12
  -4   0  -1   -0.10    0.17
  -4   0  -1    0.30    0.14
   4   0   1    0.40    0.12
   4   0   1   -0.18    0.22
   4   0   1    0.41    0.20
   4   0   1    0.18    0.14
   4   0   1    0.10    0.14
  -5   0  -1    1.01    0.27
  -5   0  -1    0.68    0.19
  -5   0  -1    0.58    0.21
  -5   0  -1    0.84    0.17
  -5   0  -1    0.70    0.24
   5   0   1    1.28    0.20
   5   0   1    0.78    0.14
   5   0   1    0.81    0.27
   5   0   1    0.90    0.16
   5   0   1    0.97    0.26
  -6   0  -1   20.56    0.75
  -6   0  -1   21.29    0.86
  -6   0  -1   20.09    0.82
  -6   0  -1   21.35    0.89
   6   0   1   21.87    0.85
   6   0   1   20.68    0.73
   6   0   1   20.66    0.88
  -7   0  -1    6.53    0.50
  -7   0  -1    5.58    0.53
  -7   0  -1    5.52    0.60
  -7   0  -1    5.56    0.54
   7   0   1    6.01    0.58
   7   0   1    5.32    0.58
  -8   0  -1    0.77    0.30
  -8   0  -1    1.69    0.45
  -8   0  -1    1.09    0.40
  -8   0  -1    0.70    0.35
   8   0   1    0.90    0.40
   8   0   1    1.11    0.40
  -9   0  -1    2.08    0.53
  -9   0  -1    2.16    0.46
   9   0   1    2.28    0.54
   9   0   1    2.36    0.51
   9   0   1    1.77    0.48
 -10   0  -1   -0.05    0.40
 -10   0  -1    0.43    0.38
  10   0   1   -0.27    0.39
  10   0   1    0.20    0.41
  10   0   1   -0.43    0.38
  11  -1  -1    0.14    0.48
 -11   1   1   -0.43    0.40
  10  -1  -1    0.36    0.45
  10  -1  -1   -0.50    0.37
 -10   1   1   -0.09    0.32
   9  -1  -1    3.05    0.53
   9  -1  -1    2.81    0.52
  -9   1   1    2.75    0.54
  -9   1   1    2.33    0.45
   8  -1  -1    0.55    0.33
   8  -1  -1    0.47    0.29
   8  -1  -1    0.68    0.35
  -8   1   1    0.36    0.33
  -8   1   1    0.46    0.34
  -8   1   1    0.61    0.32
   7  -1  -1    2.11    0.38
   7  -1  -1    1.78    0.36
   7  -1  -1    2.85    0.35
  -7   1   1    2.66    0.40
  -7   1   1    2.48    0.30
  -7   1   1    2.54    0.37
  -7   1   1    2.48    0.39
   6  -1  -1   48.26    1.39
   6  -1  -1   46.82    1.30
   6  -1  -1   46.28    1.40
  -6   1   1   48.08    1.23
  -6   1   1   46.91    1.38
  -6   1   1   47.85    1.43
  -6   1   1   47.95    1.36
   5  -1  -1   30.93    0.77
   5  -1  -1   31.25    1.00
   5  -1  -1   31.25    0.91
   5  -1  -1   30.91    0.97
  -5   1   1   30.07    0.84
  -5   1   1   30.59    0.97
  -5   1   1   31.23    0.94
  -5   1   1   29.50    0.99
   4  -1  -1   49.76    1.10
   4  -1  -1   46.80    1.26
   4  -1  -1   48.30    1.23
  -4   1   1   49.26    1.15
  -4   1   1   46.10    1.26
  -4   1   1   47.53    1.24
  -4   1   1   47.58    1.29
   3  -1  -1   25.85    0.75
   3  -1  -1   26.67    0.72
   3  -1  -1   27.79    0.64
  -3   1   1   25.53    0.76
  -3   1   1   25.18    0.75
  -3   1   1   25.56    0.76
  -3   1   1   26.42    0.65
  -3   1   1   26.24    0.72
   2  -1  -1   48.84    1.05
   2  -1  -1   45.71    1.11
   2  -1  -1   47.42    1.11
  -2   1   1   45.62    1.12
  -2   1   1   47.31    1.13
  -2   1   1   46.42    1.12
  -2   1   1   47.29    1.03
   1  -1  -1    1.31    0.12
   1  -1  -1    1.08    0.11
   1  -1  -1    1.10    0.10
  -1   1   1    1.35    0.12
  -1   1   1    0.90    0.08
  -1   1   1    1.35    0.11
  -1   1   1    1.20    0.10
  -1   1   1    1.10    0.11
   0  -1  -1   26.32    0.58
   0   1   1   25.79    0.58
   0   1   1   23.32    0.59
   0   1   1   26.54    0.60
  -1  -1  -1  741.79   15.19
  -1  -1  -1  763.64   15.30
  -1  -1  -1  716.10   15.29
  -1  -1  -1  754.10   15.26
  -1  -1  -1  711.78   15.19
   1   1   1  676.89   15.15
   1   1   1  779.23   15.23
   1   1   1  766.60   15.31
   1   1   1  726.04   15.19
  -2  -1  -1   41.47    1.01
  -2  -1  -1   41.99    0.94
  -2  -1  -1   41.27    1.04
  -2  -1  -1   41.42    0.94
  -2  -1  -1   42.64    1.03
   2   1   1   40.62    1.03
   2   1   1   41.38    0.99
   2   1   1   42.15    1.04
   2   1   1   41.85    1.00
   2   1   1   42.84    0.93
  -3  -1  -1   81.69    1.95
  -3  -1  -1   83.38    1.88
  -3  -1  -1   83.35    1.95
  -3  -1  -1   83.03    1.80
  -3  -1  -1   83.43    1.91
  -3  -1  -1   81.54    1.97
   3   1   1   84.04    1.83
   3   1   1   85.66    1.87
   3   1   1   82.80    1.91
   3   1   1   82.56    1.96
   3   1   1   81.86    1.95
  -4  -1  -1   47.38    1.30
  -4  -1  -1   48.44    1.32
  -4  -1  -1   48.28    1.34
  -4  -1  -1   49.14    1.27
  -4  -1  -1   48.81    1.22
   4   1   1   49.63    1.18
   4   1   1   49.77    1.35
   4   1   1   50.36    1.20
   4   1   1   50.34    1.29
  -5  -1  -1    0.88    0.26
  -5  -1  -1    1.10    0.25
  -5  -1  -1    1.15    0.20
  -5  -1  -1    1.08    0.23
   5   1   1    0.99    0.28
   5   1   1    0.94    0.25
   5   1   1    1.38    0.19
   5   1   1    1.12    0.18
  -6  -1  -1    4.41    0.47
  -6  -1  -1    4.30    0.45
  -6  -1  -1    4.34    0.39
  -6  -1  -1    4.78    0.37
   6   1   1    3.89    0.44
   6   1   1    5.43    0.51
   6   1   1    5.08    0.47
  -7  -1  -1   -0.03    0.28
  -7  -1  -1   -0.20    0.26
  -7  -1  -1    0.06    0.24
   7   1   1   -0.12    0.30
   7   1   1    0.05    0.27
   7   1   1    0.17    0.29
  -8  -1  -1    4.90    0.56
  -8  -1  -1    4.85    0.58
  -8  -1  -1    5.25    0.53
   8   1   1    5.40    0.60
   8   1   1    4.15    0.53
   8   1   1    3.62    0.54
  -9  -1  -1    1.36    0.43
  -9  -1  -1    0.98    0.43
  -9  -1  -1    1.22    0.39
   9   1   1    0.97    0.44
   9   1   1    1.03    0.49
 -10  -1  -1    0.84    0.43
 -10  -1  -1    2.50    0.60
  10   1   1    0.23    0.42
  10   1   1    0.65    0.62
  10   1   1    0.54    0.44
  11  -2  -1   -0.05    0.58
  10  -2  -1    1.27    0.46
 -10   2   1    2.18    0.56
 -10   2   1    2.20    0.47
   9  -2  -1    4.95    0.68
   9  -2  -1    3.55    0.53
  -9   2   1    3.77    0.57
  -9   2   1    4.28    0.66
  -9   2   1    4.13    0.56
   8  -2  -1    7.48    0.59
   8  -2  -1    7.18    0.68
  -8   2   1    6.17    0.67
  -8   2   1    5.90    0.61
  -8   2   1    7.58    0.62
   7  -2  -1    0.10    0.24
   7  -2  -1    0.05    0.22
   7  -2  -1    0.41    0.27
  -7   2   1    0.02    0.24
  -7   2   1    0.04    0.26
  -7   2   1   -0.39    0.24
   6  -2  -1   60.66    1.60
   6  -2  -1   62.48    1.43
   6  -2  -1   59.03    1.65
  -6   2   1   57.51    1.58
  -6   2   1   59.35    1.68
  -6   2   1   59.50    1.44
   5  -2  -1    0.07    0.12
   5  -2  -1    0.06    0.18
   5  -2  -1    0.20    0.17
  -5   2   1    0.09    0.16
  -5   2   1   -0.10    0.19
  -5   2   1    0.05    0.20
  -5   2   1    0.15    0.22
   4  -2  -1   61.83    1.49
   4  -2  -1   61.43    1.38
   4  -2  -1   58.36    1.50
  -4   2   1   57.31    1.52
  -4   2   1   56.43    1.50
  -4   2   1   58.71    1.53
  -4   2   1   60.22    1.46
  -4   2   1   59.65    1.34
   3  -2  -1  142.42    2.99
   3  -2  -1  141.41    3.08
   3  -2  -1  137.78    3.06
  -3   2   1  141.79    2.96
  -3   2   1  136.77    3.03
  -3   2   1  135.90    3.08
   2  -2  -1  130.36    2.75
   2  -2  -1  129.32    2.78
   2  -2  -1  126.43    2.79
  -2   2   1  125.33    2.80
  -2   2   1  130.56    2.73
  -2   2   1  130.00    2.81
  -2   2   1  127.63    2.80
  -2   2   1  126.85    2.75
   1  -2  -1   10.70    0.35
   1  -2  -1   11.33    0.28
   1  -2  -1   10.64    0.34
  -1   2   1   10.77    0.37
  -1   2   1   10.54    0.35
  -1   2   1   10.42    0.36
  -1   2   1   10.76    0.37
  -1   2   1   10.91    0.33
   0  -2  -1   89.55    1.91
   0  -2  -1   94.25    1.95
   0  -2  -1   88.21    1.94
   0  -2  -1   88.48    1.97
   0  -2  -1   88.38    1.93
   0   2   1   87.31    1.98
   0   2   1   91.79    1.95
   0   2   1   94.48    1.91
   0   2   1   88.89    1.98
   0   2   1   90.27    1.97
  -1  -2  -1  338.50    6.93
  -1  -2  -1  334.29    6.99
  -1  -2  -1  328.37    6.97
  -1  -2  -1  343.71    6.98
   1   2   1  330.99    6.92
   1   2   1  325.98    6.98
   1   2   1  337.56    6.99
  -2  -2  -1    5.56    0.31
  -2  -2  -1    5.80    0.34
  -2  -2  -1    5.80    0.31
  -2  -2  -1    5.85    0.32
  -2  -2  -1    5.77    0.24
   2   2   1    5.55    0.33
   2   2   1    6.25    0.28
   2   2   1    5.28    0.31
  -3  -2  -1    2.51    0.25
  -3  -2  -1    2.94    0.28
  -3  -2  -1    3.15    0.32
  -3  -2  -1    2.92    0.29
   3   2   1    2.59    0.25
   3   2   1    2.64    0.31
   3   2   1    2.82    0.30
   3   2   1    2.90    0.26
  -4  -2  -1    2.21    0.28
  -4  -2  -1    2.36    0.30
  -4  -2  -1    2.81    0.29
  -4  -2  -1    2.36    0.25
   4   2   1    2.93    0.34
   4   2   1    2.74    0.29
   4   2   1    2.40    0.29
   4   2   1    2.26    0.24
  -5  -2  -1    1.27    0.25
  -5  -2  -1    1.01    0.21
  -5  -2  -1    1.16    0.28
  -5  -2  -1    1.59    0.29
   5   2   1    1.64    0.28
   5   2   1    1.48    0.31
   5   2   1    1.27    0.29
   5   2   1    1.05    0.21
  -6  -2  -1    7.50    0.58
  -6  -2  -1    7.39    0.46
  -6  -2  -1    7.61    0.57
  -6  -2  -1    7.92    0.55
   6   2   1    7.65    0.63
   6   2   1    8.19    0.60
   6   2   1    9.16    0.60
  -7  -2  -1    0.30    0.29
  -7  -2  -1    0.25    0.32
  -7  -2  -1    0.57    0.29
   7   2   1    0.34    0.32
   7   2   1    0.01    0.28
   7   2   1    0.46    0.33
  -8  -2  -1    1.22    0.41
  -8  -2  -1    1.15    0.37
  -8  -2  -1    1.01    0.41
   8   2   1    1.22    0.41
   8   2   1    1.08    0.45
   8   2   1    1.64    0.44
  -9  -2  -1    8.23    0.71
  -9  -2  -1    5.96    0.67
   9   2   1    9.06    0.86
   9   2   1    9.27    0.86
 -10  -2  -1    0.22    0.45
  10   2   1    0.37    0.44
 -11   3   1    1.30    0.55
  10  -3  -1    6.22    0.77
  10  -3  -1    6.44    0.69
 -10   3   1    6.89    0.68
 -10   3   1    8.85    0.84
 -10   3   1    7.74    0.83
   9  -3  -1   11.27    0.86
   9  -3  -1   11.52    0.86
  -9   3   1   11.79    0.90
  -9   3   1   10.70    0.75
  -9   3   1   11.26    0.86
   8  -3  -1    0.79    0.38
   8  -3  -1    0.98    0.36
   8  -3  -1    0.54    0.32
  -8   3   1    1.01    0.39
  -8   3   1    0.70    0.32
  -8   3   1    1.09    0.40
   7  -3  -1   27.75    1.08
   7  -3  -1   29.07    1.05
  -7   3   1   30.08    1.14
  -7   3   1   29.27    1.10
   6  -3  -1    5.99    0.49
   6  -3  -1    6.55    0.38
   6  -3  -1    5.65    0.49
  -6   3   1    6.34    0.52
  -6   3   1    6.11    0.54
  -6   3   1    5.04    0.48
  -6   3   1    5.64    0.45
   5  -3  -1    0.33    0.19
   5  -3  -1    0.39    0.19
   5  -3  -1    0.19    0.14
  -5   3   1    0.70    0.23
  -5   3   1    0.17    0.21
  -5   3   1    0.29    0.12
  -5   3   1    0.27    0.21
  -5   3   1    0.33    0.19
   4  -3  -1   17.58    0.65
   4  -3  -1   15.95    0.64
   4  -3  -1   17.30    0.56
  -4   3   1   17.12    0.52
  -4   3   1   16.54    0.58
  -4   3   1   15.92    0.66
  -4   3   1   17.77    0.68
  -4   3   1   16.22    0.66
   3  -3  -1   60.22    1.52
   3  -3  -1   62.35    1.46
   3  -3  -1   64.75    1.39
   3  -3  -1   60.39    1.51
  -3   3   1   62.15    1.46
  -3   3   1   61.84    1.44
  -3   3   1   61.44    1.54
  -3   3   1   62.28    1.54
  -3   3   1   62.47    1.55
   2  -3  -1  109.83    2.31
   2  -3  -1  105.62    2.35
   2  -3  -1  107.91    2.39
  -2   3   1  109.36    2.35
  -2   3   1  106.63    2.38
  -2   3   1  104.07    2.39
  -2   3   1  103.31    2.31
  -2   3   1  106.16    2.40
   1  -3  -1   50.91    1.21
   1  -3  -1   51.42    1.12
   1  -3  -1   50.03    1.20
  -1   3   1   51.67    1.24
  -1   3   1   51.01    1.23
  -1   3   1   51.15    1.17
  -1   3   1   52.61    1.20
  -1   3   1   51.20    1.23
   0  -3  -1   79.61    1.74
   0  -3  -1   78.62    1.79
   0  -3  -1   80.21    1.77
   0  -3  -1   79.03    1.82
   0   3   1   81.28    1.83
   0   3   1   82.28    1.76
   0   3   1   78.00    1.82
   0   3   1   79.04    1.83
   0   3   1   84.42    1.79
  -1  -3  -1   53.22    1.30
  -1  -3  -1   54.52    1.23
  -1  -3  -1   55.25    1.28
   1   3   1   52.63    1.30
   1   3   1   53.70    1.27
   1   3   1   49.90    1.28
   1   3   1   53.51    1.21
  -2  -3  -1   21.20    0.68
  -2  -3  -1   22.43    0.69
  -2  -3  -1   21.72    0.69
  -2  -3  -1   22.27    0.60
   2   3   1   21.43    0.72
   2   3   1   21.43    0.71
   2   3   1   22.06    0.64
   2   3   1   22.07    0.71
  -3  -3  -1   16.48    0.62
  -3  -3  -1   15.91    0.62
  -3  -3  -1   16.23    0.47
  -3  -3  -1   15.89    0.59
   3   3   1   15.55    0.63
   3   3   1   16.89    0.57
   3   3   1   15.70    0.64
   3   3   1   16.11    0.60
  -4  -3  -1   10.70    0.54
  -4  -3  -1   10.07    0.52
  -4  -3  -1    9.99    0.49
  -4  -3  -1    9.89    0.53
   4   3   1   10.19    0.49
   4   3   1    9.63    0.53
   4   3   1   10.02    0.56
   4   3   1    9.45    0.47
  -5  -3  -1    0.29    0.22
  -5  -3  -1    0.40    0.20
  -5  -3  -1    0.09    0.22
  -5  -3  -1    0.33    0.24
   5   3   1   -0.08    0.21
   5   3   1    0.16    0.24
   5   3   1    0.25    0.20
   5   3   1    0.29    0.22
  -6  -3  -1    0.21    0.27
  -6  -3  -1    0.34    0.28
  -6  -3  -1    0.12    0.21
  -6  -3  -1    0.24    0.26
   6   3   1    0.25    0.26
   6   3   1   -0.21    0.29
  -7  -3  -1    5.20    0.56
  -7  -3  -1    5.55    0.59
  -7  -3  -1    4.93    0.51
   7   3   1    4.45    0.52
   7   3   1    5.16    0.55
   7   3   1    5.36    0.62
  -8  -3  -1   -0.03    0.31
  -8  -3  -1    0.34    0.33
   8   3   1    0.42    0.34
   8   3   1    0.76    0.44
  -9  -3  -1   11.88    0.91
  -9  -3  -1   13.72    0.97
   9   3   1   12.30    0.98
  10  -4  -1    2.13    0.50
  10  -4  -1    3.58    0.56
  10  -4  -1    4.50    0.65
 -10   4   1    3.67    0.64
   9  -4  -1   -0.12    0.35
   9  -4  -1   -0.07    0.34
   9  -4  -1    0.31    0.33
  -9   4   1    0.06    0.35
  -9   4   1   -0.09    0.35
  -9   4   1    0.40    0.33
   8  -4  -1    0.45    0.32
   8  -4  -1    0.63    0.33
  -8   4   1    0.71    0.31
  -8   4   1    0.75    0.37
   7  -4  -1   89.67    2.12
   7  -4  -1   87.40    2.31
   7  -4  -1   87.97    2.35
  -7   4   1   87.78    2.22
  -7   4   1   89.13    2.36
  -7   4   1   85.13    2.37
  -7   4   1   86.07    2.39
   6  -4  -1    0.60    0.27
   6  -4  -1    0.57    0.20
   6  -4  -1    0.90    0.31
  -6   4   1    0.42    0.28
  -6   4   1    0.49    0.32
  -6   4   1    0.57    0.30
  -6   4   1    0.83    0.24
   5  -4  -1    1.12    0.27
   5  -4  -1    1.24    0.23
   5  -4  -1    1.55    0.27
  -5   4   1    1.12    0.19
  -5   4   1    1.33    0.23
  -5   4   1    1.71    0.33
  -5   4   1    1.66    0.30
  -5   4   1    1.17    0.28
   4  -4  -1    8.84    0.48
   4  -4  -1    8.98    0.43
   4  -4  -1    8.52    0.47
  -4   4   1    8.49    0.42
  -4   4   1    9.26    0.41
  -4   4   1    9.26    0.51
  -4   4   1    8.41    0.50
  -4   4   1    9.30    0.51
   3  -4  -1   64.49    1.59
   3  -4  -1   63.78    1.46
   3  -4  -1   63.52    1.53
  -3   4   1   62.33    1.59
  -3   4   1   62.30    1.60
  -3   4   1   63.39    1.49
  -3   4   1   63.47    1.53
  -3   4   1   62.38    1.59
   2  -4  -1    0.05    0.15
   2  -4  -1    0.00    0.17
   2  -4  -1    0.17    0.17
  -2   4   1    0.29    0.19
  -2   4   1    0.26    0.19
  -2   4   1    0.11    0.13
  -2   4   1    0.12    0.18
  -2   4   1    0.12    0.18
   1  -4  -1    8.22    0.38
   1  -4  -1    8.26    0.41
   1  -4  -1    8.64    0.41
   1  -4  -1    8.42    0.31
  -1   4   1    9.35    0.35
  -1   4   1    8.85    0.45
  -1   4   1    8.26    0.42
  -1   4   1    8.86    0.39
  -1   4   1    8.36    0.42
   0  -4  -1   22.27    0.63
   0  -4  -1   22.77    0.61
   0  -4  -1   21.93    0.66
   0   4   1   22.56    0.71
   0   4   1   22.28    0.70
   0   4   1   23.90    0.64
   0   4   1   22.60    0.64
   0   4   1   21.88    0.72
  -1  -4  -1   98.66    2.23
  -1  -4  -1   99.57    2.19
  -1  -4  -1  100.55    2.23
   1   4   1   99.06    2.29
   1   4   1  101.26    2.17
   1   4   1   96.57    2.22
   1   4   1   95.46    2.27
   1   4   1   93.85    2.26
  -2  -4  -1    0.10    0.13
  -2  -4  -1    0.16    0.19
  -2  -4  -1    0.23    0.17
  -2  -4  -1    0.38    0.17
   2   4   1    0.17    0.20
   2   4   1   -0.09    0.15
   2   4   1    0.07    0.17
   2   4   1    0.25    0.20
  -3  -4  -1   49.62    1.31
  -3  -4  -1   49.16    1.31
  -3  -4  -1   47.89    1.15
  -3  -4  -1   48.61    1.30
   3   4   1   46.73    1.34
   3   4   1   47.53    1.33
   3   4   1   50.21    1.24
   3   4   1   47.83    1.29
  -4  -4  -1   35.96    1.10
  -4  -4  -1   34.76    1.11
  -4  -4  -1   34.67    1.07
   4   4   1   35.98    1.04
   4   4   1   35.93    1.06
   4   4   1   37.15    1.16
  -5  -4  -1  111.56    2.64
  -5  -4  -1  108.99    2.68
  -5  -4  -1  106.87    2.71
   5   4   1  106.48    2.59
   5   4   1  107.34    2.72
   5   4   1  117.79    2.64
   5   4   1  106.51    2.71
  -6  -4  -1   13.26    0.69
  -6  -4  -1   12.40    0.72
  -6  -4  -1   11.21    0.73
  -6  -4  -1   12.10    0.74
   6   4   1   12.02    0.69
   6   4   1   12.47    0.76
   6   4   1   12.49    0.78
  -7  -4  -1    5.13    0.55
  -7  -4  -1    4.28    0.53
  -7  -4  -1    4.23    0.55
   7   4   1    4.59    0.57
   7   4   1    3.96    0.52
  -8  -4  -1    9.43    0.76
  -8  -4  -1    7.98    0.77
  -8  -4  -1    7.04    0.75
  -9  -4  -1    0.42    0.40
  -9  -4  -1    0.43    0.45
  -9  -4  -1    0.90    0.43
   9   4   1    0.35    0.46
   9   4   1    1.54    0.55
  11  -5  -1    0.40    0.53
  10  -5  -1    0.79    0.43
  10  -5  -1   -0.33    0.41
  10  -5  -1   -0.26    0.37
 -10   5   1    0.21    0.41
 -10   5   1   -0.27    0.40
   9  -5  -1    0.36    0.37
   9  -5  -1    0.32    0.38
  -9   5   1    1.01    0.40
  -9   5   1    0.05    0.36
   8  -5  -1    0.68    0.37
   8  -5  -1    0.11    0.38
  -8   5   1    0.10    0.37
  -8   5   1    0.66    0.43
  -8   5   1    0.57    0.37
   7  -5  -1    2.87    0.44
   7  -5  -1    3.41    0.37
   7  -5  -1    2.22    0.39
  -7   5   1    3.36    0.50
  -7   5   1    2.02    0.34
  -7   5   1    2.86    0.48
  -7   5   1    2.96    0.46
   6  -5  -1    6.51    0.56
   6  -5  -1    6.45    0.58
   6  -5  -1    6.98    0.49
  -6   5   1    7.15    0.59
  -6   5   1    7.33    0.64
  -6   5   1    6.39    0.48
  -6   5   1    8.17    0.68
   5  -5  -1   23.55    0.89
   5  -5  -1   23.00    0.88
   5  -5  -1   25.02    0.82
  -5   5   1   24.99    0.77
  -5   5   1   23.28    0.92
  -5   5   1   24.50    0.78
  -5   5   1   24.66    0.91
  -5   5   1   22.85    0.91
   4  -5  -1   62.52    1.64
   4  -5  -1   61.01    1.56
   4  -5  -1   62.36    1.47
  -4   5   1   60.85    1.64
  -4   5   1   63.20    1.68
  -4   5   1   61.38    1.51
  -4   5   1   61.73    1.66
  -4   5   1   62.90    1.56
   3  -5  -1   61.51    1.46
   3  -5  -1   62.44    1.53
   3  -5  -1   60.12    1.56
  -3   5   1   59.23    1.44
  -3   5   1   59.00    1.58
  -3   5   1   60.39    1.60
  -3   5   1   60.32    1.57
  -3   5   1   61.90    1.53
   2  -5  -1   47.73    1.23
   2  -5  -1   46.91    1.25
   2  -5  -1   47.76    1.25
  -2   5   1   48.20    1.28
  -2   5   1   48.37    1.26
  -2   5   1   47.40    1.29
  -2   5   1   48.30    1.16
   1  -5  -1   22.67    0.62
   1  -5  -1   23.32    0.71
   1  -5  -1   21.23    0.74
   1  -5  -1   22.72    0.73
  -1   5   1   23.08    0.71
  -1   5   1   23.05    0.76
  -1   5   1   21.95    0.76
  -1   5   1   23.13    0.79
  -1   5   1   23.34    0.65
   0  -5  -1   56.26    1.41
   0  -5  -1   56.04    1.36
   0  -5  -1   56.40    1.46
   0  -5  -1   55.10    1.33
   0   5   1   56.46    1.46
   0   5   1   58.70    1.37
   0   5   1   58.28    1.48
   0   5   1   57.50    1.49
   0   5   1   57.13    1.37
  -1  -5  -1   73.46    1.79
  -1  -5  -1   74.52    1.86
  -1  -5  -1   76.34    1.77
  -1  -5  -1   76.79    1.80
   1   5   1   75.56    1.86
   1   5   1   78.29    1.82
   1   5   1   75.53    1.88
   1   5   1   74.39    1.74
   1   5   1   76.30    1.88
  -2  -5  -1    8.77    0.45
  -2  -5  -1    8.66    0.40
  -2  -5  -1    9.46    0.50
  -2  -5  -1    9.70    0.47
   2   5   1    9.09    0.45
   2   5   1    9.41    0.50
   2   5   1    8.39    0.51
   2   5   1    8.75    0.50
   2   5   1    8.71    0.41
  -3  -5  -1   25.35    0.84
  -3  -5  -1   24.66    0.71
  -3  -5  -1   22.93    0.82
  -3  -5  -1   24.84    0.86
   3   5   1   23.49    0.88
   3   5   1   24.61    0.86
   3   5   1   25.25    0.78
   3   5   1   24.76    0.88
  -4  -5  -1    9.08    0.56
  -4  -5  -1    8.06    0.55
  -4  -5  -1    8.28    0.55
   4   5   1    8.10    0.54
   4   5   1    7.53    0.57
   4   5   1    8.05    0.50
   4   5   1    7.13    0.58
  -5  -5  -1  133.03    3.16
  -5  -5  -1  133.17    3.20
  -5  -5  -1  128.30    3.19
   5   5   1  133.71    3.26
   5   5   1  132.84    3.24
   5   5   1  130.97    3.13
  -6  -5  -1    0.07    0.29
  -6  -5  -1   -0.01    0.29
   6   5   1    0.76    0.40
   6   5   1    0.00    0.29
  -7  -5  -1    4.63    0.58
  -7  -5  -1    4.44    0.52
   7   5   1    4.00    0.54
   7   5   1    5.90    0.68
  -8  -5  -1   33.19    1.39
  -8  -5  -1   36.21    1.38
   8   5   1   33.61    1.41
  -9  -5  -1    0.90    0.45
   9   5   1    1.59    0.55
  10  -6  -1    0.06    0.41
  10  -6  -1    0.59    0.50
 -10   6   1    0.35    0.47
 -10   6   1    0.75    0.50
  -9   6   1    0.69    0.42
  -9   6   1    0.17    0.48
   8  -6  -1    1.48    0.43
   8  -6  -1    1.26    0.42
  -8   6   1    1.43    0.45
  -8   6   1    1.60    0.47
  -8   6   1    0.72    0.44
   7  -6  -1    1.00    0.37
   7  -6  -1    0.31    0.32
   7  -6  -1    0.38    0.27
  -7   6   1    0.26    0.34
  -7   6   1    0.03    0.32
  -7   6   1    0.66    0.35
   6  -6  -1    3.31    0.45
   6  -6  -1    3.03    0.44
   6  -6  -1    3.19    0.37
  -6   6   1    2.86    0.46
  -6   6   1    3.64    0.49
  -6   6   1    2.96    0.47
   5  -6  -1    0.00    0.21
   5  -6  -1    0.95    0.28
   5  -6  -1    0.36    0.23
  -5   6   1    0.56    0.21
  -5   6   1    0.45    0.29
  -5   6   1    0.64    0.29
   4  -6  -1    5.26    0.36
   4  -6  -1    3.82    0.35
   4  -6  -1    5.17    0.44
  -4   6   1    4.44    0.39
  -4   6   1    4.37    0.43
  -4   6   1    4.48    0.45
  -4   6   1    4.17    0.41
  -4   6   1    4.39    0.34
   3  -6  -1    7.00    0.46
   3  -6  -1    7.70    0.46
   3  -6  -1    6.98    0.42
  -3   6   1    6.61    0.47
  -3   6   1    6.74    0.49
  -3   6   1    7.46    0.36
  -3   6   1    7.56    0.49
  -3   6   1    7.26    0.48
   2  -6  -1    8.25    0.30
   2  -6  -1    7.42    0.45
   2  -6  -1    7.96    0.45
   2  -6  -1    8.20    0.47
  -2   6   1    7.88    0.49
  -2   6   1    8.61    0.47
  -2   6   1    8.19    0.50
  -2   6   1    7.57    0.48
  -2   6   1    8.03    0.36
   1  -6  -1   11.14    0.54
   1  -6  -1   11.68    0.43
   1  -6  -1   11.54    0.56
  -1   6   1   11.18    0.60
  -1   6   1   11.69    0.45
  -1   6   1   12.21    0.56
  -1   6   1   13.16    0.59
  -1   6   1   12.40    0.52
   0  -6  -1   19.35    0.73
   0  -6  -1   19.39    0.60
   0  -6  -1   18.21    0.67
   0  -6  -1   19.29    0.63
   0   6   1   19.26    0.74
   0   6   1   19.73    0.63
   0   6   1   18.62    0.75
   0   6   1   19.45    0.72
   0   6   1   20.57    0.65
  -1  -6  -1    0.22    0.16
  -1  -6  -1   -0.11    0.18
  -1  -6  -1    0.10    0.15
  -1  -6  -1    0.15    0.16
   1   6   1    0.05    0.14
   1   6   1    0.15    0.21
   1   6   1   -0.19    0.19
   1   6   1    0.15    0.15
   1   6   1    0.02    0.21
  -2  -6  -1   11.55    0.54
  -2  -6  -1   11.75    0.50
  -2  -6  -1   12.01    0.56
   2   6   1   12.02    0.50
   2   6   1   11.22    0.61
   2   6   1   11.60    0.61
   2   6   1   10.74    0.59
   2   6   1   11.12    0.54
  -3  -6  -1    0.51    0.22
  -3  -6  -1    0.35    0.18
  -3  -6  -1    0.26    0.23
  -3  -6  -1    0.19    0.23
   3   6   1    0.05    0.21
   3   6   1    0.24    0.21
   3   6   1    0.69    0.29
   3   6   1    0.21    0.25
   3   6   1    0.65    0.27
  -4  -6  -1   12.39    0.69
  -4  -6  -1   11.03    0.64
  -4  -6  -1   11.44    0.66
   4   6   1   10.08    0.68
   4   6   1   11.85    0.67
   4   6   1   11.29    0.72
  -5  -6  -1    0.64    0.30
  -5  -6  -1    1.28    0.37
  -5  -6  -1    0.78    0.32
   5   6   1    0.83    0.36
   5   6   1    0.37    0.29
   5   6   1    0.14    0.29
  -6  -6  -1    1.49    0.41
  -6  -6  -1    1.26    0.39
   6   6   1    1.89    0.48
   6   6   1    1.48    0.48
  -7  -6  -1    0.46    0.37
  -7  -6  -1    0.16    0.34
   7   6   1    0.65    0.40
  -8  -6  -1    9.12    0.82
  -8  -6  -1    8.37    0.78
   8   6   1    7.59    0.80
   8   6   1   10.16    0.99
 -10   7   1    2.61    0.59
   9  -7  -1   -0.13    0.42
   9  -7  -1   -0.04    0.38
  -9   7   1    0.48    0.40
  -9   7   1   -0.02    0.42
  -9   7   1    0.16    0.46
   8  -7  -1    0.21    0.38
   8  -7  -1   -0.19    0.36
   8  -7  -1    0.48    0.31
  -8   7   1   -0.52    0.40
  -8   7   1   -0.37    0.33
  -8   7   1    0.22    0.42
   7  -7  -1    0.17    0.35
   7  -7  -1    0.23    0.33
   7  -7  -1   -0.05    0.26
  -7   7   1    0.45    0.41
  -7   7   1   -0.36    0.30
  -7   7   1    0.23    0.35
   6  -7  -1   -0.12    0.28
   6  -7  -1    0.06    0.30
   6  -7  -1   -0.36    0.24
  -6   7   1   -0.42    0.30
  -6   7   1   -0.29    0.26
  -6   7   1    0.15    0.31
   5  -7  -1   90.65    2.40
   5  -7  -1   91.99    2.32
  -5   7   1   96.14    2.42
  -5   7   1   89.18    2.29
  -5   7   1   91.10    2.44
  -5   7   1   93.86    2.48
   4  -7  -1    0.57    0.21
   4  -7  -1    0.56    0.26
   4  -7  -1    0.67    0.26
  -4   7   1    0.00    0.22
  -4   7   1    0.70    0.29
  -4   7   1    0.68    0.28
  -4   7   1    0.63    0.28
   3  -7  -1    1.36    0.29
   3  -7  -1    1.33    0.28
   3  -7  -1    1.70    0.28
  -3   7   1    1.42    0.35
  -3   7   1    1.06    0.28
  -3   7   1    1.82    0.32
  -3   7   1    1.56    0.31
   2  -7  -1   13.14    0.63
   2  -7  -1   13.97    0.61
  -2   7   1   14.13    0.65
  -2   7   1   13.28    0.67
  -2   7   1   14.62    0.65
  -2   7   1   13.76    0.67
  -2   7   1   14.44    0.57
   1  -7  -1   14.97    0.64
   1  -7  -1   13.92    0.65
   1  -7  -1   13.72    0.58
   1  -7  -1   14.52    0.52
  -1   7   1   14.69    0.69
  -1   7   1   14.49    0.66
  -1   7   1   15.56    0.63
  -1   7   1   14.23    0.53
  -1   7   1   14.94    0.72
   0  -7  -1   17.30    0.61
   0  -7  -1   18.10    0.64
   0  -7  -1   18.87    0.77
   0  -7  -1   16.96    0.69
   0   7   1   18.21    0.75
   0   7   1   19.35    0.68
   0   7   1   18.56    0.64
   0   7   1   16.13    0.77
   0   7   1   17.32    0.76
  -1  -7  -1    0.75    0.22
  -1  -7  -1    0.74    0.22
  -1  -7  -1    0.54    0.21
  -1  -7  -1    0.85    0.27
   1   7   1    0.49    0.26
   1   7   1    0.42    0.20
   1   7   1    1.09    0.30
   1   7   1    0.21    0.25
   1   7   1    0.67    0.21
  -2  -7  -1    6.34    0.47
  -2  -7  -1    6.49    0.55
  -2  -7  -1    6.59    0.50
   2   7   1    6.75    0.56
   2   7   1    6.64    0.57
   2   7   1    6.47    0.58
  -3  -7  -1    7.27    0.61
  -3  -7  -1    7.92    0.54
  -3  -7  -1    8.00    0.58
   3   7   1    7.00    0.60
   3   7   1    7.27    0.61
   3   7   1    5.62    0.56
   3   7   1    8.41    0.57
  -4  -7  -1    0.19    0.27
  -4  -7  -1    0.02    0.27
  -4  -7  -1    0.06    0.28
   4   7   1    0.32    0.28
   4   7   1    0.25    0.29
   4   7   1    0.21    0.29
   4   7   1    0.19    0.35
  -5  -7  -1    0.56    0.31
  -5  -7  -1    0.06    0.32
  -5  -7  -1   -0.03    0.30
   5   7   1   -0.39    0.30
   5   7   1   -0.16    0.35
   5   7   1    0.27    0.33
   5   7   1    0.18    0.31
  -6  -7  -1    2.49    0.49
  -6  -7  -1    3.78    0.53
  -6  -7  -1    3.25    0.50
   6   7   1    2.24    0.47
   6   7   1    1.69    0.48
  -7  -7  -1    1.91    0.47
  -7  -7  -1    1.85    0.47
  -7  -7  -1    1.85    0.54
   7   7   1    1.99    0.49
   7   7   1    1.70    0.55
   8   7   1    1.74    0.88
   9  -8  -1    7.65    0.78
  -9   8   1    7.35    0.80
  -9   8   1    8.66    0.87
  -9   8   1    7.64    0.85
   8  -8  -1    7.43    0.80
   8  -8  -1    6.74    0.62
   8  -8  -1    6.58    0.71
  -8   8   1    7.16    0.72
  -8   8   1    8.85    0.90
   7  -8  -1    1.45    0.45
   7  -8  -1    0.79    0.34
  -7   8   1    1.77    0.47
  -7   8   1    0.94    0.47
  -7   8   1    0.70    0.42
   6  -8  -1    0.17    0.30
   6  -8  -1    0.32    0.34
   6  -8  -1    0.31    0.30
  -6   8   1    0.36    0.36
  -6   8   1   -0.24    0.32
   5  -8  -1    0.38    0.30
   5  -8  -1    0.30    0.30
  -5   8   1    0.07    0.33
  -5   8   1    0.91    0.37
  -5   8   1    0.37    0.27
  -5   8   1    0.32    0.33
   4  -8  -1    2.41    0.40
   4  -8  -1    1.66    0.34
   4  -8  -1    2.11    0.33
  -4   8   1    1.77    0.36
  -4   8   1    2.53    0.41
  -4   8   1    2.06    0.39
  -4   8   1    1.52    0.34
   3  -8  -1   27.31    1.00
   3  -8  -1   30.35    1.03
   3  -8  -1   30.14    1.02
  -3   8   1   28.55    1.05
  -3   8   1   27.98    1.07
  -3   8   1   26.79    1.05
  -3   8   1   27.60    1.09
   2  -8  -1    2.31    0.37
   2  -8  -1    2.90    0.37
   2  -8  -1    2.02    0.35
  -2   8   1    2.71    0.42
  -2   8   1    2.44    0.40
  -2   8   1    3.40    0.40
  -2   8   1    3.07    0.40
   1  -8  -1    5.06    0.41
   1  -8  -1    3.88    0.41
  -1   8   1    5.00    0.49
  -1   8   1    5.54    0.47
  -1   8   1    5.15    0.48
  -1   8   1    4.70    0.49
   0  -8  -1    0.26    0.20
   0  -8  -1   -0.01    0.23
   0   8   1    0.74    0.29
   0   8   1    0.06    0.28
   0   8   1   -0.27    0.25
   0   8   1    0.24    0.22
  -1  -8  -1    2.66    0.35
  -1  -8  -1    2.02    0.38
   1   8   1    2.36    0.42
   1   8   1    1.47    0.34
   1   8   1    1.56    0.39
   1   8   1    2.52    0.33
  -2  -8  -1    6.61    0.49
  -2  -8  -1    5.89    0.51
  -2  -8  -1    5.75    0.54
  -2  -8  -1    6.48    0.54
   2   8   1    5.97    0.58
   2   8   1    5.21    0.54
   2   8   1    6.21    0.56
   2   8   1    6.76    0.52
  -3  -8  -1   21.43    0.89
  -3  -8  -1   20.87    0.92
  -3  -8  -1   20.98    0.98
   3   8   1   21.15    0.96
   3   8   1   22.12    1.03
   3   8   1   21.60    0.99
  -4  -8  -1    1.83    0.41
  -4  -8  -1    1.87    0.41
  -4  -8  -1    2.06    0.41
   4   8   1    2.10    0.43
   4   8   1    2.29    0.44
   4   8   1    2.13    0.45
  -5  -8  -1    4.26    0.54
  -5  -8  -1    3.14    0.48
   5   8   1    3.67    0.52
   5   8   1    3.76    0.57
   5   8   1    3.38    0.50
   5   8   1    2.88    0.54
  -6  -8  -1    0.75    0.42
  -6  -8  -1    1.11    0.44
  -6  -8  -1    0.60    0.39
   6   8   1    0.57    0.40
   6   8   1    0.15    0.41
  -7  -8  -1    3.50    0.61
  -7  -8  -1    4.34    0.63
   7   8   1    3.18    0.62
   7   8   1    3.55    0.60
   7   8   1    3.59    0.66
  -9   9   1   -0.19    0.47
   8  -9  -1    0.50    0.39
   8  -9  -1    0.56    0.46
   8  -9  -1    0.68    0.44
  -8   9   1    1.38    0.58
  -8   9   1    1.35    0.54
   7  -9  -1    0.82    0.43
   7  -9  -1   -0.40    0.33
  -7   9   1   -0.14    0.41
  -7   9   1    0.29    0.39
   6  -9  -1    0.13    0.30
   6  -9  -1    0.55    0.34
  -6   9   1    0.31    0.38
  -6   9   1    0.59    0.39
  -6   9   1    0.46    0.38
   5  -9  -1    0.57    0.32
   5  -9  -1    1.02    0.37
  -5   9   1    0.32    0.37
  -5   9   1    0.70    0.37
  -5   9   1    0.93    0.33
  -5   9   1    0.58    0.35
   4  -9  -1    0.94    0.34
   4  -9  -1    0.09    0.25
   4  -9  -1   -0.08    0.26
  -4   9   1   -0.08    0.29
  -4   9   1   -0.02    0.27
  -4   9   1    0.12    0.30
   3  -9  -1    2.17    0.38
   3  -9  -1    1.20    0.36
   3  -9  -1    2.09    0.37
  -3   9   1    2.02    0.39
  -3   9   1    2.29    0.43
   2  -9  -1   11.85    0.66
   2  -9  -1   12.16    0.75
   2  -9  -1    9.30    0.69
  -2   9   1   11.19    0.79
  -2   9   1   11.43    0.73
  -2   9   1   11.79    0.71
  -2   9   1   12.03    0.78
   1  -9  -1    0.37    0.33
   1  -9  -1    0.16    0.27
  -1   9   1    0.67    0.32
  -1   9   1    0.16    0.33
  -1   9   1    0.93    0.39
   0  -9  -1    1.85    0.35
   0  -9  -1    2.00    0.41
   0   9   1    2.56    0.44
   0   9   1    1.32    0.42
   0   9   1    1.31    0.35
  -1  -9  -1   27.64    1.00
  -1  -9  -1   27.40    0.97
  -1  -9  -1   28.02    1.14
   1   9   1   27.77    1.12
   1   9   1   26.74    1.13
   1   9   1   26.23    1.13
  -2  -9  -1    9.78    0.66
  -2  -9  -1    9.66    0.63
  -2  -9  -1   10.28    0.79
   2   9   1   10.90    0.77
   2   9   1    9.31    0.78
   2   9   1    9.48    0.78
  -3  -9  -1    1.68    0.36
  -3  -9  -1    2.94    0.43
  -3  -9  -1    2.06    0.44
   3   9   1    1.97    0.40
   3   9   1    1.32    0.42
   3   9   1    2.61    0.53
   3   9   1    2.16    0.45
  -4  -9  -1    1.79    0.43
  -4  -9  -1    2.51    0.43
  -4  -9  -1    1.70    0.39
   4   9   1    1.26    0.43
   4   9   1    0.45    0.45
   4   9   1    0.76    0.38
   4   9   1    0.84    0.41
  -5  -9  -1    0.08    0.37
  -5  -9  -1    0.35    0.37
  -5  -9  -1    0.32    0.35
   5   9   1   -0.31    0.33
   5   9   1   -0.36    0.37
   5   9   1   -0.01    0.38
   5   9   1   -0.11    0.35
  -6  -9  -1    0.11    0.37
  -6  -9  -1    0.47    0.41
   6   9   1    0.26    0.37
   6   9   1   -0.30    0.36
   6   9   1    0.35    0.46
   8 -10  -1    5.05    0.62
  -8  10   1    4.22    0.72
  -8  10   1    4.59    0.69
   7 -10  -1    0.03    0.38
   7 -10  -1    0.45    0.41
  -7  10   1   -0.38    0.41
  -7  10   1    0.37    0.50
   6 -10  -1    0.16    0.34
   6 -10  -1    0.00    0.32
   6 -10  -1   -0.59    0.33
  -6  10   1   -0.20    0.40
  -6  10   1    0.09    0.40
  -6  10   1    0.84    0.44
   5 -10  -1    2.40    0.50
  -5  10   1    2.82    0.46
  -5  10   1    2.83    0.52
  -5  10   1    3.15    0.56
   4 -10  -1    9.77    0.76
   4 -10  -1    8.89    0.70
  -4  10   1    8.43    0.75
  -4  10   1    7.89    0.76
  -4  10   1    8.58    0.72
   3 -10  -1    0.11    0.33
   3 -10  -1   -0.18    0.31
   3 -10  -1    0.09    0.29
  -3  10   1    0.74    0.38
  -3  10   1    0.03    0.32
  -3  10   1   -0.28    0.35
  -3  10   1    0.12    0.32
   2 -10  -1    1.44    0.42
   2 -10  -1    1.44    0.41
  -2  10   1    2.57    0.53
  -2  10   1    0.66    0.38
  -2  10   1    1.67    0.43
   1 -10  -1    8.27    0.64
   1 -10  -1    9.25    0.75
  -1  10   1    8.67    0.80
  -1  10   1    7.79    0.71
   0 -10  -1    1.97    0.39
   0 -10  -1    1.51    0.42
   0  10   1    2.33    0.48
   0  10   1    2.18    0.46
   0  10   1    1.57    0.42
  -1 -10  -1    0.79    0.41
  -1 -10  -1    0.51    0.31
   1  10   1    0.36    0.36
   1  10   1    0.94    0.41
   1  10   1    0.43    0.34
  -2 -10  -1   15.31    0.96
  -2 -10  -1   14.50    0.79
   2  10   1   14.49    0.93
   2  10   1   14.22    0.97
   2  10   1   12.56    0.91
  -3 -10  -1    8.83    0.73
  -3 -10  -1   11.53    0.88
   3  10   1    9.65    0.83
   3  10   1    9.73    0.87
   3  10   1    7.46    0.75
  -4 -10  -1    0.11    0.33
  -4 -10  -1    0.21    0.38
   4  10   1   -0.41    0.37
   4  10   1   -0.47    0.36
   4  10   1   -0.06    0.41
  -5 -10  -1    0.47    0.43
  -5 -10  -1   -0.03    0.37
   5  10   1    0.53    0.49
   5  10   1   -0.75    0.39
   7 -11  -1    2.26    0.52
   7 -11  -1    2.18    0.54
  -7  11   1    2.46    0.66
   6 -11  -1    2.89    0.54
   6 -11  -1    4.29    0.64
  -6  11   1    3.91    0.63
  -6  11   1    3.11    0.61
  -6  11   1    2.36    0.65
   5 -11  -1    2.97    0.52
   5 -11  -1    3.57    0.56
  -5  11   1    3.71    0.60
  -5  11   1    4.73    0.65
  -5  11   1    4.01    0.67
  -5  11   1    3.60    0.52
   4 -11  -1   11.38    0.81
  -4  11   1   11.76    0.85
  -4  11   1   11.72    0.90
  -4  11   1   12.41    0.96
   3 -11  -1    0.70    0.43
   3 -11  -1    0.40    0.37
  -3  11   1    0.12    0.39
  -3  11   1    0.67    0.36
  -3  11   1    0.23    0.42
   2 -11  -1    5.86    0.62
   2 -11  -1    5.58    0.60
  -2  11   1    4.84    0.62
  -2  11   1    6.13    0.73
  -2  11   1    5.21    0.71
   1 -11  -1   10.36    0.77
   1 -11  -1    9.82    0.83
  -1  11   1    7.92    0.78
  -1  11   1    9.98    0.81
   0 -11  -1    0.37    0.33
   0 -11  -1    0.17    0.38
   0  11   1    0.12    0.39
   0  11   1    0.59    0.40
   0  11   1   -0.04    0.39
  -1 -11  -1    0.40    0.33
   1  11   1    0.61    0.42
  -3 -11  -1    9.47    0.90
  -3 -11  -1    9.84    0.80
   3  11   1    9.37    0.93
  -4 -11  -1   -0.21    0.37
   4  11   1   -0.39    0.49
   4  11   1   -0.11    0.46
   6 -12  -1    2.90    0.58
  -6  12   1    2.41    0.61
   5 -12  -1    0.47    0.46
   5 -12  -1    0.75    0.41
  -5  12   1    0.30    0.50
  -5  12   1    0.59    0.47
   4 -12  -1    1.11    0.51
  -4  12   1    1.67    0.52
  -4  12   1    1.86    0.60
   3 -12  -1    0.20    0.40
   3 -12  -1   -0.51    0.41
  -3  12   1   -0.88    0.39
  -3  12   1    0.20    0.41
   2 -12  -1    0.21    0.41
   2 -12  -1    0.69    0.42
  -2  12   1    0.67    0.47
  -2  12   1    1.15    0.48
   1 -12  -1    4.55    0.62
  -1  12   1    4.02    0.61
  -1  12   1    4.98    0.71
   0 -12  -1   -0.12    0.40
   0  12   1    0.52    0.45
   0  12   1    0.77    0.46
  -1 -12  -1    0.05    0.44
   1  12   1    1.31    0.51
   1  12   1    0.95    0.46
  -2 -12  -1    0.10    0.53
   2  12   1    0.48    0.47
   2  12   1    0.48    0.43
   3  12   1   -0.92    0.72
  -4  13   1    0.12    0.72
   3 -13  -1    0.85    0.73
  -3  13   1    0.68    0.53
   2 -13  -1    0.55    0.65
   2 -13  -1   -0.06    0.42
  -2  13   1   -0.14    0.45
   1 -13  -1    2.53    0.66
   1 -13  -1    2.53    0.54
  -1  13   1    2.31    0.59
   0 -13  -1    3.61    0.58
   0  13   1    4.54    0.72
   0 -13   2    0.73    0.47
   1 -13   2   -0.43    0.41
   2 -13   2   -0.37    0.40
   3 -13   2    0.20    0.44
   2  12  -2    1.81    0.55
  -2 -12   2    2.48    0.58
   1  12  -2    0.83    0.47
  -1 -12   2    0.33    0.49
   0  12  -2   -0.66    0.42
   0 -12   2    1.50    0.50
   0 -12   2   -0.13    0.36
  -1  12  -2    1.84    0.54
   1 -12   2    2.43    0.57
   1 -12   2    2.38    0.51
  -2  12  -2    1.09    0.51
   2 -12   2    1.18    0.47
   2 -12   2    0.90    0.46
  -3  12  -2    5.56    0.71
  -3  12  -2    4.86    0.76
   3 -12   2    4.66    0.63
   3 -12   2    5.55    0.68
  -4  12  -2    1.60    0.54
  -4  12  -2    2.82    0.67
   4 -12   2    1.96    0.55
  -5  12  -2   -0.10    0.44
   5 -12   2    0.39    0.38
  -5 -11   2    1.04    0.47
   4  11  -2    2.86    0.63
  -4 -11   2    3.70    0.65
  -4 -11   2    3.43    0.55
   3  11  -2   -0.28    0.46
  -3 -11   2    0.09    0.34
  -3 -11   2   -0.78    0.34
   2  11  -2   11.61    0.97
   2  11  -2   12.38    0.89
  -2 -11   2   13.84    0.98
   1  11  -2   13.19    0.93
   1  11  -2   14.50    0.99
  -1 -11   2   16.25    0.87
   0  11  -2    7.91    0.74
   0  11  -2    9.40    0.88
   0 -11   2   10.92    0.90
   0 -11   2    9.74    0.75
  -1  11  -2    0.77    0.48
  -1  11  -2    0.11    0.35
  -1  11  -2    0.59    0.39
   1 -11   2    0.41    0.40
  -2  11  -2    0.28    0.40
  -2  11  -2   -0.10    0.33
  -2  11  -2    0.01    0.36
   2 -11   2    0.34    0.36
   2 -11   2    0.52    0.37
  -3  11  -2   11.50    0.86
  -3  11  -2   13.54    0.98
  -3  11  -2   13.47    0.93
   3 -11   2   11.69    0.80
   3 -11   2   12.69    0.88
   3 -11   2   14.48    0.91
  -4  11  -2    0.10    0.41
  -4  11  -2    0.53    0.37
   4 -11   2    1.12    0.44
   4 -11   2    0.02    0.33
  -5  11  -2    0.23    0.35
  -5  11  -2    0.26    0.45
  -5  11  -2    0.71    0.49
   5 -11   2    0.00    0.37
   5 -11   2   -0.51    0.29
  -6  11  -2    1.10    0.70
  -6  11  -2    0.74    0.49
   6 -11   2    0.29    0.40
   6 -11   2    0.44    0.41
   6  10  -2    0.36    0.42
  -6 -10   2    0.86    0.46
  -6 -10   2    0.42    0.53
   5  10  -2   -0.74    0.40
   5  10  -2    0.24    0.41
   5  10  -2    0.15    0.59
  -5 -10   2    0.90    0.47
  -5 -10   2    0.47    0.38
   4  10  -2    3.87    0.61
   4  10  -2    3.73    0.59
   4  10  -2    3.48    0.54
  -4 -10   2    2.92    0.51
  -4 -10   2    4.20    0.63
   3  10  -2    4.24    0.58
   3  10  -2    3.35    0.54
   3  10  -2    4.90    0.68
  -3 -10   2    3.09    0.55
  -3 -10   2    3.87    0.50
   2  10  -2    1.08    0.41
   2  10  -2    0.28    0.36
   2  10  -2    0.89    0.38
  -2 -10   2    1.70    0.45
  -2 -10   2    0.51    0.31
   1  10  -2    2.12    0.42
   1  10  -2    1.60    0.46
   1  10  -2    2.31    0.45
   1  10  -2    2.11    0.42
  -1 -10   2    2.19    0.49
  -1 -10   2    2.11    0.39
   0  10  -2    3.34    0.48
   0  10  -2    4.32    0.58
   0  10  -2    3.54    0.49
   0  10  -2    4.81    0.57
   0 -10   2    2.69    0.49
   0 -10   2    3.99    0.46
  -1  10  -2    3.93    0.58
  -1  10  -2    3.48    0.49
  -1  10  -2    5.87    0.61
  -1  10  -2    4.22    0.53
   1 -10   2    3.39    0.46
   1 -10   2    3.97    0.52
  -2  10  -2    1.21    0.41
  -2  10  -2    0.89    0.40
  -2  10  -2    0.68    0.34
   2 -10   2    0.76    0.33
   2 -10   2    0.57    0.34
   2 -10   2    0.92    0.38
  -3  10  -2    3.63    0.56
  -3  10  -2    4.13    0.59
  -3  10  -2    3.88    0.52
   3 -10   2    4.09    0.53
   3 -10   2    3.93    0.53
   3 -10   2    4.23    0.53
  -4  10  -2    0.86    0.40
  -4  10  -2    0.56    0.34
   4 -10   2    0.19    0.30
   4 -10   2    0.21    0.33
  -5  10  -2    0.75    0.44
  -5  10  -2    0.56    0.34
   5 -10   2    0.90    0.38
  -6  10  -2    2.10    0.59
  -6  10  -2    2.25    0.59
   6 -10   2    2.34    0.48
   6 -10   2    1.42    0.44
  -7  10  -2   12.57    1.15
  -7  10  -2   15.28    1.13
   7 -10   2   11.12    0.96
   7 -10   2   12.57    0.88
   7 -10   2   12.03    0.98
   6   9  -2    0.03    0.45
  -6  -9   2   -0.23    0.34
  -6  -9   2   -0.10    0.36
   5   9  -2    8.02    0.85
   5   9  -2    7.87    0.70
   5   9  -2    6.42    0.67
  -5  -9   2    7.63    0.70
  -5  -9   2    7.65    0.73
   4   9  -2    0.16    0.33
   4   9  -2    0.06    0.35
   4   9  -2    0.60    0.42
  -4  -9   2    0.31    0.36
  -4  -9   2    0.63    0.35
   3   9  -2   23.62    1.00
   3   9  -2   20.48    1.08
   3   9  -2   21.64    1.02
  -3  -9   2   20.88    1.06
  -3  -9   2   23.19    0.97
   2   9  -2   12.24    0.85
   2   9  -2   12.16    0.74
   2   9  -2   11.84    0.79
  -2  -9   2   11.10    0.68
  -2  -9   2   11.62    0.82
  -2  -9   2   11.94    0.65
   1   9  -2   10.49    0.66
   1   9  -2    7.40    0.64
   1   9  -2    8.90    0.66
   1   9  -2    7.34    0.68
  -1  -9   2    9.65    0.61
  -1  -9   2   10.09    0.74
  -1  -9   2    8.63    0.59
   0   9  -2    1.92    0.40
   0   9  -2    1.22    0.35
   0   9  -2    1.99    0.43
   0   9  -2    2.02    0.39
   0  -9   2    2.32    0.44
   0  -9   2    2.25    0.36
  -1   9  -2   49.71    1.45
  -1   9  -2   46.42    1.53
  -1   9  -2   46.62    1.44
  -1   9  -2   47.31    1.57
  -1   9  -2   47.69    1.50
   1  -9   2   49.51    1.51
   1  -9   2   46.71    1.43
   1  -9   2   47.40    1.42
  -2   9  -2   13.64    0.74
  -2   9  -2   12.13    0.76
  -2   9  -2   11.20    0.80
  -2   9  -2   13.77    0.80
   2  -9   2   14.00    0.78
   2  -9   2   13.21    0.71
   2  -9   2   11.92    0.70
  -3   9  -2   12.07    0.73
  -3   9  -2   11.32    0.74
  -3   9  -2   12.21    0.84
  -3   9  -2   11.91    0.81
   3  -9   2   10.16    0.69
   3  -9   2   12.54    0.72
   3  -9   2   12.16    0.74
  -4   9  -2    0.17    0.36
  -4   9  -2    0.34    0.30
  -4   9  -2    0.78    0.43
  -4   9  -2    0.64    0.32
   4  -9   2    0.20    0.32
   4  -9   2    0.23    0.29
   4  -9   2    0.35    0.30
  -5   9  -2    1.32    0.46
  -5   9  -2    0.67    0.36
  -5   9  -2    0.61    0.32
   5  -9   2    0.74    0.37
  -6   9  -2    6.18    0.72
  -6   9  -2    5.96    0.71
  -6   9  -2    7.30    0.87
   6  -9   2    7.34    0.74
   6  -9   2    6.72    0.62
  -7   9  -2    0.13    0.45
  -7   9  -2    0.04    0.46
   7  -9   2    0.61    0.43
   7  -9   2    0.58    0.36
  -8   9  -2    0.78    0.90
  -8   9  -2    0.90    0.66
   8  -9   2    1.01    0.41
   8  -9   2    0.74    0.63
   8  -9   2    0.77    0.67
   8   8  -2    0.51    0.44
  -8  -8   2    0.16    0.41
   7   8  -2   -0.31    0.38
  -7  -8   2   -0.37    0.34
  -7  -8   2   -0.44    0.36
   6   8  -2    1.37    0.47
   6   8  -2    1.58    0.45
  -6  -8   2    2.23    0.46
  -6  -8   2    1.60    0.39
  -6  -8   2    1.24    0.43
   5   8  -2    0.17    0.37
   5   8  -2   -0.08    0.31
   5   8  -2    0.53    0.37
  -5  -8   2   -0.19    0.32
  -5  -8   2   -0.05    0.31
  -5  -8   2    0.27    0.30
   4   8  -2   19.13    0.99
   4   8  -2   18.81    0.90
   4   8  -2   19.52    0.95
  -4  -8   2   19.53    0.94
  -4  -8   2   17.74    0.80
  -4  -8   2   19.31    0.92
   3   8  -2   36.13    1.31
   3   8  -2   39.16    1.27
   3   8  -2   38.66    1.29
   3   8  -2   39.87    1.41
  -3  -8   2   41.05    1.36
  -3  -8   2   37.83    1.26
   2   8  -2    9.98    0.72
   2   8  -2   10.98    0.67
   2   8  -2   10.53    0.65
   2   8  -2   11.60    0.73
  -2  -8   2   10.01    0.62
  -2  -8   2   10.74    0.72
  -2  -8   2   10.96    0.57
   1   8  -2    8.27    0.64
   1   8  -2    9.14    0.65
   1   8  -2   11.16    0.65
   1   8  -2    8.78    0.60
  -1  -8   2    9.38    0.66
  -1  -8   2    9.77    0.56
   0   8  -2   10.66    0.68
   0   8  -2   11.42    0.61
   0   8  -2   11.86    0.69
   0   8  -2   11.79    0.60
   0   8  -2   10.26    0.64
   0  -8   2   10.61    0.59
   0  -8   2   11.12    0.68
   0  -8   2   11.07    0.53
   0  -8   2   11.06    0.56
  -1   8  -2   14.55    0.77
  -1   8  -2   14.10    0.78
  -1   8  -2   15.63    0.69
  -1   8  -2   14.13    0.70
  -1   8  -2   15.12    0.74
   1  -8   2   15.67    0.77
   1  -8   2   14.71    0.68
  -2   8  -2    6.26    0.58
  -2   8  -2    6.71    0.53
  -2   8  -2    6.29    0.54
  -2   8  -2    4.86    0.50
  -2   8  -2    5.15    0.48
   2  -8   2    5.91    0.53
   2  -8   2    6.21    0.50
  -3   8  -2    3.89    0.45
  -3   8  -2    3.99    0.47
  -3   8  -2    3.47    0.47
  -3   8  -2    4.95    0.49
  -3   8  -2    3.56    0.48
   3  -8   2    4.21    0.44
   3  -8   2    3.85    0.45
   3  -8   2    3.98    0.42
  -4   8  -2    3.92    0.52
  -4   8  -2    3.99    0.47
  -4   8  -2    5.61    0.63
  -4   8  -2    4.59    0.50
   4  -8   2    4.45    0.45
   4  -8   2    3.53    0.46
   4  -8   2    4.09    0.46
  -5   8  -2   10.63    0.68
  -5   8  -2   10.00    0.81
  -5   8  -2   11.36    0.73
  -5   8  -2    9.83    0.81
   5  -8   2   10.47    0.69
   5  -8   2   10.59    0.73
  -6   8  -2    0.12    0.36
  -6   8  -2    1.04    0.40
  -6   8  -2    0.07    0.36
   6  -8   2    0.22    0.28
  -7   8  -2    3.16    0.56
  -7   8  -2    3.33    0.64
   7  -8   2    3.41    0.54
   7  -8   2    3.29    0.54
   7  -8   2    3.01    0.48
  -8   8  -2    1.04    0.46
  -8   8  -2    0.59    0.51
  -8   8  -2   -0.19    0.50
   8  -8   2    0.29    0.41
   8  -8   2    0.12    0.32
   8  -8   2    0.47    0.44
   8   7  -2    4.30    0.68
   8   7  -2    4.80    0.75
  -8  -7   2    4.67    0.65
  -8  -7   2    3.61    0.57
   7   7  -2   12.97    0.96
   7   7  -2   10.12    0.83
  -7  -7   2   12.66    0.87
  -7  -7   2   11.42    0.83
   6   7  -2    0.30    0.35
   6   7  -2    0.82    0.40
  -6  -7   2    0.78    0.37
  -6  -7   2    0.60    0.33
  -6  -7   2   -0.29    0.31
   5   7  -2    0.59    0.34
   5   7  -2    0.35    0.29
   5   7  -2    0.37    0.34
   5   7  -2    0.30    0.29
  -5  -7   2    0.92    0.33
  -5  -7   2    0.59    0.33
  -5  -7   2    0.79    0.33
   4   7  -2    0.24    0.29
   4   7  -2    0.33    0.28
   4   7  -2    0.17    0.32
   4   7  -2    0.45    0.30
  -4  -7   2    0.02    0.27
  -4  -7   2    0.37    0.26
  -4  -7   2    0.05    0.28
   3   7  -2    0.38    0.27
   3   7  -2    0.02    0.28
  -3  -7   2    0.24    0.25
  -3  -7   2    0.20    0.22
  -3  -7   2    0.33    0.27
   2   7  -2   32.11    0.96
   2   7  -2   34.47    1.08
   2   7  -2   34.76    1.16
   2   7  -2   34.71    1.15
   2   7  -2   33.55    1.07
  -2  -7   2   35.04    1.14
  -2  -7   2   33.45    1.05
  -2  -7   2   33.15    0.96
  -2  -7   2   31.73    0.97
   1   7  -2    0.23    0.19
   1   7  -2    0.02    0.23
   1   7  -2    0.28    0.25
   1   7  -2    0.06    0.21
   1   7  -2   -0.02    0.21
  -1  -7   2   -0.08    0.21
  -1  -7   2    0.53    0.20
  -1  -7   2    0.10    0.19
   0   7  -2    1.40    0.29
   0   7  -2    0.63    0.23
   0   7  -2    1.24    0.26
   0   7  -2    1.28    0.29
   0  -7   2    0.90    0.23
   0  -7   2    1.11    0.29
   0  -7   2    1.38    0.24
   0  -7   2    1.22    0.22
  -1   7  -2   17.25    0.71
  -1   7  -2   17.89    0.79
  -1   7  -2   16.94    0.74
  -1   7  -2   17.91    0.69
  -1   7  -2   17.72    0.77
   1  -7   2   17.69    0.70
   1  -7   2   18.21    0.70
   1  -7   2   18.35    0.75
  -2   7  -2   14.52    0.72
  -2   7  -2   16.38    0.67
  -2   7  -2   16.83    0.76
  -2   7  -2   15.51    0.71
  -2   7  -2   14.73    0.70
   2  -7   2   15.77    0.69
   2  -7   2   15.48    0.68
   2  -7   2   15.53    0.68
  -3   7  -2    7.41    0.54
  -3   7  -2    7.33    0.59
  -3   7  -2    6.90    0.58
  -3   7  -2    7.37    0.56
  -3   7  -2    8.35    0.54
   3  -7   2    7.39    0.53
   3  -7   2    8.11    0.53
   3  -7   2    6.98    0.53
  -4   7  -2   22.45    0.90
  -4   7  -2   21.72    0.88
  -4   7  -2   21.59    0.96
  -4   7  -2   21.73    0.97
  -4   7  -2   21.69    0.94
   4  -7   2   22.01    0.82
   4  -7   2   21.75    0.91
   4  -7   2   21.71    0.86
  -5   7  -2    8.43    0.58
  -5   7  -2    7.89    0.63
  -5   7  -2    7.64    0.68
   5  -7   2    9.09    0.64
   5  -7   2    8.04    0.61
  -6   7  -2   -0.09    0.31
  -6   7  -2    0.62    0.38
  -6   7  -2   -0.61    0.31
   6  -7   2    0.61    0.33
   6  -7   2    0.23    0.29
  -7   7  -2    1.17    0.39
  -7   7  -2    3.49    0.65
  -7   7  -2    2.56    0.53
   7  -7   2    2.51    0.53
   7  -7   2    1.99    0.43
  -8   7  -2    6.59    0.78
  -8   7  -2    5.74    0.72
  -8   7  -2    5.26    0.64
   8  -7   2    5.70    0.57
   8  -7   2    7.16    0.73
  -9   7  -2   13.77    1.12
  -9   7  -2   15.20    1.13
  -9   7  -2   12.44    0.98
   9  -7   2   13.87    1.07
   9  -7   2   13.47    1.00
   9   6  -2    4.23    0.64
  -9  -6   2    3.99    0.63
  -9  -6   2    5.86    0.72
   8   6  -2    0.49    0.36
   8   6  -2    1.28    0.52
  -8  -6   2    2.16    0.51
  -8  -6   2    1.61    0.44
   7   6  -2   16.97    1.02
   7   6  -2   18.23    0.96
  -7  -6   2   17.46    0.93
   6   6  -2   17.35    0.88
   6   6  -2   16.98    0.95
   6   6  -2   17.62    0.89
  -6  -6   2   17.42    0.84
  -6  -6   2   16.36    0.84
  -6  -6   2   16.58    0.87
   5   6  -2   24.48    0.98
   5   6  -2   23.76    1.04
   5   6  -2   24.89    0.91
  -5  -6   2   23.49    0.95
  -5  -6   2   24.97    0.98
  -5  -6   2   24.15    0.94
   4   6  -2   26.53    0.96
   4   6  -2   24.83    0.90
   4   6  -2   24.64    0.99
   4   6  -2   24.15    0.92
  -4  -6   2   25.53    0.94
  -4  -6   2   25.32    0.95
  -4  -6   2   25.58    0.89
   3   6  -2    2.31    0.34
   3   6  -2    3.38    0.35
   3   6  -2    2.68    0.33
   3   6  -2    2.12    0.37
  -3  -6   2    2.91    0.38
  -3  -6   2    2.95    0.32
  -3  -6   2    2.85    0.33
   2   6  -2   18.71    0.79
   2   6  -2   19.28    0.74
   2   6  -2   21.24    0.62
   2   6  -2   19.64    0.72
   2   6  -2   20.20    0.79
  -2  -6   2   19.54    0.65
  -2  -6   2   19.93    0.72
  -2  -6   2   20.39    0.66
  -2  -6   2   19.62    0.77
   1   6  -2    4.50    0.29
   1   6  -2    5.11    0.35
   1   6  -2    4.11    0.40
   1   6  -2    4.53    0.40
   1   6  -2    3.87    0.37
   1   6  -2    4.48    0.38
  -1  -6   2    4.30    0.28
  -1  -6   2    4.77    0.36
  -1  -6   2    4.24    0.40
  -1  -6   2    4.55    0.34
   0   6  -2   12.49    0.58
   0   6  -2   13.49    0.54
   0   6  -2   13.05    0.60
   0   6  -2   13.05    0.54
   0  -6   2   12.51    0.53
   0  -6   2   12.49    0.58
   0  -6   2   11.66    0.48
   0  -6   2   12.25    0.50
  -1   6  -2    1.59    0.29
  -1   6  -2    2.01    0.26
  -1   6  -2    2.07    0.33
  -1   6  -2    2.52    0.30
  -1   6  -2    1.70    0.28
   1  -6   2    2.24    0.27
   1  -6   2    2.27    0.21
   1  -6   2    2.05    0.27
   1  -6   2    1.86    0.29
  -2   6  -2   12.95    0.60
  -2   6  -2   11.74    0.59
  -2   6  -2   12.51    0.62
  -2   6  -2   11.94    0.55
  -2   6  -2   11.90    0.60
   2  -6   2   12.60    0.56
   2  -6   2   12.11    0.56
   2  -6   2   12.16    0.56
   2  -6   2   12.64    0.40
  -3   6  -2    5.25    0.47
  -3   6  -2    4.18    0.43
  -3   6  -2    5.26    0.43
  -3   6  -2    5.61    0.44
  -3   6  -2    4.04    0.42
   3  -6   2    5.08    0.41
   3  -6   2    4.20    0.37
   3  -6   2    4.72    0.44
  -4   6  -2    1.07    0.25
  -4   6  -2    0.45    0.26
  -4   6  -2    0.68    0.26
  -4   6  -2    0.56    0.27
  -4   6  -2    0.94    0.30
   4  -6   2    0.40    0.24
   4  -6   2    0.74    0.24
   4  -6   2    0.83    0.23
  -5   6  -2   42.67    1.27
  -5   6  -2   43.83    1.42
  -5   6  -2   41.24    1.40
   5  -6   2   42.23    1.35
   5  -6   2   41.38    1.26
  -6   6  -2    1.01    0.39
  -6   6  -2    0.72    0.34
  -6   6  -2    0.58    0.36
   6  -6   2    0.82    0.32
   6  -6   2    1.04    0.29
  -7   6  -2    9.71    0.81
  -7   6  -2    8.46    0.77
  -7   6  -2   10.47    0.76
   7  -6   2    8.57    0.72
   7  -6   2    7.81    0.74
   7  -6   2    8.24    0.62
  -8   6  -2    7.45    0.73
  -8   6  -2    6.56    0.76
  -8   6  -2    6.78    0.75
   8  -6   2    5.46    0.65
  -9   6  -2    2.44    0.54
  -9   6  -2    2.69    0.65
  -9   6  -2    2.21    0.58
   9  -6   2    1.62    0.49
   9  -6   2    2.31    0.59
   9   5  -2    1.19    0.51
   9   5  -2    0.34    0.42
  -9  -5   2    0.17    0.38
  -9  -5   2    0.00    0.36
  -9  -5   2    0.93    0.43
   8   5  -2    2.80    0.58
   8   5  -2    2.35    0.49
   8   5  -2    3.22    0.55
  -8  -5   2    3.47    0.56
  -8  -5   2    4.14    0.57
   7   5  -2    8.85    0.73
   7   5  -2    7.07    0.69
   7   5  -2    7.56    0.68
  -7  -5   2    8.16    0.69
  -7  -5   2    8.44    0.69
  -7  -5   2    8.01    0.68
   6   5  -2   65.71    1.84
   6   5  -2   66.32    1.93
   6   5  -2   62.53    1.84
  -6  -5   2   67.28    1.78
  -6  -5   2   63.61    1.83
  -6  -5   2   63.42    1.83
   5   5  -2    0.78    0.30
   5   5  -2    0.27    0.25
   5   5  -2    0.88    0.26
   5   5  -2    0.49    0.29
  -5  -5   2    0.19    0.24
  -5  -5   2    0.42    0.24
  -5  -5   2    0.35    0.27
   4   5  -2   17.11    0.78
   4   5  -2   18.28    0.73
   4   5  -2   17.32    0.69
   4   5  -2   18.83    0.76
  -4  -5   2   18.25    0.73
  -4  -5   2   17.94    0.72
  -4  -5   2   18.23    0.71
   3   5  -2    5.20    0.40
   3   5  -2    4.95    0.42
   3   5  -2    5.03    0.40
   3   5  -2    5.22    0.46
  -3  -5   2    4.97    0.40
  -3  -5   2    4.55    0.29
  -3  -5   2    5.60    0.38
  -3  -5   2    5.44    0.41
   2   5  -2    2.70    0.29
   2   5  -2    2.26    0.21
   2   5  -2    1.95    0.29
   2   5  -2    1.65    0.28
   2   5  -2    1.32    0.24
  -2  -5   2    2.26    0.27
  -2  -5   2    2.12    0.22
  -2  -5   2    1.93    0.22
  -2  -5   2    1.71    0.26
   1   5  -2   18.97    0.71
   1   5  -2   19.53    0.61
   1   5  -2   19.16    0.64
   1   5  -2   20.03    0.69
  -1  -5   2   18.58    0.64
  -1  -5   2   20.85    0.57
  -1  -5   2   19.17    0.70
  -1  -5   2   19.17    0.62
   0   5  -2    8.80    0.44
   0   5  -2    9.39    0.42
   0   5  -2    9.71    0.50
   0   5  -2    8.93    0.49
   0   5  -2    8.93    0.48
   0  -5   2    8.95    0.43
   0  -5   2    9.35    0.41
   0  -5   2    7.64    0.46
  -1   5  -2    1.99    0.26
  -1   5  -2    2.59    0.30
  -1   5  -2    1.96    0.27
  -1   5  -2    2.39    0.26
  -1   5  -2    2.25    0.30
   1  -5   2    2.47    0.21
   1  -5   2    2.44    0.28
   1  -5   2    2.54    0.27
   1  -5   2    2.95    0.31
  -2   5  -2   12.49    0.55
  -2   5  -2   11.89    0.57
  -2   5  -2   11.44    0.56
  -2   5  -2   12.02    0.55
  -2   5  -2   11.57    0.51
   2  -5   2   11.05    0.52
   2  -5   2   12.52    0.37
   2  -5   2   12.36    0.52
   2  -5   2   11.46    0.51
  -3   5  -2   11.35    0.57
  -3   5  -2   11.22    0.57
  -3   5  -2   10.74    0.57
  -3   5  -2   10.62    0.52
  -3   5  -2   10.44    0.52
   3  -5   2   11.22    0.51
   3  -5   2   11.85    0.50
   3  -5   2    9.70    0.52
  -4   5  -2   12.57    0.61
  -4   5  -2   11.67    0.64
  -4   5  -2   12.10    0.65
  -4   5  -2   13.18    0.57
  -4   5  -2   12.00    0.64
   4  -5   2   12.72    0.63
   4  -5   2   11.18    0.55
   4  -5   2   13.59    0.53
  -5   5  -2   29.79    1.08
  -5   5  -2   29.53    1.03
  -5   5  -2   28.36    1.05
  -5   5  -2   28.14    1.06
  -5   5  -2   28.98    0.95
   5  -5   2   28.11    1.03
   5  -5   2   30.31    0.88
   5  -5   2   27.41    0.93
  -6   5  -2    1.48    0.41
  -6   5  -2    0.77    0.31
  -6   5  -2    1.65    0.41
   6  -5   2    1.48    0.40
   6  -5   2    1.03    0.27
   6  -5   2    1.14    0.31
  -7   5  -2    0.61    0.41
  -7   5  -2   -0.22    0.31
  -7   5  -2    0.78    0.35
   7  -5   2    0.27    0.29
   7  -5   2    0.32    0.24
   7  -5   2    0.23    0.33
  -8   5  -2    6.07    0.66
  -8   5  -2    4.56    0.63
  -8   5  -2    7.02    0.81
   8  -5   2    7.06    0.69
   8  -5   2    4.16    0.62
  -9   5  -2   -0.10    0.39
  -9   5  -2    0.52    0.47
   9  -5   2    0.25    0.37
   9  -5   2   -0.35    0.40
 -10   5  -2    3.12    0.64
  10  -5   2    2.24    0.57
  10   4  -2    4.05    0.80
 -10  -4   2    6.05    0.89
 -10  -4   2    6.08    0.71
   9   4  -2    0.91    0.43
   9   4  -2    0.84    0.46
   9   4  -2    1.42    0.49
  -9  -4   2    0.46    0.37
  -9  -4   2    0.90    0.42
   8   4  -2    3.39    0.51
   8   4  -2    3.49    0.53
   8   4  -2    4.09    0.58
  -8  -4   2    2.67    0.47
  -8  -4   2    4.33    0.56
  -8  -4   2    4.59    0.53
   7   4  -2   10.09    0.71
   7   4  -2    9.81    0.76
   7   4  -2    9.15    0.74
  -7  -4   2    9.29    0.70
  -7  -4   2    9.51    0.71
   6   4  -2   32.90    1.20
   6   4  -2   34.46    1.16
   6   4  -2   34.61    1.19
  -6  -4   2   32.56    1.15
  -6  -4   2   33.81    1.06
  -6  -4   2   32.19    1.15
  -6  -4   2   33.33    1.14
   5   4  -2    0.03    0.23
   5   4  -2    0.35    0.19
   5   4  -2   -0.20    0.19
   5   4  -2    0.06    0.24
  -5  -4   2    0.18    0.18
  -5  -4   2    0.27    0.22
  -5  -4   2    0.03    0.21
  -5  -4   2    0.41    0.23
   4   4  -2   24.42    0.88
   4   4  -2   24.20    0.76
   4   4  -2   25.37    0.85
   4   4  -2   23.91    0.82
  -4  -4   2   22.87    0.81
  -4  -4   2   24.15    0.82
  -4  -4   2   23.41    0.80
  -4  -4   2   22.95    0.79
   3   4  -2   13.07    0.61
   3   4  -2   13.75    0.56
   3   4  -2   13.57    0.54
   3   4  -2   13.24    0.59
   3   4  -2   13.56    0.42
  -3  -4   2   13.44    0.56
  -3  -4   2   14.81    0.42
  -3  -4   2   13.62    0.54
  -3  -4   2   13.60    0.57
   2   4  -2    6.67    0.39
  -2  -4   2    8.37    0.39
   1   4  -2   14.44    0.56
   1   4  -2   13.79    0.49
   1   4  -2   13.93    0.58
   1   4  -2   13.86    0.56
   1   4  -2   15.06    0.49
  -1  -4   2   14.61    0.49
  -1  -4   2   14.57    0.52
  -1  -4   2   14.00    0.56
  -1  -4   2   14.16    0.45
   0   4  -2   94.04    2.04
   0   4  -2   92.44    2.12
   0   4  -2   89.40    2.13
   0   4  -2   90.59    2.13
   0   4  -2   88.57    2.07
   0  -4   2   90.05    2.10
   0  -4   2   91.53    2.06
   0  -4   2   92.51    2.03
  -1   4  -2  144.40    3.23
  -1   4  -2  139.39    3.24
  -1   4  -2  142.45    3.25
  -1   4  -2  144.91    3.24
  -1   4  -2  146.06    3.16
   1  -4   2  144.44    3.18
   1  -4   2  151.43    3.10
   1  -4   2  148.64    3.21
  -2   4  -2   41.75    1.10
  -2   4  -2   41.25    1.16
  -2   4  -2   41.53    1.16
  -2   4  -2   42.01    1.14
  -2   4  -2   42.58    1.18
   2  -4   2   43.88    0.97
   2  -4   2   42.42    1.10
  -3   4  -2    2.29    0.30
  -3   4  -2    3.00    0.29
  -3   4  -2    2.02    0.28
  -3   4  -2    2.96    0.30
  -3   4  -2    2.65    0.20
   3  -4   2    2.23    0.28
   3  -4   2    2.32    0.25
   3  -4   2    2.83    0.27
  -4   4  -2   10.84    0.54
  -4   4  -2   10.20    0.56
  -4   4  -2   10.80    0.59
  -4   4  -2   11.92    0.44
  -4   4  -2    9.97    0.56
   4  -4   2   11.82    0.46
   4  -4   2   11.17    0.50
   4  -4   2   10.81    0.55
  -5   4  -2    8.28    0.57
  -5   4  -2    7.18    0.46
  -5   4  -2    7.56    0.57
  -5   4  -2    7.48    0.54
  -5   4  -2    8.27    0.54
   5  -4   2    7.83    0.41
   5  -4   2    8.23    0.47
   5  -4   2    8.09    0.54
  -6   4  -2    4.76    0.57
  -6   4  -2    4.48    0.39
  -6   4  -2    4.00    0.50
   6  -4   2    4.73    0.49
   6  -4   2    5.32    0.42
   6  -4   2    4.49    0.50
  -7   4  -2   47.20    1.52
  -7   4  -2   45.16    1.56
   7  -4   2   45.83    1.49
   7  -4   2   47.31    1.55
   7  -4   2   48.25    1.33
  -8   4  -2    2.02    0.49
  -8   4  -2    2.78    0.55
  -8   4  -2    2.72    0.49
   8  -4   2    3.25    0.54
   8  -4   2    2.60    0.46
  -9   4  -2    0.61    0.40
  -9   4  -2   -0.02    0.40
   9  -4   2    0.17    0.37
   9  -4   2    0.09    0.35
 -10   4  -2    0.76    0.47
 -10   4  -2    1.27    0.57
  10  -4   2    1.35    0.56
  10  -4   2    1.02    0.50
  10   3  -2    0.28    0.43
  10   3  -2    0.12    0.39
  10   3  -2    0.10    0.45
 -10  -3   2    0.41    0.40
 -10  -3   2    0.19    0.37
 -10  -3   2    0.17    0.40
   9   3  -2   -0.63    0.32
   9   3  -2   -0.18    0.39
  -9  -3   2   -0.22    0.31
  -9  -3   2   -0.42    0.29
  -9  -3   2   -0.04    0.36
   8   3  -2   13.33    0.83
   8   3  -2   12.74    0.85
   8   3  -2   12.13    0.87
  -8  -3   2   13.00    0.83
  -8  -3   2   13.33    0.79
  -8  -3   2   12.12    0.81
   7   3  -2    2.48    0.44
   7   3  -2    2.93    0.44
   7   3  -2    2.49    0.44
  -7  -3   2    1.87    0.38
  -7  -3   2    2.06    0.42
  -7  -3   2    2.82    0.42
   6   3  -2   -0.31    0.27
   6   3  -2   -0.07    0.22
   6   3  -2   -0.13    0.26
  -6  -3   2   -0.22    0.22
  -6  -3   2   -0.07    0.16
  -6  -3   2    0.00    0.25
  -6  -3   2   -0.37    0.22
   5   3  -2    0.16    0.21
   5   3  -2    0.51    0.24
   5   3  -2    0.06    0.15
   5   3  -2    0.13    0.15
   5   3  -2    0.16    0.21
  -5  -3   2    0.25    0.17
  -5  -3   2    0.20    0.21
  -5  -3   2    0.35    0.22
  -5  -3   2   -0.05    0.19
   4   3  -2   17.15    0.57
   4   3  -2   17.23    0.51
   4   3  -2   16.56    0.69
   4   3  -2   17.18    0.66
   4   3  -2   18.32    0.69
  -4  -3   2   17.70    0.66
  -4  -3   2   17.50    0.66
  -4  -3   2   17.28    0.66
  -4  -3   2   17.25    0.61
   3   3  -2  151.35    3.41
   3   3  -2  159.96    3.38
   3   3  -2  153.82    3.47
   3   3  -2  158.99    3.46
   3   3  -2  156.67    3.30
  -3  -3   2  152.01    3.40
  -3  -3   2  153.36    3.42
  -3  -3   2  152.88    3.41
  -3  -3   2  153.60    3.42
   2   3  -2   11.13    0.48
   2   3  -2   10.02    0.47
   2   3  -2   11.16    0.36
   2   3  -2   10.70    0.44
   2   3  -2   11.04    0.43
  -2  -3   2   11.18    0.42
  -2  -3   2   10.36    0.44
  -2  -3   2   10.82    0.35
   1   3  -2    3.69    0.23
   1   3  -2    3.19    0.23
   1   3  -2    3.50    0.27
   1   3  -2    3.34    0.28
  -1  -3   2    3.58    0.22
  -1  -3   2    3.35    0.25
  -1  -3   2    3.33    0.21
  -1  -3   2    3.36    0.26
   0   3  -2    6.58    0.34
   0   3  -2    5.79    0.30
   0   3  -2    6.35    0.34
   0   3  -2    7.02    0.34
   0   3  -2    6.44    0.27
   0  -3   2    6.89    0.30
   0  -3   2    6.88    0.29
   0  -3   2    6.14    0.33
  -1   3  -2  100.81    2.32
  -1   3  -2  102.90    2.32
  -1   3  -2  103.08    2.34
  -1   3  -2  106.18    2.27
  -1   3  -2  100.78    2.33
   1  -3   2  106.51    2.22
   1  -3   2  103.98    2.29
  -2   3  -2    7.37    0.40
  -2   3  -2    7.54    0.42
  -2   3  -2    7.47    0.39
  -2   3  -2    7.52    0.41
  -2   3  -2    6.99    0.39
   2  -3   2    8.11    0.37
   2  -3   2    7.00    0.39
   2  -3   2    7.04    0.37
   2  -3   2    6.49    0.27
  -3   3  -2    9.62    0.37
  -3   3  -2    9.50    0.45
  -3   3  -2   10.12    0.52
  -3   3  -2    9.57    0.47
  -3   3  -2    9.82    0.50
   3  -3   2    9.81    0.43
   3  -3   2    9.32    0.33
   3  -3   2    9.99    0.41
  -4   3  -2   49.85    1.21
  -4   3  -2   47.35    1.30
  -4   3  -2   47.62    1.32
  -4   3  -2   47.17    1.35
  -4   3  -2   46.48    1.34
  -4   3  -2   49.14    1.25
   4  -3   2   49.60    1.13
   4  -3   2   48.73    1.19
   4  -3   2   46.67    1.22
   4  -3   2   47.58    1.31
  -5   3  -2    0.06    0.13
  -5   3  -2    0.22    0.17
  -5   3  -2    0.35    0.21
  -5   3  -2    0.20    0.23
  -5   3  -2    0.34    0.26
  -5   3  -2    0.39    0.23
  -5   3  -2    0.28    0.17
   5  -3   2    0.45    0.17
   5  -3   2    0.09    0.15
   5  -3   2    0.34    0.21
   5  -3   2    0.42    0.21
  -6   3  -2   31.72    1.02
  -6   3  -2   30.72    1.15
  -6   3  -2   31.47    1.17
  -6   3  -2   31.70    1.10
   6  -3   2   31.99    1.08
   6  -3   2   31.39    1.13
   6  -3   2   32.01    0.94
  -7   3  -2   21.80    0.97
  -7   3  -2   20.95    0.87
  -7   3  -2   21.17    1.01
  -7   3  -2   19.91    0.99
   7  -3   2   20.83    0.89
   7  -3   2   20.94    0.96
  -8   3  -2   20.95    1.07
  -8   3  -2   21.81    0.92
  -8   3  -2   19.72    1.01
   8  -3   2   19.81    1.05
   8  -3   2   20.39    0.94
   8  -3   2   20.18    1.05
  -9   3  -2    1.67    0.49
  -9   3  -2    1.86    0.47
   9  -3   2    2.09    0.46
   9  -3   2    2.25    0.54
   9  -3   2    1.95    0.52
 -10   3  -2    8.45    0.87
 -10   3  -2    9.88    0.95
  10  -3   2    9.20    0.92
  10  -3   2    9.39    0.90
  11   2  -2    5.19    0.78
  10   2  -2    0.70    0.39
  10   2  -2    0.27    0.41
  10   2  -2   -0.09    0.40
 -10  -2   2    0.41    0.38
 -10  -2   2    0.41    0.35
 -10  -2   2    0.44    0.41
   9   2  -2    2.65    0.47
   9   2  -2    2.97    0.58
   9   2  -2    1.87    0.46
  -9  -2   2    2.07    0.41
  -9  -2   2    2.52    0.49
   8   2  -2    3.39    0.50
   8   2  -2    4.17    0.53
   8   2  -2    3.53    0.53
  -8  -2   2    3.88    0.55
  -8  -2   2    3.23    0.49
  -8  -2   2    2.92    0.43
   7   2  -2    5.75    0.57
   7   2  -2    5.47    0.55
   7   2  -2    7.33    0.63
  -7  -2   2    5.93    0.52
  -7  -2   2    5.13    0.52
  -7  -2   2    4.92    0.54
   6   2  -2    2.87    0.28
   6   2  -2    3.16    0.39
   6   2  -2    4.43    0.49
  -6  -2   2    3.03    0.37
  -6  -2   2    3.72    0.30
  -6  -2   2    2.85    0.36
  -6  -2   2    3.72    0.37
   5   2  -2    0.45    0.14
   5   2  -2    0.65    0.23
   5   2  -2    0.49    0.24
   5   2  -2    0.42    0.15
  -5  -2   2    0.66    0.23
  -5  -2   2    0.63    0.22
  -5  -2   2    0.68    0.21
  -5  -2   2    0.30    0.14
   4   2  -2   38.89    1.12
   4   2  -2   39.25    0.95
   4   2  -2   38.98    0.97
  -4  -2   2   38.79    1.00
  -4  -2   2   38.90    1.07
  -4  -2   2   39.10    1.09
  -4  -2   2   38.39    1.09
   3   2  -2   21.17    0.58
   3   2  -2   20.02    0.69
   3   2  -2   20.00    0.68
   3   2  -2   19.40    0.64
   3   2  -2   19.93    0.57
  -3  -2   2   20.86    0.65
  -3  -2   2   20.93    0.65
  -3  -2   2   19.11    0.59
  -3  -2   2   19.88    0.64
   2   2  -2   44.37    1.12
   2   2  -2   45.39    1.13
   2   2  -2   43.52    1.04
   2   2  -2   46.07    1.07
   2   2  -2   45.09    1.08
  -2  -2   2   45.39    1.09
  -2  -2   2   45.64    1.08
  -2  -2   2   45.42    1.08
  -2  -2   2   44.31    1.10
   1   2  -2    3.00    0.24
   1   2  -2    2.87    0.22
   1   2  -2    2.39    0.18
   1   2  -2    2.59    0.19
   1   2  -2    2.60    0.23
   1   2  -2    2.69    0.20
  -1  -2   2    2.85    0.21
  -1  -2   2    2.39    0.20
  -1  -2   2    2.55    0.18
  -1  -2   2    2.48    0.19
   0   2  -2    0.81    0.10
   0   2  -2    0.67    0.13
   0   2  -2    0.72    0.15
   0   2  -2    0.83    0.15
   0  -2   2    0.68    0.13
   0  -2   2    0.89    0.15
   0  -2   2    0.54    0.11
  -1   2  -2   36.76    0.87
  -1   2  -2   37.67    0.93
  -1   2  -2   37.00    0.91
  -1   2  -2   36.71    0.94
  -1   2  -2   36.86    0.92
   1  -2   2   36.63    0.90
   1  -2   2   37.61    0.90
   1  -2   2   37.58    0.85
  -2   2  -2   27.12    0.75
  -2   2  -2   28.20    0.74
  -2   2  -2   28.44    0.69
  -2   2  -2   27.77    0.79
  -2   2  -2   26.97    0.68
  -2   2  -2   28.08    0.75
  -2   2  -2   28.34    0.80
  -2   2  -2   28.41    0.79
   2  -2   2   27.37    0.73
   2  -2   2   27.35    0.68
  -3   2  -2    0.54    0.23
  -3   2  -2    0.48    0.13
  -3   2  -2    0.50    0.17
  -3   2  -2    0.51    0.17
  -3   2  -2    0.78    0.17
  -3   2  -2    0.72    0.23
  -3   2  -2    0.45    0.19
  -3   2  -2    0.33    0.17
  -3   2  -2    0.57    0.18
   3  -2   2    0.49    0.17
   3  -2   2    0.30    0.15
   3  -2   2    0.42    0.18
  -4   2  -2    8.74    0.36
  -4   2  -2    8.98    0.43
  -4   2  -2    9.33    0.50
  -4   2  -2    8.20    0.47
  -4   2  -2    9.04    0.40
  -4   2  -2    9.66    0.42
  -4   2  -2    8.67    0.46
  -4   2  -2    9.56    0.52
   4  -2   2    9.55    0.49
   4  -2   2    9.40    0.39
   4  -2   2    8.51    0.39
   4  -2   2    9.17    0.46
  -5   2  -2   34.25    1.08
  -5   2  -2   36.83    0.98
  -5   2  -2   35.55    0.94
  -5   2  -2   34.77    1.11
  -5   2  -2   35.12    1.03
  -5   2  -2   34.65    1.12
  -5   2  -2   34.90    0.94
   5  -2   2   33.33    1.04
   5  -2   2   34.13    1.09
   5  -2   2   34.60    0.94
   5  -2   2   33.48    0.92
  -6   2  -2    3.61    0.45
  -6   2  -2    3.64    0.39
  -6   2  -2    4.47    0.46
  -6   2  -2    3.26    0.41
  -6   2  -2    4.55    0.35
   6  -2   2    5.42    0.51
   6  -2   2    4.54    0.34
   6  -2   2    3.77    0.40
  -7   2  -2    0.46    0.35
  -7   2  -2    0.65    0.35
  -7   2  -2    0.41    0.28
  -7   2  -2    0.39    0.29
   7  -2   2    0.42    0.32
   7  -2   2    0.93    0.38
  -8   2  -2    2.44    0.44
  -8   2  -2    2.43    0.49
  -8   2  -2    2.00    0.38
   8  -2   2    2.27    0.39
   8  -2   2    2.17    0.48
  -9   2  -2    7.29    0.78
  -9   2  -2    7.02    0.77
   9  -2   2    8.00    0.78
   9  -2   2    7.12    0.76
 -10   2  -2    0.29    0.41
 -10   2  -2    0.05    0.41
  10  -2   2    0.25    0.43
  10  -2   2    0.09    0.48
  11   1  -2    0.21    0.47
  10   1  -2    0.62    0.45
  10   1  -2    0.28    0.43
 -10  -1   2    0.75    0.39
 -10  -1   2    0.23    0.44
   9   1  -2   -0.07    0.34
   9   1  -2   -0.01    0.34
  -9  -1   2    0.45    0.37
  -9  -1   2   -0.72    0.28
  -9  -1   2    0.13    0.28
   8   1  -2   14.34    0.85
   8   1  -2   13.76    0.87
  -8  -1   2   12.59    0.79
  -8  -1   2   14.65    0.73
  -8  -1   2   14.03    0.83
   7   1  -2    0.87    0.37
   7   1  -2    1.60    0.28
  -7  -1   2    1.21    0.33
  -7  -1   2    1.19    0.31
   6   1  -2    0.61    0.28
   6   1  -2    0.63    0.20
   6   1  -2    0.53    0.24
  -6  -1   2    1.01    0.27
  -6  -1   2    0.53    0.21
  -6  -1   2    0.62    0.25
   5   1  -2    4.44    0.41
   5   1  -2    4.20    0.33
   5   1  -2    4.98    0.44
  -5  -1   2    3.88    0.36
  -5  -1   2    4.40    0.37
  -5  -1   2    4.55    0.27
  -5  -1   2    4.81    0.36
   4   1  -2  382.32    8.27
   4   1  -2  403.51    8.17
   4   1  -2  386.71    8.28
  -4  -1   2  385.94    8.25
  -4  -1   2  395.62    8.12
  -4  -1   2  393.53    8.26
  -4  -1   2  380.84    8.20
   3   1  -2   33.59    0.84
   3   1  -2   33.38    0.91
   3   1  -2   32.47    0.91
  -3  -1   2   33.46    0.90
  -3  -1   2   32.35    0.86
  -3  -1   2   33.48    0.88
  -3  -1   2   33.22    0.80
   2   1  -2  293.49    5.89
   2   1  -2  286.96    5.92
   2   1  -2  280.31    5.96
  -2  -1   2  287.43    5.94
  -2  -1   2  279.53    5.95
  -2  -1   2  274.37    5.94
   1   1  -2  504.45   10.31
   1   1  -2  487.21   10.34
   1   1  -2  500.85   10.37
   1   1  -2  507.77   10.34
   1   1  -2  517.46   10.34
  -1  -1   2  517.84   10.30
  -1  -1   2  492.13   10.34
  -1  -1   2  486.93   10.34
  -1  -1   2  491.00   10.33
   0   1  -2  207.76    4.63
   0   1  -2  224.00    4.63
   0   1  -2  229.32    4.63
   0   1  -2  223.10    4.60
   0   1  -2  215.12    4.61
   0  -1   2  223.96    4.63
   0  -1   2  224.23    4.58
   0  -1   2  221.87    4.61
  -1   1  -2   37.74    0.92
  -1   1  -2   40.91    0.89
  -1   1  -2   38.71    0.93
  -1   1  -2   41.07    0.95
  -1   1  -2   37.34    0.89
  -1   1  -2   37.98    0.90
  -1   1  -2   37.31    0.94
   1  -1   2   39.38    0.93
   1  -1   2   38.55    0.89
   1  -1   2   41.76    0.89
  -2   1  -2   17.40    0.53
  -2   1  -2   16.04    0.46
  -2   1  -2   15.56    0.49
  -2   1  -2   17.09    0.48
  -2   1  -2   15.93    0.48
  -2   1  -2   16.90    0.51
  -2   1  -2   15.15    0.49
  -2   1  -2   15.81    0.50
  -2   1  -2   15.61    0.53
   2  -1   2   15.98    0.48
   2  -1   2   15.46    0.47
  -3   1  -2    1.30    0.21
  -3   1  -2    0.95    0.22
  -3   1  -2    1.43    0.25
  -3   1  -2    1.15    0.17
  -3   1  -2    1.03    0.18
  -3   1  -2    0.50    0.18
  -3   1  -2    0.70    0.17
  -3   1  -2    0.92    0.19
  -3   1  -2    1.29    0.23
   3  -1   2    0.85    0.15
   3  -1   2    1.34    0.20
  -4   1  -2  148.87    3.32
  -4   1  -2  146.56    3.25
  -4   1  -2  146.55    3.25
  -4   1  -2  147.88    3.24
  -4   1  -2  146.19    3.36
  -4   1  -2  148.76    3.37
  -4   1  -2  149.01    3.32
  -4   1  -2  147.17    3.40
  -4   1  -2  148.21    3.27
   4  -1   2  153.11    3.37
   4  -1   2  155.89    3.28
   4  -1   2  149.49    3.23
  -5   1  -2    3.71    0.37
  -5   1  -2    2.99    0.33
  -5   1  -2    3.37    0.38
  -5   1  -2    3.00    0.26
  -5   1  -2    3.32    0.40
  -5   1  -2    3.19    0.28
  -5   1  -2    3.64    0.30
  -5   1  -2    2.84    0.26
   5  -1   2    3.64    0.40
   5  -1   2    4.16    0.39
   5  -1   2    3.20    0.30
   5  -1   2    3.36    0.28
   5  -1   2    3.13    0.25
  -6   1  -2    0.21    0.26
  -6   1  -2    0.30    0.23
  -6   1  -2    0.48    0.26
  -6   1  -2   -0.10    0.25
   6  -1   2    0.33    0.27
   6  -1   2    0.39    0.20
   6  -1   2   -0.18    0.23
   6  -1   2    0.44    0.28
  -7   1  -2    0.67    0.28
  -7   1  -2    0.34    0.33
  -7   1  -2    0.62    0.33
  -7   1  -2    0.10    0.21
   7  -1   2    0.58    0.32
   7  -1   2   -0.17    0.32
   7  -1   2    0.52    0.23
  -8   1  -2    0.48    0.37
  -8   1  -2    0.78    0.35
  -8   1  -2    0.34    0.35
   8  -1   2    0.54    0.38
   8  -1   2    0.79    0.37
  -9   1  -2   -0.46    0.38
  -9   1  -2    0.47    0.38
  -9   1  -2    0.82    0.37
   9  -1   2    0.52    0.41
 -10   1  -2    8.18    0.84
 -10   1  -2    8.47    0.79
  10  -1   2    9.57    0.98
  10  -1   2    9.08    0.88
  10  -1   2    8.64    0.85
  11   0  -2    0.19    0.49
 -11   0   2    0.27    0.45
  10   0  -2    0.20    0.41
  10   0  -2    0.18    0.36
 -10   0   2    0.65    0.40
 -10   0   2    0.29    0.39
   9   0  -2    1.05    0.45
   9   0  -2    0.19    0.36
  -9   0   2    0.63    0.37
   8   0  -2    5.91    0.63
   8   0  -2    4.55    0.55
  -8   0   2    4.84    0.55
  -8   0   2    5.03    0.45
  -8   0   2    5.83    0.61
  -8   0   2    4.40    0.50
   7   0  -2    4.17    0.40
   7   0  -2    4.36    0.51
   7   0  -2    3.63    0.45
  -7   0   2    3.42    0.42
  -7   0   2    3.88    0.47
  -7   0   2    4.76    0.50
  -7   0   2    3.75    0.37
   6   0  -2    8.53    0.56
   6   0  -2    8.36    0.47
  -6   0   2    8.60    0.53
  -6   0   2    8.33    0.56
  -6   0   2    8.50    0.54
  -6   0   2    8.78    0.46
   5   0  -2   29.31    0.85
   5   0  -2   28.27    0.94
   5   0  -2   29.74    0.93
  -5   0   2   28.72    0.91
  -5   0   2   28.20    0.83
  -5   0   2   29.06    0.93
  -5   0   2   27.93    0.94
   4   0  -2   15.24    0.62
   4   0  -2   14.99    0.61
   4   0  -2   15.22    0.54
  -4   0   2   14.32    0.62
  -4   0   2   14.52    0.59
  -4   0   2   15.72    0.60
  -4   0   2   15.65    0.52
   3   0  -2   17.97    0.58
   3   0  -2   18.17    0.58
   3   0  -2   18.37    0.54
  -3   0   2   18.35    0.57
  -3   0   2   18.23    0.52
  -3   0   2   17.11    0.57
  -3   0   2   17.80    0.59
   2   0  -2  169.73    3.60
   2   0  -2  172.29    3.62
   2   0  -2  171.52    3.60
   2   0  -2  165.97    3.52
  -2   0   2  167.08    3.60
  -2   0   2  170.98    3.61
  -2   0   2  168.67    3.58
  -2   0   2  169.24    3.60
   1   0  -2   -0.07    0.09
   1   0  -2   -0.15    0.09
   1   0  -2   -0.21    0.07
   1   0  -2   -0.25    0.07
   1   0  -2   -0.10    0.08
   1   0  -2   -0.18    0.07
  -1   0   2   -0.12    0.07
  -1   0   2   -0.14    0.09
  -1   0   2   -0.15    0.08
  -1   0   2   -0.03    0.08
  -1   0   2   -0.04    0.08
   0   0  -2  287.76    6.57
   0   0  -2  297.00    6.56
   0   0  -2  341.23    6.55
   0   0  -2  326.26    6.58
   0   0  -2  293.52    6.56
   0   0   2  337.48    6.57
   0   0   2  351.50    6.54
   0   0   2  301.57    6.56
  -1   0  -2   38.14    0.93
  -1   0  -2   39.40    0.91
  -1   0  -2   42.14    0.92
  -1   0  -2   38.33    0.92
  -1   0  -2   38.65    0.92
   1   0   2   40.22    0.93
   1   0   2   39.83    0.92
   1   0   2   39.19    0.94
  -2   0  -2    8.07    0.34
  -2   0  -2    8.21    0.32
  -2   0  -2    8.05    0.31
  -2   0  -2    8.66    0.32
  -2   0  -2    8.49    0.34
  -2   0  -2    7.89    0.37
  -2   0  -2    8.65    0.35
  -2   0  -2    8.11    0.33
  -2   0  -2    8.44    0.36
   2   0   2    8.72    0.33
   2   0   2    8.22    0.36
   2   0   2    7.94    0.33
  -3   0  -2   57.98    1.40
  -3   0  -2   59.24    1.49
  -3   0  -2   58.36    1.45
  -3   0  -2   57.28    1.41
  -3   0  -2   58.95    1.37
  -3   0  -2   60.37    1.46
  -3   0  -2   59.34    1.41
  -3   0  -2   56.38    1.46
  -3   0  -2   59.24    1.41
   3   0   2   61.26    1.45
   3   0   2   62.45    1.42
   3   0   2   61.11    1.49
   3   0   2   62.10    1.41
  -4   0  -2   -0.03    0.17
  -4   0  -2    0.42    0.15
  -4   0  -2    0.17    0.15
  -4   0  -2   -0.25    0.19
  -4   0  -2    0.05    0.14
  -4   0  -2   -0.15    0.15
  -4   0  -2    0.02    0.17
  -4   0  -2    0.00    0.11
   4   0   2   -0.40    0.20
   4   0   2    0.17    0.16
   4   0   2    0.34    0.15
   4   0   2    0.27    0.11
   4   0   2    0.09    0.13
  -5   0  -2    8.39    0.51
  -5   0  -2    7.61    0.52
  -5   0  -2    8.04    0.41
  -5   0  -2    7.77    0.48
  -5   0  -2    8.45    0.37
  -5   0  -2    7.80    0.44
   5   0   2    8.23    0.41
   5   0   2    8.78    0.55
   5   0   2    8.88    0.42
   5   0   2    8.35    0.50
   5   0   2    7.57    0.35
  -6   0  -2    7.73    0.58
  -6   0  -2    7.12    0.59
  -6   0  -2    7.06    0.53
   6   0   2    7.48    0.60
   6   0   2    7.93    0.45
   6   0   2    7.89    0.57
  -7   0  -2    0.44    0.32
  -7   0  -2    0.57    0.31
  -7   0  -2    0.66    0.27
  -7   0  -2    0.85    0.36
   7   0   2    0.55    0.35
   7   0   2    0.48    0.31
  -8   0  -2   13.60    0.74
  -8   0  -2   13.31    0.90
  -8   0  -2   13.65    0.82
  -8   0  -2   14.76    0.90
   8   0   2   13.91    0.86
   8   0   2   13.64    0.92
   8   0   2   14.86    0.89
  -9   0  -2    0.02    0.34
   9   0   2    0.06    0.35
   9   0   2   -0.02    0.38
 -10   0  -2   -0.21    0.39
  10   0   2    0.44    0.51
  10   0   2    0.43    0.42
  10   0   2   -0.23    0.40
  11  -1  -2    1.05    0.51
  11  -1  -2    1.16    0.80
 -11   1   2    0.32    0.39
 -10   1   2    0.76    0.44
 -10   1   2    0.40    0.38
   9  -1  -2    0.50    0.39
   9  -1  -2    0.63    0.39
  -9   1   2    0.06    0.37
  -9   1   2   -0.07    0.30
  -9   1   2   -0.23    0.35
   8  -1  -2   11.52    0.78
   8  -1  -2   12.39    0.68
   8  -1  -2   11.93    0.79
  -8   1   2   10.45    0.72
  -8   1   2   11.31    0.78
  -8   1   2   11.53    0.76
   7  -1  -2    1.00    0.27
   7  -1  -2    0.98    0.29
   7  -1  -2    0.81    0.33
  -7   1   2    0.22    0.28
  -7   1   2    0.61    0.22
  -7   1   2    0.94    0.32
  -7   1   2    0.91    0.29
   6  -1  -2    0.54    0.22
   6  -1  -2    0.71    0.25
  -6   1   2    1.38    0.28
  -6   1   2    0.66    0.25
  -6   1   2    0.25    0.24
  -6   1   2    0.68    0.19
   5  -1  -2   43.53    1.24
   5  -1  -2   45.75    1.20
   5  -1  -2   44.66    1.03
   5  -1  -2   44.33    1.24
  -5   1   2   43.89    1.26
  -5   1   2   44.01    1.11
  -5   1   2   42.02    1.23
  -5   1   2   43.78    1.22
   4  -1  -2   53.54    1.35
   4  -1  -2   53.58    1.39
   4  -1  -2   55.07    1.22
  -4   1   2   53.32    1.40
  -4   1   2   53.39    1.36
  -4   1   2   54.24    1.27
   3  -1  -2    2.49    0.18
   3  -1  -2    2.56    0.26
   3  -1  -2    2.39    0.23
  -3   1   2    2.25    0.21
  -3   1   2    1.88    0.21
  -3   1   2    2.67    0.19
   2  -1  -2   37.06    0.85
   2  -1  -2   36.76    0.90
   2  -1  -2   36.64    0.90
  -2   1   2   37.74    0.91
  -2   1   2   36.81    0.90
  -2   1   2   35.38    0.84
  -2   1   2   35.73    0.90
  -2   1   2   37.50    0.82
   1  -1  -2  168.01    3.48
   1  -1  -2  162.19    3.48
   1  -1  -2  165.56    3.51
   1  -1  -2  166.67    3.49
  -1   1   2  166.74    3.51
  -1   1   2  170.08    3.51
  -1   1   2  164.29    3.47
  -1   1   2  164.18    3.49
  -1   1   2  169.13    3.48
   0  -1  -2  394.15    8.06
   0  -1  -2  378.48    8.07
   0  -1  -2  390.11    8.08
   0   1   2  397.16    8.04
   0   1   2  402.27    8.08
   0   1   2  358.40    8.09
   0   1   2  410.26    8.09
  -1  -1  -2   45.28    1.05
  -1  -1  -2   47.07    1.03
  -1  -1  -2   45.63    1.08
  -1  -1  -2   46.76    1.10
  -1  -1  -2   44.97    1.09
   1   1   2   47.73    1.10
   1   1   2   46.69    1.07
   1   1   2   47.00    1.09
   1   1   2   45.09    1.10
  -2  -1  -2   26.74    0.73
  -2  -1  -2   26.50    0.76
  -2  -1  -2   27.12    0.75
  -2  -1  -2   25.95    0.72
  -2  -1  -2   27.07    0.68
  -2  -1  -2   27.11    0.66
   2   1   2   27.32    0.75
   2   1   2   26.77    0.73
   2   1   2   28.20    0.70
   2   1   2   27.29    0.75
  -3  -1  -2  117.97    2.67
  -3  -1  -2  117.82    2.68
  -3  -1  -2  114.47    2.63
  -3  -1  -2  115.32    2.62
  -3  -1  -2  113.81    2.53
  -3  -1  -2  114.49    2.67
  -3  -1  -2  119.62    2.55
   3   1   2  123.68    2.55
   3   1   2  120.43    2.61
   3   1   2  117.45    2.61
   3   1   2  114.75    2.67
   3   1   2  119.80    2.68
  -4  -1  -2   13.44    0.52
  -4  -1  -2   12.75    0.54
  -4  -1  -2   13.99    0.61
  -4  -1  -2   13.51    0.59
  -4  -1  -2   12.95    0.57
   4   1   2   14.11    0.62
   4   1   2   14.22    0.46
   4   1   2   13.25    0.58
   4   1   2   13.28    0.50
  -5  -1  -2   29.19    0.99
  -5  -1  -2   29.06    0.97
  -5  -1  -2   29.50    0.80
  -5  -1  -2   29.65    0.93
  -5  -1  -2   28.76    0.88
   5   1   2   30.05    1.02
   5   1   2   29.45    0.87
   5   1   2   29.74    0.99
   5   1   2   31.22    0.84
   5   1   2   28.64    0.94
  -6  -1  -2   14.36    0.62
  -6  -1  -2   15.80    0.70
  -6  -1  -2   13.32    0.73
  -6  -1  -2   14.13    0.71
   6   1   2   14.30    0.78
   6   1   2   16.71    0.78
   6   1   2   16.21    0.74
  -7  -1  -2    7.54    0.59
  -7  -1  -2    7.06    0.63
  -7  -1  -2    6.20    0.60
   7   1   2    6.63    0.62
   7   1   2    7.90    0.64
   7   1   2    7.47    0.64
  -8  -1  -2    2.46    0.42
  -8  -1  -2    2.83    0.51
  -8  -1  -2    3.46    0.52
   8   1   2    2.74    0.52
   8   1   2    2.94    0.48
   8   1   2    2.30    0.48
  -9  -1  -2    0.47    0.38
  -9  -1  -2    0.59    0.40
   9   1   2    1.33    0.44
   9   1   2    0.93    0.67
   9   1   2    0.57    0.49
 -10  -1  -2    0.51    0.43
  10   1   2    0.90    0.51
  11  -2  -2    6.24    1.21
  11  -2  -2    6.41    0.86
 -11   2   2    5.84    0.69
 -11   2   2    7.07    1.03
  10  -2  -2    0.91    0.46
 -10   2   2    1.58    0.48
 -10   2   2    0.99    0.41
   9  -2  -2    0.37    0.32
   9  -2  -2    0.33    0.36
   9  -2  -2    1.07    0.43
  -9   2   2    0.56    0.34
  -9   2   2    0.37    0.40
  -9   2   2    1.16    0.41
   8  -2  -2   -0.18    0.29
   8  -2  -2   -0.39    0.25
   8  -2  -2    0.20    0.28
  -8   2   2    0.12    0.31
  -8   2   2   -0.13    0.32
  -8   2   2    0.10    0.27
   7  -2  -2    8.05    0.61
   7  -2  -2    7.19    0.61
   7  -2  -2    7.64    0.56
  -7   2   2    7.77    0.63
  -7   2   2    6.94    0.59
  -7   2   2    8.20    0.57
   6  -2  -2    3.93    0.39
   6  -2  -2    2.26    0.32
   6  -2  -2    3.03    0.24
  -6   2   2    3.43    0.43
  -6   2   2    3.37    0.37
  -6   2   2    3.20    0.37
  -6   2   2    3.14    0.26
   5  -2  -2    2.19    0.28
   5  -2  -2    3.12    0.33
   5  -2  -2    3.51    0.26
  -5   2   2    3.61    0.34
  -5   2   2    3.43    0.25
  -5   2   2    3.15    0.35
  -5   2   2    2.99    0.33
   4  -2  -2  234.46    4.86
   4  -2  -2  229.67    4.97
   4  -2  -2  230.42    5.00
  -4   2   2  224.17    4.99
  -4   2   2  227.44    5.01
  -4   2   2  232.78    4.82
  -4   2   2  229.05    4.96
   3  -2  -2    6.74    0.36
   3  -2  -2    7.08    0.36
   3  -2  -2    7.00    0.31
  -3   2   2    7.25    0.27
  -3   2   2    6.86    0.38
  -3   2   2    7.01    0.38
  -3   2   2    6.72    0.35
  -3   2   2    7.05    0.25
   2  -2  -2   31.92    0.80
   2  -2  -2   33.14    0.73
   2  -2  -2   31.16    0.78
   2  -2  -2   30.40    0.81
  -2   2   2   30.00    0.71
  -2   2   2   30.55    0.80
  -2   2   2   31.10    0.81
  -2   2   2   31.85    0.80
  -2   2   2   31.81    0.77
  -2   2   2   30.85    0.83
   1  -2  -2   10.32    0.34
   1  -2  -2    9.91    0.36
   1  -2  -2   10.17    0.36
   1  -2  -2   10.58    0.32
   1  -2  -2   11.47    0.31
  -1   2   2   10.41    0.36
  -1   2   2   10.49    0.31
  -1   2   2   10.47    0.35
  -1   2   2   10.08    0.33
  -1   2   2   10.53    0.38
  -1   2   2    9.57    0.37
   0  -2  -2  110.15    2.37
   0  -2  -2  110.22    2.37
   0  -2  -2  109.53    2.34
   0  -2  -2  108.12    2.39
   0   2   2  108.35    2.40
   0   2   2  113.06    2.37
   0   2   2  111.61    2.39
   0   2   2  107.51    2.41
  -1  -2  -2    3.36    0.26
  -1  -2  -2    3.36    0.24
  -1  -2  -2    2.94    0.24
   1   2   2    3.12    0.26
   1   2   2    3.11    0.26
   1   2   2    3.34    0.26
   1   2   2    3.47    0.25
  -2  -2  -2   61.56    1.51
  -2  -2  -2   63.20    1.53
  -2  -2  -2   63.05    1.44
  -2  -2  -2   63.78    1.51
   2   2   2   67.13    1.54
   2   2   2   61.87    1.44
   2   2   2   65.05    1.52
  -3  -2  -2   92.67    2.18
  -3  -2  -2   91.99    2.03
  -3  -2  -2   92.38    2.14
  -3  -2  -2   90.86    2.19
  -3  -2  -2   93.14    2.16
   3   2   2   92.42    2.18
   3   2   2   93.73    2.10
   3   2   2   93.20    2.13
   3   2   2   91.07    2.19
  -4  -2  -2   18.87    0.70
  -4  -2  -2   20.55    0.69
  -4  -2  -2   20.64    0.57
  -4  -2  -2   19.69    0.74
   4   2   2   21.50    0.77
   4   2   2   20.00    0.75
   4   2   2   20.93    0.68
   4   2   2   19.34    0.67
  -5  -2  -2    3.21    0.36
  -5  -2  -2    4.12    0.36
  -5  -2  -2    3.97    0.43
  -5  -2  -2    4.60    0.42
   5   2   2    4.42    0.36
   5   2   2    4.35    0.46
   5   2   2    4.31    0.43
   5   2   2    4.16    0.38
  -6  -2  -2    7.57    0.57
  -6  -2  -2    7.23    0.60
  -6  -2  -2    6.55    0.57
  -6  -2  -2    8.03    0.51
   6   2   2    8.98    0.60
   6   2   2    8.12    0.61
   6   2   2    7.50    0.64
  -7  -2  -2   15.31    0.87
  -7  -2  -2   16.03    0.85
  -7  -2  -2   15.62    0.79
   7   2   2   17.32    0.85
   7   2   2   15.36    0.91
   7   2   2   15.93    0.86
  -8  -2  -2    0.97    0.41
  -8  -2  -2    1.23    0.41
  -8  -2  -2    1.86    0.43
   8   2   2    1.08    0.42
   8   2   2    1.44    0.45
  -9  -2  -2    0.30    0.36
  -9  -2  -2    0.59    0.46
  -9  -2  -2   -0.03    0.35
   9   2   2    0.45    0.42
   9   2   2    0.52    0.42
  11  -3  -2    9.36    1.15
 -11   3   2    7.87    0.79
  10  -3  -2    0.42    0.36
  10  -3  -2    0.24    0.41
 -10   3   2    0.74    0.48
 -10   3   2    0.58    0.36
 -10   3   2    0.34    0.39
   9  -3  -2    0.69    0.38
   9  -3  -2    0.97    0.43
  -9   3   2    0.80    0.38
  -9   3   2    0.80    0.43
  -9   3   2    0.69    0.36
   8  -3  -2   58.67    1.80
   8  -3  -2   55.71    1.77
   8  -3  -2   58.63    1.72
  -8   3   2   57.71    1.78
  -8   3   2   57.37    1.82
  -8   3   2   59.32    1.70
   7  -3  -2   19.17    0.83
   7  -3  -2   19.07    0.86
  -7   3   2   18.62    0.88
  -7   3   2   19.77    0.82
  -7   3   2   17.80    0.87
   6  -3  -2   14.07    0.68
   6  -3  -2   14.39    0.54
   6  -3  -2   14.21    0.67
  -6   3   2   15.28    0.65
  -6   3   2   13.32    0.70
  -6   3   2   14.69    0.73
   5  -3  -2   10.95    0.45
   5  -3  -2    9.95    0.53
   5  -3  -2   10.47    0.54
  -5   3   2   10.68    0.57
  -5   3   2   10.96    0.37
  -5   3   2   11.16    0.51
  -5   3   2    9.24    0.55
  -5   3   2   10.79    0.57
   4  -3  -2   52.50    1.40
   4  -3  -2   54.08    1.41
   4  -3  -2   55.21    1.32
  -4   3   2   53.91    1.36
  -4   3   2   54.03    1.44
  -4   3   2   53.67    1.43
  -4   3   2   52.74    1.42
  -4   3   2   55.83    1.26
   3  -3  -2    6.33    0.35
   3  -3  -2    5.64    0.38
   3  -3  -2    6.09    0.39
  -3   3   2    5.21    0.41
  -3   3   2    5.68    0.32
  -3   3   2    5.72    0.35
  -3   3   2    5.89    0.41
  -3   3   2    5.93    0.40
   2  -3  -2    3.36    0.25
   2  -3  -2    3.29    0.26
   2  -3  -2    3.28    0.23
   2  -3  -2    3.26    0.24
  -2   3   2    3.29    0.28
  -2   3   2    3.35    0.27
  -2   3   2    3.14    0.25
  -2   3   2    3.21    0.16
  -2   3   2    2.73    0.22
  -2   3   2    3.14    0.27
   1  -3  -2   18.62    0.56
   1  -3  -2   19.38    0.57
   1  -3  -2   19.07    0.56
   1  -3  -2   19.07    0.50
  -1   3   2   19.12    0.59
  -1   3   2   19.76    0.53
  -1   3   2   20.30    0.56
  -1   3   2   18.08    0.59
  -1   3   2   19.84    0.58
   0  -3  -2  141.45    3.12
   0  -3  -2  143.51    3.16
   0  -3  -2  147.64    3.08
   0  -3  -2  144.56    3.12
   0   3   2  144.92    3.15
   0   3   2  143.81    3.18
   0   3   2  147.50    3.18
   0   3   2  148.02    3.15
  -1  -3  -2   13.61    0.49
  -1  -3  -2   11.68    0.47
  -1  -3  -2   12.08    0.46
  -1  -3  -2   12.15    0.43
   1   3   2   12.80    0.48
   1   3   2   12.84    0.51
   1   3   2   13.35    0.48
   1   3   2   11.86    0.49
  -2  -3  -2   27.99    0.83
  -2  -3  -2   27.84    0.82
  -2  -3  -2   27.02    0.73
  -2  -3  -2   27.43    0.83
   2   3   2   27.28    0.84
   2   3   2   28.17    0.84
   2   3   2   27.47    0.85
  -3  -3  -2    1.79    0.25
  -3  -3  -2    2.07    0.26
  -3  -3  -2    2.32    0.20
  -3  -3  -2    2.55    0.31
   3   3   2    2.06    0.28
   3   3   2    2.47    0.27
   3   3   2    2.59    0.24
   3   3   2    2.40    0.31
  -4  -3  -2    2.66    0.31
  -4  -3  -2    1.72    0.28
  -4  -3  -2    2.10    0.29
  -4  -3  -2    2.36    0.20
  -4  -3  -2    2.53    0.33
   4   3   2    2.41    0.28
   4   3   2    2.32    0.32
   4   3   2    2.45    0.27
   4   3   2    2.66    0.34
  -5  -3  -2   49.95    1.37
  -5  -3  -2   47.94    1.44
  -5  -3  -2   50.21    1.41
  -5  -3  -2   48.65    1.44
   5   3   2   48.41    1.44
   5   3   2   48.72    1.46
   5   3   2   47.11    1.33
   5   3   2   47.90    1.35
  -6  -3  -2    9.15    0.67
  -6  -3  -2    8.47    0.66
  -6  -3  -2    9.20    0.58
  -6  -3  -2   11.34    0.67
   6   3   2    9.30    0.67
   6   3   2   10.59    0.74
   6   3   2    9.90    0.64
  -7  -3  -2   10.79    0.77
  -7  -3  -2    9.84    0.70
  -7  -3  -2   10.24    0.74
   7   3   2   10.77    0.82
   7   3   2   10.26    0.77
  -8  -3  -2    0.45    0.39
  -8  -3  -2    0.34    0.33
  -8  -3  -2    0.14    0.33
   8   3   2    0.64    0.44
   8   3   2    1.09    0.45
  -9  -3  -2    2.56    0.53
  -9  -3  -2    4.26    0.69
  -9  -3  -2    2.70    0.56
   9   3   2    2.44    0.58
   9   3   2    3.03    0.62
  11  -4  -2   -0.03    0.43
  10  -4  -2   -0.10    0.43
  10  -4  -2    0.19    0.39
  10  -4  -2   -0.17    0.37
 -10   4   2    0.66    0.34
 -10   4   2    0.23    0.41
 -10   4   2    0.01    0.42
   9  -4  -2    1.45    0.50
   9  -4  -2    2.33    0.47
   9  -4  -2    2.69    0.53
  -9   4   2    2.47    0.50
  -9   4   2    2.16    0.44
  -9   4   2    1.27    0.45
   8  -4  -2   29.65    1.20
   8  -4  -2   30.78    1.18
  -8   4   2   30.77    1.22
  -8   4   2   32.16    1.26
   7  -4  -2   18.18    0.87
   7  -4  -2   19.21    0.87
   7  -4  -2   17.26    0.69
  -7   4   2   18.27    0.90
  -7   4   2   18.22    0.89
  -7   4   2   17.47    0.79
   6  -4  -2    5.38    0.40
   6  -4  -2    4.25    0.47
   6  -4  -2    4.42    0.45
  -6   4   2    5.00    0.50
  -6   4   2    4.47    0.40
  -6   4   2    5.27    0.54
  -6   4   2    5.19    0.54
   5  -4  -2    0.39    0.18
   5  -4  -2    0.27    0.21
   5  -4  -2    0.23    0.19
  -5   4   2    0.21    0.21
  -5   4   2    0.17    0.22
  -5   4   2    0.13    0.18
  -5   4   2    0.16    0.22
  -5   4   2    0.24    0.14
   4  -4  -2   56.32    1.48
   4  -4  -2   57.68    1.41
   4  -4  -2   57.28    1.48
  -4   4   2   55.30    1.49
  -4   4   2   57.85    1.37
  -4   4   2   54.01    1.49
  -4   4   2   54.46    1.48
  -4   4   2   56.69    1.41
   3  -4  -2   52.21    1.24
   3  -4  -2   50.71    1.30
   3  -4  -2   52.18    1.33
   3  -4  -2   51.88    1.36
  -3   4   2   51.58    1.38
  -3   4   2   53.59    1.38
  -3   4   2   52.17    1.30
  -3   4   2   51.57    1.28
  -3   4   2   52.89    1.36
   2  -4  -2   29.38    0.86
   2  -4  -2   29.75    0.81
   2  -4  -2   28.88    0.86
  -2   4   2   30.67    0.89
  -2   4   2   30.69    0.88
  -2   4   2   30.80    0.71
  -2   4   2   30.14    0.84
  -2   4   2   29.97    0.81
   1  -4  -2    3.29    0.28
   1  -4  -2    2.98    0.27
   1  -4  -2    3.05    0.23
   1  -4  -2    2.94    0.26
  -1   4   2    2.53    0.23
  -1   4   2    2.69    0.26
   0  -4  -2   17.06    0.55
   0  -4  -2   17.05    0.51
   0  -4  -2   16.32    0.58
   0  -4  -2   17.23    0.61
   0   4   2   15.93    0.56
   0   4   2   17.24    0.61
   0   4   2   17.28    0.63
   0   4   2   18.21    0.65
  -1  -4  -2   21.15    0.67
  -1  -4  -2   20.14    0.67
  -1  -4  -2   19.67    0.70
  -1  -4  -2   21.61    0.65
   1   4   2   21.23    0.71
   1   4   2   21.35    0.74
  -2  -4  -2    0.18    0.14
  -2  -4  -2    0.24    0.18
  -2  -4  -2    0.35    0.18
  -2  -4  -2    0.29    0.17
   2   4   2    0.43    0.19
   2   4   2    0.33    0.21
   2   4   2    0.18    0.18
   2   4   2    0.38    0.20
  -3  -4  -2   60.58    1.44
  -3  -4  -2   60.86    1.58
  -3  -4  -2   60.74    1.59
  -3  -4  -2   60.17    1.58
   3   4   2   60.40    1.60
   3   4   2   60.58    1.58
   3   4   2   61.79    1.63
   3   4   2   62.43    1.48
  -4  -4  -2    8.18    0.54
  -4  -4  -2    8.49    0.53
  -4  -4  -2    8.40    0.52
   4   4   2    8.25    0.51
   4   4   2    8.16    0.46
   4   4   2    8.58    0.54
   4   4   2    8.15    0.57
  -5  -4  -2   35.81    1.19
  -5  -4  -2   35.31    1.20
   5   4   2   35.96    1.23
   5   4   2   35.55    1.14
   5   4   2   40.56    1.36
   5   4   2   36.32    1.23
  -6  -4  -2    0.58    0.30
  -6  -4  -2    1.09    0.34
  -6  -4  -2    0.67    0.28
   6   4   2    0.16    0.31
   6   4   2    0.83    0.35
  -7  -4  -2    2.39    0.46
  -7  -4  -2    2.49    0.47
   7   4   2    2.06    0.46
  -8  -4  -2    7.47    0.67
  -8  -4  -2    6.08    0.67
   8   4   2    6.58    0.70
  -9  -4  -2    8.37    0.91
  -9  -4  -2    7.88    0.75
   9   4   2    7.60    0.85
   9   4   2    7.92    0.92
  11  -5  -2    0.36    0.45
  10  -5  -2    1.04    0.47
  10  -5  -2    0.66    0.42
  10  -5  -2    0.16    0.39
 -10   5   2    0.38    0.48
 -10   5   2    0.44    0.45
   9  -5  -2    3.27    0.53
  -9   5   2    2.44    0.52
  -9   5   2    2.67    0.54
   8  -5  -2   -0.17    0.30
   8  -5  -2    0.05    0.29
  -8   5   2    0.07    0.26
  -8   5   2   -0.16    0.32
  -8   5   2    0.40    0.35
   7  -5  -2    2.60    0.43
   7  -5  -2    2.22    0.41
   7  -5  -2    2.18    0.33
  -7   5   2    2.66    0.44
  -7   5   2    2.57    0.38
   6  -5  -2   17.73    0.71
   6  -5  -2   17.34    0.80
   6  -5  -2   18.79    0.82
  -6   5   2   17.63    0.85
  -6   5   2   17.76    0.84
  -6   5   2   17.72    0.84
  -6   5   2   18.41    0.74
   5  -5  -2    1.57    0.30
   5  -5  -2    1.35    0.29
   5  -5  -2    1.27    0.25
  -5   5   2    0.94    0.27
  -5   5   2    1.38    0.23
  -5   5   2    0.99    0.29
  -5   5   2    1.54    0.34
  -5   5   2    1.53    0.25
   4  -5  -2   26.13    0.91
   4  -5  -2   28.16    0.89
   4  -5  -2   27.62    0.76
   4  -5  -2   27.38    0.86
  -4   5   2   28.19    0.94
  -4   5   2   27.12    0.82
  -4   5   2   26.92    0.91
  -4   5   2   27.07    0.93
  -4   5   2   26.68    0.84
   3  -5  -2    6.36    0.37
   3  -5  -2    6.41    0.43
   3  -5  -2    6.30    0.41
  -3   5   2    6.06    0.43
  -3   5   2    6.82    0.43
  -3   5   2    6.81    0.45
  -3   5   2    7.48    0.37
   2  -5  -2    1.48    0.26
   2  -5  -2    2.09    0.25
   2  -5  -2    2.10    0.16
   2  -5  -2    1.62    0.24
  -2   5   2    1.45    0.25
  -2   5   2    1.82    0.28
  -2   5   2    1.72    0.21
  -2   5   2    1.74    0.24
  -2   5   2    1.67    0.26
   1  -5  -2   11.08    0.41
   1  -5  -2   12.22    0.51
   1  -5  -2   12.02    0.51
   1  -5  -2   11.76    0.46
  -1   5   2   11.18    0.46
  -1   5   2   11.77    0.46
  -1   5   2   11.13    0.53
  -1   5   2   10.89    0.55
  -1   5   2   10.30    0.52
   0  -5  -2   54.15    1.41
   0  -5  -2   55.58    1.29
   0  -5  -2   53.38    1.33
   0  -5  -2   54.35    1.36
   0   5   2   54.12    1.41
   0   5   2   55.89    1.29
   0   5   2   54.02    1.43
   0   5   2   53.61    1.35
   0   5   2   52.96    1.44
  -1  -5  -2    4.30    0.37
  -1  -5  -2    3.46    0.31
  -1  -5  -2    3.82    0.30
  -1  -5  -2    4.22    0.33
   1   5   2    3.63    0.34
   1   5   2    3.02    0.33
   1   5   2    3.89    0.38
   1   5   2    3.96    0.32
  -2  -5  -2   28.02    0.89
  -2  -5  -2   28.71    0.89
  -2  -5  -2   27.52    0.81
  -2  -5  -2   28.33    0.93
   2   5   2   28.31    0.93
   2   5   2   28.50    0.94
   2   5   2   28.44    0.94
   2   5   2   28.77    0.89
   2   5   2   28.77    0.78
  -3  -5  -2   23.83    0.86
  -3  -5  -2   25.13    0.85
  -3  -5  -2   23.26    0.83
   3   5   2   21.37    0.83
   3   5   2   23.77    0.88
   3   5   2   22.78    0.83
  -4  -5  -2   13.94    0.70
  -4  -5  -2   15.75    0.72
  -4  -5  -2   14.67    0.72
   4   5   2   13.98    0.74
   4   5   2   14.76    0.70
   4   5   2   14.10    0.75
  -5  -5  -2  121.97    2.98
  -5  -5  -2  123.69    2.97
  -5  -5  -2  118.79    2.99
   5   5   2  119.89    3.04
   5   5   2  120.42    3.03
   5   5   2  120.57    2.93
  -6  -5  -2    0.28    0.29
  -6  -5  -2   -0.16    0.28
  -6  -5  -2   -0.09    0.28
   6   5   2   -0.01    0.34
   6   5   2    0.22    0.30
  -7  -5  -2    4.03    0.53
  -7  -5  -2    4.54    0.58
   7   5   2    4.86    0.61
   7   5   2    3.84    0.58
  -8  -5  -2    0.38    0.38
  -8  -5  -2    0.28    0.39
   8   5   2    0.52    0.45
   8   5   2    0.47    0.39
  10  -6  -2   -0.24    0.38
  10  -6  -2    0.01    0.45
 -10   6   2   -0.35    0.45
   9  -6  -2    5.21    0.63
   9  -6  -2    6.65    0.75
  -9   6   2    6.18    0.71
   8  -6  -2   -0.08    0.36
   8  -6  -2    0.32    0.36
  -8   6   2    0.21    0.38
  -8   6   2    0.19    0.41
  -8   6   2    0.39    0.40
   7  -6  -2   -0.01    0.23
   7  -6  -2   -0.33    0.28
  -7   6   2   -0.34    0.33
  -7   6   2    0.16    0.34
   6  -6  -2    7.61    0.64
   6  -6  -2    9.45    0.58
   6  -6  -2    8.44    0.65
  -6   6   2    8.74    0.70
  -6   6   2    8.58    0.68
  -6   6   2   10.59    0.58
  -6   6   2    9.31    0.68
   5  -6  -2   35.87    1.11
   5  -6  -2   37.31    1.21
   5  -6  -2   36.02    1.17
  -5   6   2   36.75    1.09
  -5   6   2   35.59    1.21
  -5   6   2   36.88    1.23
  -5   6   2   36.01    1.06
  -5   6   2   36.41    1.20
   4  -6  -2    1.91    0.31
   4  -6  -2    1.65    0.27
   4  -6  -2    2.09    0.25
  -4   6   2    1.86    0.32
  -4   6   2    2.06    0.29
  -4   6   2    1.82    0.35
   3  -6  -2    9.49    0.47
   3  -6  -2    9.53    0.51
   3  -6  -2    9.49    0.52
  -3   6   2    9.04    0.54
  -3   6   2    8.50    0.54
  -3   6   2    9.30    0.51
  -3   6   2    9.69    0.52
  -3   6   2    9.44    0.44
   2  -6  -2    2.88    0.30
   2  -6  -2    2.76    0.30
   2  -6  -2    2.94    0.22
   2  -6  -2    2.79    0.31
  -2   6   2    2.99    0.31
  -2   6   2    3.65    0.29
  -2   6   2    3.66    0.39
  -2   6   2    3.35    0.36
  -2   6   2    3.05    0.35
   1  -6  -2    1.25    0.21
   1  -6  -2    0.25    0.19
   1  -6  -2    0.59    0.20
   1  -6  -2    1.06    0.17
  -1   6   2    0.54    0.20
  -1   6   2    0.62    0.23
  -1   6   2    0.97    0.25
  -1   6   2    0.93    0.21
  -1   6   2    0.56    0.17
   0  -6  -2   27.24    0.80
   0  -6  -2   26.30    0.84
   0  -6  -2   27.89    0.76
   0  -6  -2   27.26    0.90
   0   6   2   27.76    0.91
   0   6   2   27.46    0.77
   0   6   2   26.65    0.90
   0   6   2   27.28    0.82
   0   6   2   25.56    0.93
  -1  -6  -2    6.91    0.48
  -1  -6  -2    7.37    0.43
  -1  -6  -2    7.10    0.43
  -1  -6  -2    7.28    0.44
   1   6   2    7.41    0.37
   1   6   2    7.28    0.48
   1   6   2    7.47    0.51
   1   6   2    7.90    0.44
   1   6   2    7.34    0.51
  -2  -6  -2    8.39    0.55
  -2  -6  -2    8.63    0.44
  -2  -6  -2    8.43    0.50
  -2  -6  -2    7.96    0.49
   2   6   2    8.69    0.57
   2   6   2    8.31    0.55
   2   6   2    8.06    0.51
   2   6   2    9.03    0.55
  -3  -6  -2    0.31    0.25
  -3  -6  -2    0.41    0.24
  -3  -6  -2    0.15    0.23
  -3  -6  -2    0.39    0.19
   3   6   2    0.31    0.27
   3   6   2    0.34    0.27
   3   6   2    0.37    0.26
   3   6   2    0.58    0.25
  -4  -6  -2    9.25    0.63
  -4  -6  -2    9.09    0.65
  -4  -6  -2    9.55    0.64
   4   6   2    7.84    0.65
   4   6   2   10.46    0.65
   4   6   2    9.55    0.64
   4   6   2    8.58    0.68
  -5  -6  -2    0.13    0.29
  -5  -6  -2    0.28    0.30
  -5  -6  -2   -0.23    0.27
   5   6   2    0.39    0.31
   5   6   2    1.06    0.36
   5   6   2    0.30    0.32
   5   6   2    0.12    0.29
  -6  -6  -2    0.35    0.33
  -6  -6  -2    0.50    0.35
  -6  -6  -2    0.68    0.37
   6   6   2    0.53    0.37
  -7  -6  -2    3.73    0.55
  -7  -6  -2    3.43    0.53
   7   6   2    4.23    0.64
   7   6   2    3.03    0.55
  -8  -6  -2    1.92    0.51
  -8  -6  -2    2.57    0.54
   8   6   2    1.62    0.51
   8   6   2    1.45    0.53
   8   6   2    2.49    0.55
  10  -7  -2    5.42    0.89
  10  -7  -2    5.71    0.74
 -10   7   2    5.41    1.19
 -10   7   2    6.62    0.81
   9  -7  -2    0.40    0.39
   9  -7  -2    0.37    0.43
  -9   7   2   -0.09    0.41
  -9   7   2    0.07    0.40
   8  -7  -2    0.17    0.37
   8  -7  -2    0.15    0.38
   8  -7  -2    0.14    0.29
  -8   7   2    0.04    0.40
  -8   7   2   -0.14    0.38
  -8   7   2    0.49    0.38
   7  -7  -2    1.48    0.33
   7  -7  -2    1.81    0.42
   7  -7  -2    1.11    0.38
  -7   7   2    2.03    0.48
  -7   7   2    1.51    0.43
  -7   7   2    1.50    0.44
   6  -7  -2   39.63    1.35
   6  -7  -2   38.06    1.24
   6  -7  -2   40.53    1.37
  -6   7   2   40.47    1.42
  -6   7   2   37.61    1.37
  -6   7   2   41.14    1.40
   5  -7  -2   37.58    1.22
   5  -7  -2   35.58    1.25
   5  -7  -2   38.32    1.19
  -5   7   2   35.80    1.17
  -5   7   2   37.32    1.28
  -5   7   2   37.22    1.27
  -5   7   2   36.62    1.30
   4  -7  -2    0.28    0.25
   4  -7  -2    0.11    0.22
   4  -7  -2    0.19    0.20
  -4   7   2    0.24    0.24
  -4   7   2    0.13    0.26
  -4   7   2    0.03    0.27
  -4   7   2    0.13    0.25
   3  -7  -2    7.07    0.47
   3  -7  -2    6.39    0.50
   3  -7  -2    7.45    0.50
  -3   7   2    6.74    0.50
  -3   7   2    7.12    0.41
  -3   7   2    6.44    0.53
  -3   7   2    6.82    0.53
  -3   7   2    6.80    0.55
   2  -7  -2    0.74    0.25
   2  -7  -2    0.56    0.23
   2  -7  -2    0.45    0.21
  -2   7   2    0.88    0.27
  -2   7   2    0.93    0.28
  -2   7   2    0.56    0.27
  -2   7   2    0.39    0.22
   1  -7  -2   15.27    0.68
   1  -7  -2   15.60    0.55
   1  -7  -2   15.81    0.67
   1  -7  -2   16.06    0.61
  -1   7   2   13.76    0.68
  -1   7   2   16.50    0.60
  -1   7   2   15.95    0.75
  -1   7   2   15.28    0.70
  -1   7   2   16.26    0.62
   0  -7  -2    0.30    0.18
   0  -7  -2    0.11    0.18
   0  -7  -2    0.32    0.24
   0   7   2    0.35    0.26
   0   7   2    0.21    0.17
   0   7   2    0.24    0.23
   0   7   2   -0.02    0.21
   0   7   2   -0.08    0.17
  -1  -7  -2   12.91    0.59
  -1  -7  -2   12.86    0.59
   1   7   2   12.48    0.67
   1   7   2   13.13    0.59
   1   7   2   11.42    0.66
   1   7   2   12.63    0.71
  -2  -7  -2    0.42    0.29
  -2  -7  -2    0.18    0.20
  -2  -7  -2   -0.01    0.23
  -2  -7  -2    0.47    0.24
   2   7   2    0.04    0.26
   2   7   2    0.21    0.28
   2   7   2    0.06    0.28
  -3  -7  -2   -0.05    0.24
  -3  -7  -2    0.37    0.26
  -3  -7  -2   -0.24    0.25
   3   7   2    0.16    0.29
   3   7   2    0.60    0.35
   3   7   2   -0.22    0.25
   3   7   2    0.28    0.30
  -4  -7  -2    4.03    0.51
  -4  -7  -2    2.39    0.40
   4   7   2    2.77    0.47
   4   7   2    2.71    0.43
   4   7   2    1.70    0.39
   4   7   2    2.11    0.45
  -5  -7  -2    0.36    0.34
  -5  -7  -2    0.22    0.33
  -5  -7  -2   -0.05    0.31
   5   7   2    0.31    0.35
   5   7   2    0.03    0.36
   5   7   2    0.33    0.32
   5   7   2    0.26    0.33
  -6  -7  -2    2.74    0.50
  -6  -7  -2    2.32    0.50
  -6  -7  -2    2.58    0.50
   6   7   2    3.15    0.55
   6   7   2    2.27    0.49
   6   7   2    3.40    0.56
  -7  -7  -2    0.64    0.41
  -7  -7  -2    0.67    0.40
  -7  -7  -2    0.30    0.40
   7   7   2    0.55    0.41
   7   7   2    0.02    0.43
   7   7   2   -0.13    0.38
   9  -8  -2    2.29    0.54
   9  -8  -2    3.33    0.64
  -9   8   2    2.61    0.62
  -9   8   2    1.87    0.59
  -9   8   2    2.53    0.67
   8  -8  -2    2.40    0.50
   8  -8  -2    2.80    0.53
   8  -8  -2    3.12    0.48
  -8   8   2    3.29    0.57
  -8   8   2    4.05    0.60
  -8   8   2    2.67    0.60
   7  -8  -2    5.19    0.61
   7  -8  -2    5.63    0.55
   7  -8  -2    5.30    0.62
  -7   8   2    5.83    0.73
  -7   8   2    5.21    0.65
  -7   8   2    5.50    0.62
   6  -8  -2    2.30    0.44
   6  -8  -2    1.56    0.40
   6  -8  -2    2.01    0.39
  -6   8   2    2.22    0.46
  -6   8   2    1.58    0.43
  -6   8   2    2.32    0.46
   5  -8  -2    0.62    0.29
   5  -8  -2    0.10    0.32
   5  -8  -2    0.61    0.33
  -5   8   2    0.58    0.34
  -5   8   2    0.72    0.34
  -5   8   2    0.68    0.35
  -5   8   2    0.54    0.28
   4  -8  -2    8.75    0.63
   4  -8  -2    9.02    0.63
   4  -8  -2    8.10    0.55
  -4   8   2    8.33    0.67
  -4   8   2    8.34    0.62
  -4   8   2    7.41    0.65
  -4   8   2    9.25    0.64
   3  -8  -2   16.81    0.79
   3  -8  -2   17.05    0.75
  -3   8   2   17.65    0.85
  -3   8   2   16.65    0.77
  -3   8   2   17.26    0.84
  -3   8   2   15.86    0.80
   2  -8  -2  132.48    3.12
   2  -8  -2  133.19    3.08
  -2   8   2  135.50    3.08
  -2   8   2  131.63    3.20
  -2   8   2  125.50    3.16
  -2   8   2  126.42    3.18
   1  -8  -2    0.19    0.26
   1  -8  -2    0.34    0.21
   1  -8  -2    0.26    0.25
  -1   8   2    0.27    0.31
  -1   8   2    1.01    0.31
  -1   8   2    0.27    0.25
  -1   8   2    0.10    0.23
  -1   8   2    0.48    0.28
   0  -8  -2    6.10    0.53
   0  -8  -2    5.83    0.47
   0  -8  -2    5.58    0.44
   0   8   2    7.19    0.59
   0   8   2    6.64    0.47
   0   8   2    6.88    0.59
   0   8   2    6.74    0.59
  -1  -8  -2    2.35    0.39
  -1  -8  -2    3.45    0.40
  -1  -8  -2    3.33    0.38
   1   8   2    2.80    0.44
   1   8   2    3.34    0.48
   1   8   2    2.96    0.46
   1   8   2    2.84    0.37
  -2  -8  -2   50.56    1.41
  -2  -8  -2   48.31    1.56
  -2  -8  -2   50.70    1.48
   2   8   2   50.09    1.58
   2   8   2   48.88    1.56
   2   8   2   49.89    1.59
   2   8   2   50.79    1.47
  -3  -8  -2    7.03    0.59
  -3  -8  -2    8.03    0.69
  -3  -8  -2    8.51    0.65
   3   8   2    7.80    0.67
   3   8   2    7.66    0.63
   3   8   2    7.88    0.71
  -4  -8  -2    0.55    0.33
  -4  -8  -2    0.01    0.33
  -4  -8  -2    0.65    0.34
   4   8   2   -0.48    0.29
   4   8   2    0.15    0.36
   4   8   2    0.55    0.36
   4   8   2    0.10    0.33
  -5  -8  -2   10.55    0.77
  -5  -8  -2   12.61    0.87
  -5  -8  -2   10.10    0.80
   5   8   2    9.44    0.78
  -6  -8  -2    0.86    0.42
  -6  -8  -2    1.21    0.45
   6   8   2    1.22    0.48
   6   8   2    0.64    0.49
   6   8   2    1.16    0.46
  -7  -8  -2    4.22    0.69
   7   8   2    3.98    0.69
   9  -9  -2    0.95    0.49
  -9   9   2    0.13    0.51
   8  -9  -2    4.80    0.66
   8  -9  -2    6.00    0.63
   8  -9  -2    4.36    0.62
  -8   9   2    4.13    0.66
  -8   9   2    4.42    0.67
  -8   9   2    5.38    0.71
   7  -9  -2    0.68    0.43
   7  -9  -2    0.80    0.41
  -7   9   2    1.04    0.44
  -7   9   2    0.50    0.42
  -7   9   2    0.75    0.46
   6  -9  -2    0.20    0.35
   6  -9  -2    0.39    0.35
   6  -9  -2    0.05    0.34
  -6   9   2    0.74    0.40
  -6   9   2    0.29    0.42
  -6   9   2    0.37    0.36
   5  -9  -2   -0.23    0.28
   5  -9  -2    0.39    0.31
   5  -9  -2    0.06    0.30
  -5   9   2   -0.18    0.28
  -5   9   2   -0.05    0.35
  -5   9   2   -0.38    0.33
  -5   9   2   -0.17    0.31
   4  -9  -2    0.23    0.29
   4  -9  -2    0.42    0.30
   4  -9  -2    0.20    0.27
  -4   9   2    0.65    0.39
  -4   9   2    0.87    0.33
  -4   9   2    1.01    0.37
  -4   9   2    0.78    0.35
   3  -9  -2    8.38    0.62
   3  -9  -2    9.01    0.68
  -3   9   2    7.47    0.67
  -3   9   2    9.42    0.72
  -3   9   2    8.98    0.71
  -3   9   2    8.25    0.63
   2  -9  -2   55.81    1.62
   2  -9  -2   54.51    1.55
   2  -9  -2   54.31    1.62
  -2   9   2   55.41    1.70
  -2   9   2   56.08    1.68
  -2   9   2   52.56    1.69
   1  -9  -2    0.19    0.29
   1  -9  -2   -0.25    0.30
  -1   9   2   -0.02    0.33
  -1   9   2   -0.31    0.30
  -1   9   2    0.42    0.31
   0  -9  -2   -0.03    0.28
   0  -9  -2    0.33    0.29
   0  -9  -2    0.03    0.28
   0   9   2    0.32    0.34
   0   9   2    0.31    0.32
   0   9   2    0.14    0.34
  -1  -9  -2   13.63    0.84
  -1  -9  -2   12.15    0.71
  -1  -9  -2   13.49    0.72
   1   9   2   13.94    0.86
   1   9   2   13.74    0.83
   1   9   2   14.24    0.85
  -2  -9  -2    0.38    0.32
  -2  -9  -2   -0.24    0.27
  -2  -9  -2   -0.29    0.32
   2   9   2    0.64    0.37
   2   9   2    0.10    0.34
   2   9   2    0.26    0.30
  -3  -9  -2    2.56    0.49
  -3  -9  -2    2.16    0.41
  -3  -9  -2    2.18    0.42
   3   9   2    2.18    0.43
   3   9   2    2.13    0.48
   3   9   2    2.49    0.49
   3   9   2    2.59    0.53
  -4  -9  -2    6.96    0.71
  -4  -9  -2    5.14    0.59
  -4  -9  -2    5.34    0.62
   4   9   2    6.34    0.68
   4   9   2    7.11    0.65
   4   9   2    4.97    0.62
  -5  -9  -2    3.79    0.61
  -5  -9  -2    2.65    0.51
  -5  -9  -2    2.17    0.49
   5   9   2    2.00    0.51
   5   9   2    1.15    0.44
   5   9   2    3.02    0.54
  -6  -9  -2    1.55    0.46
  -6  -9  -2    1.13    0.53
   6   9   2    0.95    0.45
   6   9   2    0.76    0.50
   6   9   2    0.87    0.53
   8 -10  -2    0.63    0.41
   8 -10  -2    0.52    0.45
  -8  10   2    1.28    0.54
  -8  10   2    0.83    0.52
  -8  10   2    1.46    0.54
   7 -10  -2    1.03    0.44
   7 -10  -2    0.01    0.39
   7 -10  -2    0.57    0.43
  -7  10   2    0.86    0.48
  -7  10   2    0.52    0.50
  -7  10   2    1.02    0.49
   6 -10  -2   12.79    0.87
   6 -10  -2   13.36    0.89
   6 -10  -2   14.36    0.90
  -6  10   2   13.00    0.93
  -6  10   2   14.51    1.02
  -6  10   2   14.81    0.96
   5 -10  -2   -0.16    0.34
   5 -10  -2    0.01    0.31
  -5  10   2   -0.02    0.31
  -5  10   2    0.44    0.39
  -5  10   2    0.35    0.42
   4 -10  -2    0.83    0.35
   4 -10  -2    1.09    0.42
  -4  10   2    2.00    0.51
  -4  10   2    0.84    0.43
  -4  10   2    1.95    0.41
   3 -10  -2    4.22    0.51
   3 -10  -2    3.38    0.46
   3 -10  -2    4.20    0.53
  -3  10   2    3.54    0.53
  -3  10   2    4.16    0.55
  -3  10   2    4.39    0.60
   2 -10  -2    2.80    0.46
   2 -10  -2    2.92    0.47
  -2  10   2    3.44    0.50
  -2  10   2    2.87    0.49
  -2  10   2    2.76    0.50
   1 -10  -2    0.38    0.36
   1 -10  -2   -0.33    0.30
  -1  10   2   -0.26    0.34
  -1  10   2    0.17    0.37
   0 -10  -2    0.29    0.29
   0 -10  -2   -0.35    0.34
   0  10   2    0.00    0.34
   0  10   2   -0.04    0.30
   0  10   2    0.05    0.35
  -1 -10  -2   19.14    1.02
  -1 -10  -2   19.52    0.91
   1  10   2   18.47    1.04
   1  10   2   19.69    1.01
  -2 -10  -2   28.61    1.11
  -2 -10  -2   27.08    1.23
   2  10   2   28.08    1.27
   2  10   2   27.41    1.25
   2  10   2   27.12    1.24
  -3 -10  -2    4.82    0.65
  -3 -10  -2    4.51    0.56
   3  10   2    4.08    0.59
   3  10   2    5.22    0.67
   3  10   2    3.85    0.58
  -4 -10  -2    5.63    0.71
  -4 -10  -2    4.46    0.58
   4  10   2    6.10    0.79
   4  10   2    5.77    0.72
  -5 -10  -2    8.26    0.90
  -5 -10  -2    6.77    0.74
  -5 -10  -2    6.18    0.70
   5  10   2    6.26    0.80
   5  10   2    6.26    0.78
   7 -11  -2    0.36    0.40
   7 -11  -2    0.23    0.42
  -7  11   2   -0.23    0.50
  -7  11   2   -0.09    0.46
   6 -11  -2   -0.06    0.40
  -6  11   2    0.12    0.49
   5 -11  -2    1.81    0.48
   5 -11  -2    2.52    0.51
  -5  11   2    3.06    0.52
  -5  11   2    2.77    0.58
  -5  11   2    4.14    0.65
   4 -11  -2    0.18    0.33
  -4  11   2    0.75    0.36
  -4  11   2    1.03    0.45
   3 -11  -2    1.35    0.45
   3 -11  -2    2.62    0.50
  -3  11   2    1.27    0.44
  -3  11   2    1.52    0.50
  -3  11   2    1.57    0.50
   2 -11  -2    8.73    0.74
   2 -11  -2    9.50    0.80
  -2  11   2    9.16    0.84
  -2  11   2    7.50    0.75
  -2  11   2    6.95    0.72
   1 -11  -2    0.81    0.42
  -1  11   2    1.11    0.44
  -1  11   2    0.82    0.44
   0 -11  -2    0.07    0.43
   0 -11  -2    0.11    0.33
   0  11   2   -0.14    0.40
   0  11   2   -0.11    0.41
   0  11   2    0.40    0.36
  -1 -11  -2    1.84    0.42
   1  11   2    2.41    0.50
   1  11   2    1.34    0.51
   2  11   2    0.39    0.42
   2  11   2    0.05    0.42
  -3 -11  -2    2.21    0.56
  -3 -11  -2    1.34    0.43
   3  11   2    1.35    0.53
   3  11   2    1.41    0.55
  -4 -11  -2    0.22    0.40
   4  11   2    0.18    0.56
  -6  12   2    0.82    0.52
   5 -12  -2    5.29    0.71
   5 -12  -2    5.39    0.71
  -5  12   2    5.99    0.78
  -5  12   2    6.89    0.79
   4 -12  -2    3.10    0.58
  -4  12   2    3.30    0.63
  -4  12   2    3.44    0.64
   3 -12  -2    2.71    0.53
   3 -12  -2    3.31    0.61
  -3  12   2    2.05    0.53
   2 -12  -2    3.50    0.56
   2 -12  -2    3.42    0.60
  -2  12   2    4.14    0.67
   1 -12  -2    0.00    0.41
  -1  12   2    0.49    0.47
   0 -12  -2    3.73    0.54
   0 -12  -2    4.37    0.63
   0  12   2    3.89    0.69
  -1 -12  -2   -0.08    0.40
   1  12   2    0.46    0.45
   2  12   2    1.25    0.54
   2  12   2    0.98    0.50
   2 -13  -2    1.20    0.52
   1 -13  -2    0.28    0.42
  -1  13   2    0.46    0.52
   0 -13  -2   -0.29    0.44
   0 -13   3   -0.84    0.40
   1 -13   3   -0.30    0.44
  -3  13  -3   -0.38    0.54
   3 -13   3   -0.57    0.48
   2  12  -3    0.89    0.52
  -2 -12   3    0.17    0.44
   1  12  -3    5.81    0.76
  -1 -12   3    4.61    0.68
   0  12  -3    3.47    0.66
   0 -12   3    3.44    0.53
   0 -12   3    3.65    0.63
  -1  12  -3    1.61    0.53
   1 -12   3    2.66    0.51
   1 -12   3    2.25    0.53
  -2  12  -3    0.81    0.52
  -2  12  -3    0.53    0.43
   2 -12   3    0.67    0.46
   2 -12   3   -0.04    0.40
  -3  12  -3   19.46    1.15
  -3  12  -3   18.69    1.21
   3 -12   3   15.50    1.06
   3 -12   3   16.62    1.07
  -4  12  -3    3.15    0.67
   4 -12   3    3.14    0.58
  -5 -11   3    0.61    0.42
   4  11  -3   -0.06    0.50
  -4 -11   3    0.05    0.38
   3  11  -3    0.66    0.50
  -3 -11   3    1.53    0.53
  -3 -11   3    0.87    0.39
   2  11  -3    3.07    0.58
   2  11  -3    2.41    0.53
  -2 -11   3    3.17    0.58
   1  11  -3    7.22    0.77
   1  11  -3    5.59    0.66
   1  11  -3    7.04    1.07
  -1 -11   3    6.95    0.63
   0  11  -3    9.67    0.79
   0  11  -3    8.03    0.77
   0 -11   3   10.54    0.85
   0 -11   3    9.73    0.75
  -1  11  -3   -0.25    0.35
  -1  11  -3    0.49    0.40
  -1  11  -3   -0.56    0.32
   1 -11   3   -0.11    0.33
   1 -11   3   -0.14    0.37
  -2  11  -3    0.23    0.35
  -2  11  -3   -0.27    0.35
  -2  11  -3   -0.49    0.39
   2 -11   3    0.21    0.36
   2 -11   3   -0.51    0.30
  -3  11  -3    2.23    0.51
  -3  11  -3    2.42    0.50
  -3  11  -3    2.64    0.58
   3 -11   3    1.71    0.43
   3 -11   3    2.69    0.52
   3 -11   3    2.73    0.51
  -4  11  -3    3.79    0.65
  -4  11  -3    3.04    0.53
  -4  11  -3    3.55    0.64
   4 -11   3    3.10    0.53
  -5  11  -3    3.56    0.67
  -5  11  -3    4.38    0.77
   5 -11   3    2.40    0.54
   5 -11   3    3.18    0.54
  -6 -10   3    0.11    0.42
  -6 -10   3   -0.16    0.40
   5  10  -3    0.69    0.49
  -5 -10   3    0.48    0.44
  -5 -10   3    0.54    0.38
   4  10  -3    0.40    0.38
   4  10  -3    0.36    0.44
  -4 -10   3    0.16    0.40
  -4 -10   3   -0.06    0.34
   3  10  -3    0.57    0.37
   3  10  -3    1.17    0.50
  -3 -10   3    1.15    0.44
  -3 -10   3   -0.11    0.29
   2  10  -3   10.43    0.81
   2  10  -3   10.91    0.79
   2  10  -3    9.25    0.82
  -2 -10   3   10.73    0.87
  -2 -10   3   10.34    0.70
   1  10  -3    1.63    0.41
   1  10  -3    1.59    0.41
   1  10  -3    1.78    0.47
  -1 -10   3    1.64    0.45
  -1 -10   3    2.32    0.40
   0  10  -3    1.28    0.40
   0  10  -3    1.52    0.45
   0  10  -3    1.56    0.42
   0 -10   3    2.05    0.46
   0 -10   3    1.21    0.35
  -1  10  -3    1.44    0.41
  -1  10  -3    1.04    0.37
  -1  10  -3    0.70    0.36
  -1  10  -3    0.85    0.44
   1 -10   3    0.76    0.37
   1 -10   3    0.92    0.34
   1 -10   3    1.24    0.44
  -2  10  -3    0.59    0.38
  -2  10  -3    0.04    0.32
  -2  10  -3   -0.04    0.37
  -2  10  -3    0.24    0.36
   2 -10   3    0.24    0.30
   2 -10   3    0.34    0.34
   2 -10   3   -0.17    0.32
  -3  10  -3    1.03    0.38
  -3  10  -3    0.74    0.43
  -3  10  -3    1.01    0.46
   3 -10   3    0.77    0.34
   3 -10   3    0.53    0.32
   3 -10   3    0.50    0.35
  -4  10  -3    0.27    0.32
  -4  10  -3   -0.26    0.36
  -4  10  -3   -0.07    0.42
   4 -10   3    0.37    0.34
   4 -10   3    0.31    0.34
  -5  10  -3   -0.22    0.39
  -5  10  -3    0.24    0.32
   5 -10   3    0.14    0.34
  -6  10  -3    0.24    0.42
  -6  10  -3    0.55    0.44
   6 -10   3    0.67    0.40
   6 -10   3    0.26    0.37
   7 -10   3    2.53    0.51
   6   9  -3   -0.35    0.32
  -6  -9   3   -0.19    0.35
   5   9  -3    3.61    0.60
   5   9  -3    3.68    0.54
   5   9  -3    3.24    0.49
  -5  -9   3    3.85    0.55
   4   9  -3    4.88    0.58
   4   9  -3    3.79    0.53
   4   9  -3    4.10    0.54
   4   9  -3    4.12    0.60
  -4  -9   3    3.87    0.58
  -4  -9   3    3.27    0.48
   3   9  -3   -0.05    0.31
   3   9  -3   -0.14    0.30
   3   9  -3    0.42    0.33
   3   9  -3   -0.61    0.31
  -3  -9   3    0.08    0.29
  -3  -9   3    0.52    0.39
   2   9  -3   24.43    1.05
   2   9  -3   22.53    0.96
   2   9  -3   23.82    1.02
   2   9  -3   23.48    1.10
  -2  -9   3   23.37    0.89
  -2  -9   3   24.05    0.95
  -2  -9   3   24.32    1.08
   1   9  -3   17.68    0.93
   1   9  -3   17.63    0.89
   1   9  -3   17.65    0.83
   1   9  -3   19.11    0.97
  -1  -9   3   18.46    0.93
  -1  -9   3   19.07    0.79
  -1  -9   3   19.57    0.81
   0   9  -3    2.40    0.44
   0   9  -3    3.36    0.57
   0   9  -3    2.86    0.48
   0   9  -3    3.10    0.40
   0   9  -3    3.76    0.52
   0  -9   3    2.52    0.46
   0  -9   3    2.14    0.35
  -1   9  -3    5.14    0.57
  -1   9  -3    5.08    0.53
  -1   9  -3    6.05    0.64
  -1   9  -3    4.54    0.54
   1  -9   3    5.24    0.51
   1  -9   3    5.95    0.60
   1  -9   3    5.09    0.49
  -2   9  -3    0.41    0.31
  -2   9  -3    0.38    0.34
  -2   9  -3    0.12    0.34
  -2   9  -3    0.97    0.36
   2  -9   3    0.18    0.31
   2  -9   3    0.26    0.30
   2  -9   3    0.34    0.29
  -3   9  -3    7.80    0.67
  -3   9  -3    8.71    0.77
  -3   9  -3    8.19    0.70
  -3   9  -3    8.12    0.74
   3  -9   3    7.90    0.65
   3  -9   3    8.92    0.68
   3  -9   3    7.79    0.65
  -4   9  -3    0.27    0.40
  -4   9  -3   -0.37    0.34
   4  -9   3    0.23    0.31
   4  -9   3   -0.11    0.26
   4  -9   3   -0.31    0.27
  -5   9  -3    3.51    0.59
  -5   9  -3    3.99    0.64
  -5   9  -3    4.06    0.52
   5  -9   3    3.27    0.48
   5  -9   3    3.83    0.52
  -6   9  -3    0.84    0.45
  -6   9  -3    1.22    0.48
   6  -9   3    1.34    0.41
  -7   9  -3    2.14    0.57
  -7   9  -3    2.38    0.59
   7  -9   3    1.47    0.41
   7  -9   3    2.12    0.48
   7  -9   3    2.20    0.56
   8  -9   3   -0.51    0.34
  -8  -8   3    0.61    0.43
   7   8  -3   -0.34    0.43
   7   8  -3    0.15    0.37
  -7  -8   3   -0.10    0.34
  -7  -8   3   -0.26    0.34
   6   8  -3    1.79    0.43
   6   8  -3    1.30    0.46
  -6  -8   3    1.73    0.45
  -6  -8   3    1.46    0.42
   5   8  -3    0.54    0.34
   5   8  -3    0.00    0.35
   5   8  -3    0.19    0.31
   5   8  -3    0.37    0.36
  -5  -8   3    0.36    0.31
  -5  -8   3    0.12    0.34
  -5  -8   3   -0.69    0.29
   4   8  -3   17.81    0.97
   4   8  -3   18.97    0.92
   4   8  -3   17.77    0.88
  -4  -8   3   19.36    0.95
  -4  -8   3   18.93    0.91
   3   8  -3    9.74    0.65
   3   8  -3    9.05    0.73
   3   8  -3    9.10    0.68
   3   8  -3   10.42    0.69
  -3  -8   3   10.26    0.73
  -3  -8   3    9.83    0.65
   2   8  -3   16.81    0.83
   2   8  -3   14.20    0.84
   2   8  -3   16.62    0.80
   2   8  -3   16.42    0.77
  -2  -8   3   16.46    0.69
  -2  -8   3   17.18    0.85
  -2  -8   3   16.85    0.74
   1   8  -3   25.34    1.04
   1   8  -3   27.52    1.07
   1   8  -3   27.92    0.95
   1   8  -3   27.94    1.01
   1   8  -3   26.22    1.02
  -1  -8   3   27.24    0.92
  -1  -8   3   26.79    1.04
   0   8  -3    0.41    0.29
   0   8  -3    0.70    0.29
   0   8  -3    0.59    0.26
   0   8  -3    0.93    0.32
   0   8  -3    0.44    0.25
   0  -8   3    0.16    0.25
   0  -8   3    0.54    0.22
   0  -8   3    0.66    0.32
   0  -8   3    0.48    0.22
  -1   8  -3    4.27    0.47
  -1   8  -3    3.82    0.44
  -1   8  -3    3.87    0.46
  -1   8  -3    4.80    0.44
  -1   8  -3    5.26    0.53
   1  -8   3    4.30    0.47
   1  -8   3    4.36    0.44
  -2   8  -3    6.93    0.62
  -2   8  -3    7.83    0.55
  -2   8  -3    8.82    0.62
  -2   8  -3    7.78    0.64
  -2   8  -3    7.52    0.60
   2  -8   3    7.48    0.59
   2  -8   3    7.88    0.59
   2  -8   3    7.85    0.57
  -3   8  -3    4.48    0.51
  -3   8  -3    3.62    0.50
  -3   8  -3    2.69    0.44
  -3   8  -3    3.86    0.43
  -3   8  -3    3.30    0.44
   3  -8   3    3.67    0.45
   3  -8   3    3.09    0.44
   3  -8   3    3.62    0.44
  -4   8  -3    3.51    0.54
  -4   8  -3    4.49    0.49
  -4   8  -3    3.29    0.46
   4  -8   3    4.53    0.47
   4  -8   3    4.13    0.48
  -5   8  -3    0.38    0.41
  -5   8  -3   -0.02    0.27
  -5   8  -3    0.02    0.40
  -5   8  -3    0.21    0.40
   5  -8   3    0.23    0.32
   5  -8   3    0.70    0.33
  -6   8  -3    1.23    0.48
  -6   8  -3    1.12    0.44
   6  -8   3    1.91    0.45
  -7   8  -3    1.54    0.57
  -7   8  -3    2.14    0.57
   7  -8   3    1.49    0.39
   7  -8   3    2.40    0.51
  -8   8  -3   -0.20    0.45
  -8   8  -3   -0.03    0.44
   8  -8   3    0.06    0.34
   8  -8   3    0.05    0.38
   8  -8   3   -0.08    0.43
   8   7  -3    0.53    0.48
   8   7  -3    0.01    0.38
  -8  -7   3    0.39    0.40
  -8  -7   3    0.00    0.39
   7   7  -3    2.93    0.59
   7   7  -3    2.75    0.53
  -7  -7   3    2.99    0.55
  -7  -7   3    2.95    0.51
   6   7  -3    2.26    0.46
   6   7  -3    2.10    0.43
   6   7  -3    2.42    0.48
  -6  -7   3    2.86    0.45
  -6  -7   3    2.18    0.40
  -6  -7   3    2.91    0.47
   5   7  -3   23.28    0.94
   5   7  -3   23.81    0.98
   5   7  -3   24.40    1.09
   5   7  -3   23.33    1.01
  -5  -7   3   23.96    1.01
  -5  -7   3   24.08    1.00
  -5  -7   3   23.34    0.95
   4   7  -3   36.02    1.23
   4   7  -3   35.62    1.30
   4   7  -3   34.77    1.18
   4   7  -3   36.19    1.19
  -4  -7   3   36.14    1.21
  -4  -7   3   35.93    1.24
   3   7  -3    3.93    0.46
   3   7  -3    3.34    0.43
   3   7  -3    3.77    0.41
  -3  -7   3    3.73    0.42
  -3  -7   3    3.51    0.35
  -3  -7   3    2.81    0.40
   2   7  -3   10.57    0.63
   2   7  -3    9.87    0.61
   2   7  -3   11.04    0.67
   2   7  -3   10.62    0.57
  -2  -7   3   10.20    0.64
  -2  -7   3   10.57    0.57
  -2  -7   3   10.05    0.51
   1   7  -3    0.12    0.19
   1   7  -3    0.11    0.20
   1   7  -3    0.12    0.23
   1   7  -3   -0.08    0.22
   1   7  -3    0.23    0.24
  -1  -7   3   -0.26    0.18
  -1  -7   3   -0.06    0.21
  -1  -7   3   -0.04    0.18
   0   7  -3   10.23    0.52
   0   7  -3   10.21    0.54
   0   7  -3    9.18    0.58
   0   7  -3    9.92    0.60
   0   7  -3    9.26    0.58
   0  -7   3    9.38    0.50
   0  -7   3    9.40    0.52
   0  -7   3    9.17    0.56
   0  -7   3    9.18    0.46
  -1   7  -3   19.27    0.71
  -1   7  -3   17.99    0.79
  -1   7  -3   18.76    0.80
  -1   7  -3   18.31    0.76
  -1   7  -3   18.63    0.81
   1  -7   3   18.89    0.62
   1  -7   3   18.69    0.73
   1  -7   3   18.73    0.73
   1  -7   3   18.29    0.77
  -2   7  -3    2.75    0.39
  -2   7  -3    2.92    0.39
  -2   7  -3    3.60    0.37
  -2   7  -3    3.33    0.39
  -2   7  -3    3.26    0.38
   2  -7   3    2.77    0.34
   2  -7   3    2.90    0.35
   2  -7   3    3.26    0.37
  -3   7  -3    1.06    0.32
  -3   7  -3    1.11    0.32
  -3   7  -3    1.73    0.38
  -3   7  -3    1.83    0.33
  -3   7  -3    1.20    0.28
   3  -7   3    1.29    0.30
   3  -7   3    1.92    0.32
   3  -7   3    1.26    0.28
  -4   7  -3   19.13    0.82
  -4   7  -3   18.79    0.93
  -4   7  -3   17.77    0.88
  -4   7  -3   18.61    0.89
   4  -7   3   19.10    0.86
   4  -7   3   18.08    0.80
  -5   7  -3    0.40    0.35
  -5   7  -3    0.66    0.38
  -5   7  -3    0.88    0.31
  -5   7  -3    0.81    0.29
   5  -7   3    1.12    0.36
   5  -7   3    0.52    0.27
  -6   7  -3    0.37    0.39
  -6   7  -3    0.07    0.32
  -6   7  -3    0.41    0.39
   6  -7   3    0.47    0.28
   6  -7   3    0.31    0.32
  -7   7  -3    1.15    0.46
  -7   7  -3    1.44    0.43
  -7   7  -3    3.68    0.65
   7  -7   3    3.20    0.54
   7  -7   3    2.95    0.51
   7  -7   3    2.36    0.41
  -8   7  -3    1.93    0.63
  -8   7  -3    3.83    0.70
   8  -7   3    2.74    0.54
   8  -7   3    2.92    0.63
   8  -7   3    2.16    0.43
   9  -7   3    7.87    1.16
   9   6  -3   13.11    1.08
  -9  -6   3    8.98    0.83
  -9  -6   3    9.94    0.89
   8   6  -3    0.25    0.33
   8   6  -3   -0.64    0.38
   8   6  -3   -0.23    0.40
  -8  -6   3   -0.13    0.35
  -8  -6   3   -0.16    0.36
   7   6  -3    0.25    0.30
   7   6  -3   -0.25    0.35
   7   6  -3    0.46    0.38
  -7  -6   3    0.38    0.33
   6   6  -3    0.09    0.35
   6   6  -3    0.04    0.28
   6   6  -3    0.73    0.36
  -6  -6   3    0.48    0.28
  -6  -6   3    0.22    0.32
   5   6  -3    4.82    0.51
   5   6  -3    4.62    0.56
   5   6  -3    4.79    0.45
   5   6  -3    4.52    0.47
  -5  -6   3    4.82    0.49
  -5  -6   3    5.21    0.51
  -5  -6   3    5.60    0.50
   4   6  -3    0.07    0.30
   4   6  -3    0.32    0.23
   4   6  -3    0.36    0.28
  -4  -6   3   -0.37    0.22
  -4  -6   3    0.04    0.25
  -4  -6   3    0.25    0.21
   3   6  -3    4.52    0.47
   3   6  -3    4.18    0.42
   3   6  -3    4.39    0.42
   3   6  -3    4.02    0.38
  -3  -6   3    4.43    0.36
  -3  -6   3    3.32    0.37
  -3  -6   3    3.21    0.37
   2   6  -3    1.22    0.24
   2   6  -3    1.57    0.29
   2   6  -3    1.56    0.29
   2   6  -3    1.04    0.26
   2   6  -3    2.23    0.25
  -2  -6   3    1.76    0.27
  -2  -6   3    1.26    0.22
  -2  -6   3    2.07    0.24
  -2  -6   3    1.70    0.29
   1   6  -3   52.80    1.46
   1   6  -3   53.45    1.35
   1   6  -3   55.83    1.36
   1   6  -3   50.96    1.46
   1   6  -3   50.41    1.43
  -1  -6   3   51.47    1.36
  -1  -6   3   52.57    1.43
  -1  -6   3   50.82    1.33
  -1  -6   3   53.20    1.23
   0   6  -3   19.27    0.76
   0   6  -3   18.98    0.76
   0   6  -3   19.71    0.70
   0   6  -3   20.41    0.67
   0   6  -3   19.49    0.76
   0  -6   3   20.33    0.75
   0  -6   3   19.45    0.68
   0  -6   3   20.32    0.66
  -1   6  -3    1.77    0.29
  -1   6  -3    1.40    0.27
  -1   6  -3    0.89    0.24
  -1   6  -3    1.41    0.23
  -1   6  -3    1.59    0.29
   1  -6   3    1.91    0.30
   1  -6   3    1.40    0.23
   1  -6   3    1.41    0.19
   1  -6   3    1.68    0.27
  -2   6  -3    5.53    0.45
  -2   6  -3    4.59    0.44
  -2   6  -3    4.64    0.42
  -2   6  -3    4.62    0.37
  -2   6  -3    5.02    0.43
   2  -6   3    4.98    0.28
   2  -6   3    4.59    0.37
   2  -6   3    4.11    0.38
   2  -6   3    5.23    0.42
  -3   6  -3   10.09    0.62
  -3   6  -3   10.98    0.56
  -3   6  -3    9.35    0.60
  -3   6  -3   10.00    0.59
  -3   6  -3   10.53    0.58
   3  -6   3    9.89    0.56
   3  -6   3   10.57    0.55
   3  -6   3    9.64    0.53
  -4   6  -3   11.56    0.61
  -4   6  -3   10.43    0.69
  -4   6  -3   11.33    0.62
  -4   6  -3   10.96    0.69
  -4   6  -3   10.04    0.66
   4  -6   3   12.06    0.58
   4  -6   3   10.39    0.63
   4  -6   3   11.16    0.60
  -5   6  -3    4.75    0.46
  -5   6  -3    4.41    0.51
  -5   6  -3    4.84    0.58
  -5   6  -3    4.64    0.53
  -5   6  -3    5.39    0.52
   5  -6   3    4.30    0.48
   5  -6   3    5.82    0.50
   5  -6   3    4.55    0.43
  -6   6  -3    0.69    0.43
  -6   6  -3    0.26    0.35
   6  -6   3    0.11    0.25
   6  -6   3    0.63    0.34
  -7   6  -3    0.25    0.39
  -7   6  -3   -0.11    0.30
   7  -6   3    0.54    0.41
   7  -6   3    0.15    0.28
   7  -6   3    0.13    0.33
  -8   6  -3   -0.21    0.39
  -8   6  -3   -0.17    0.42
   8  -6   3    0.06    0.35
   8  -6   3   -0.21    0.41
  -9   6  -3    2.06    0.68
  -9   6  -3    1.60    0.56
   9  -6   3    1.36    0.47
   9  -6   3    1.43    0.53
   9   5  -3    1.23    0.44
   9   5  -3    1.34    0.54
  -9  -5   3    1.02    0.44
  -9  -5   3    0.36    0.39
  -9  -5   3    0.56    0.40
   8   5  -3    3.87    0.56
  -8  -5   3    2.65    0.48
  -8  -5   3    4.19    0.57
   7   5  -3    5.54    0.61
   7   5  -3    7.00    0.63
   7   5  -3    5.87    0.62
  -7  -5   3    7.05    0.63
  -7  -5   3    6.58    0.58
  -7  -5   3    6.37    0.59
   6   5  -3   11.40    0.75
   6   5  -3   11.02    0.77
   6   5  -3   11.21    0.71
  -6  -5   3   11.11    0.70
  -6  -5   3   11.92    0.70
  -6  -5   3   10.74    0.63
  -6  -5   3   11.61    0.72
   5   5  -3   25.76    0.98
   5   5  -3   23.88    0.92
   5   5  -3   24.75    1.02
   5   5  -3   25.65    0.86
  -5  -5   3   25.93    0.95
   4   5  -3    3.13    0.40
   4   5  -3    2.30    0.31
   4   5  -3    2.57    0.30
   4   5  -3    2.52    0.36
  -4  -5   3    2.20    0.29
  -4  -5   3    3.08    0.35
  -4  -5   3    2.32    0.30
   3   5  -3    5.21    0.46
   3   5  -3    5.72    0.31
   3   5  -3    5.80    0.40
   3   5  -3    5.68    0.41
   3   5  -3    5.11    0.44
  -3  -5   3    5.65    0.38
  -3  -5   3    6.14    0.43
  -3  -5   3    4.26    0.38
  -3  -5   3    6.69    0.32
   2   5  -3    0.00    0.17
   2   5  -3    0.37    0.20
   2   5  -3    0.12    0.19
   2   5  -3    0.01    0.13
  -2  -5   3   -0.07    0.13
  -2  -5   3    0.01    0.13
  -2  -5   3    0.03    0.16
  -2  -5   3   -0.06    0.16
   1   5  -3    1.42    0.21
   1   5  -3    1.49    0.26
   1   5  -3    1.37    0.25
   1   5  -3    1.40    0.21
   1   5  -3    1.27    0.28
  -1  -5   3    1.31    0.21
  -1  -5   3    1.16    0.20
  -1  -5   3    1.39    0.16
  -1  -5   3    1.25    0.25
   0   5  -3    3.11    0.31
   0   5  -3    4.17    0.30
   0   5  -3    4.05    0.36
   0   5  -3    3.47    0.36
   0   5  -3    3.78    0.32
   0  -5   3    3.84    0.31
   0  -5   3    3.78    0.33
   0  -5   3    3.39    0.29
  -1   5  -3    0.90    0.22
  -1   5  -3    0.41    0.18
  -1   5  -3    0.74    0.18
  -1   5  -3    0.42    0.20
  -1   5  -3    0.30    0.20
   1  -5   3    0.74    0.20
   1  -5   3    0.31    0.19
   1  -5   3    0.58    0.16
  -2   5  -3    9.87    0.55
  -2   5  -3   10.75    0.54
  -2   5  -3   10.57    0.53
  -2   5  -3    9.96    0.52
  -2   5  -3   11.93    0.49
   2  -5   3   10.36    0.49
   2  -5   3   11.08    0.38
   2  -5   3    9.98    0.51
   2  -5   3   10.54    0.50
  -3   5  -3   16.68    0.72
  -3   5  -3   16.86    0.68
  -3   5  -3   17.78    0.72
  -3   5  -3   18.02    0.67
   3  -5   3   17.72    0.65
   3  -5   3   17.75    0.52
   3  -5   3   17.68    0.66
   3  -5   3   18.03    0.71
  -4   5  -3    2.96    0.34
  -4   5  -3    1.96    0.34
  -4   5  -3    2.63    0.35
  -4   5  -3    2.34    0.32
  -4   5  -3    2.59    0.38
   4  -5   3    2.95    0.30
   4  -5   3    1.90    0.32
   4  -5   3    2.57    0.31
  -5   5  -3    7.13    0.58
  -5   5  -3    8.74    0.64
  -5   5  -3    7.23    0.61
  -5   5  -3    7.40    0.50
   5  -5   3    6.45    0.55
   5  -5   3    7.62    0.46
   5  -5   3    7.43    0.51
  -6   5  -3    6.02    0.62
  -6   5  -3    3.82    0.51
  -6   5  -3    5.25    0.53
   6  -5   3    6.64    0.51
   6  -5   3    4.85    0.50
  -7   5  -3    7.05    0.69
  -7   5  -3    4.88    0.60
   7  -5   3    6.61    0.67
   7  -5   3    7.55    0.56
   7  -5   3    7.00    0.64
  -8   5  -3    0.01    0.40
  -8   5  -3    0.07    0.38
   8  -5   3    0.59    0.42
  -9   5  -3   -0.09    0.40
  -9   5  -3    0.98    0.49
  -9   5  -3    0.51    0.44
   9  -5   3    0.58    0.41
   9  -5   3    1.19    0.51
  10  -5   3    1.43    0.50
  10   4  -3    0.25    0.40
  10   4  -3   -0.05    0.44
  10   4  -3    0.48    0.56
 -10  -4   3   -0.31    0.36
 -10  -4   3   -0.30    0.39
   9   4  -3    1.17    0.48
   9   4  -3    1.09    0.42
  -9  -4   3    1.31    0.44
  -9  -4   3    1.21    0.42
  -9  -4   3    0.95    0.39
   8   4  -3    5.44    0.63
   8   4  -3    6.02    0.68
  -8  -4   3    7.22    0.71
  -8  -4   3    6.71    0.70
  -8  -4   3    6.50    0.63
   7   4  -3    0.20    0.33
   7   4  -3   -0.03    0.27
   7   4  -3   -0.04    0.30
  -7  -4   3    0.19    0.29
  -7  -4   3   -0.17    0.27
   6   4  -3    0.63    0.30
   6   4  -3    0.91    0.32
   6   4  -3    0.75    0.29
  -6  -4   3    0.76    0.30
  -6  -4   3    0.29    0.25
  -6  -4   3    1.02    0.31
  -6  -4   3    0.72    0.24
   5   4  -3    0.98    0.22
   5   4  -3    0.85    0.29
   5   4  -3    1.04    0.32
   5   4  -3    0.40    0.22
  -5  -4   3    0.90    0.26
  -5  -4   3    0.87    0.24
  -5  -4   3    0.78    0.27
  -5  -4   3    1.01    0.28
   4   4  -3   20.97    0.81
   4   4  -3   21.86    0.61
   4   4  -3   20.62    0.80
   4   4  -3   21.07    0.70
   4   4  -3   20.49    0.73
  -4  -4   3   20.29    0.72
  -4  -4   3   20.13    0.73
  -4  -4   3   20.71    0.74
  -4  -4   3   20.92    0.76
   3   4  -3    2.62    0.22
   3   4  -3    2.61    0.26
   3   4  -3    2.55    0.33
   3   4  -3    2.61    0.32
   3   4  -3    2.38    0.26
  -3  -4   3    2.79    0.22
  -3  -4   3    2.09    0.26
  -3  -4   3    2.60    0.29
   2   4  -3   17.46    0.67
   2   4  -3   18.47    0.59
   2   4  -3   18.70    0.65
   2   4  -3   18.95    0.58
   2   4  -3   19.04    0.69
  -2  -4   3   17.29    0.63
  -2  -4   3   18.32    0.58
  -2  -4   3   18.43    0.65
  -2  -4   3   18.78    0.55
   1   4  -3   39.04    0.95
   1   4  -3   37.49    1.05
   1   4  -3   38.14    1.05
   1   4  -3   36.76    1.05
   1   4  -3   38.06    0.99
  -1  -4   3   36.82    0.96
  -1  -4   3   37.01    0.99
  -1  -4   3   36.87    1.04
  -1  -4   3   38.09    0.90
   0   4  -3    0.84    0.16
   0   4  -3    0.35    0.19
   0   4  -3    0.37    0.21
   0   4  -3    0.66    0.20
   0   4  -3    0.30    0.18
   0  -4   3    0.57    0.19
   0  -4   3    0.55    0.16
   0  -4   3    0.42    0.17
  -1   4  -3    0.70    0.19
  -1   4  -3    0.51    0.16
  -1   4  -3    0.59    0.21
  -1   4  -3    0.59    0.21
  -1   4  -3    0.49    0.18
   1  -4   3    0.69    0.18
   1  -4   3    0.80    0.15
   1  -4   3    0.87    0.21
  -2   4  -3   85.52    2.10
  -2   4  -3   88.89    2.10
  -2   4  -3   86.00    2.11
  -2   4  -3   88.54    2.02
   2  -4   3   89.05    1.93
   2  -4   3   86.75    2.04
   2  -4   3   87.63    2.04
  -3   4  -3    0.92    0.23
  -3   4  -3    1.08    0.23
  -3   4  -3    1.43    0.23
  -3   4  -3    0.93    0.26
   3  -4   3    1.38    0.16
   3  -4   3    1.67    0.23
   3  -4   3    1.26    0.21
   3  -4   3    1.49    0.25
  -4   4  -3   -0.04    0.16
  -4   4  -3    0.11    0.19
  -4   4  -3    0.14    0.19
  -4   4  -3    0.27    0.14
  -4   4  -3    0.07    0.20
  -4   4  -3    0.17    0.22
   4  -4   3    0.22    0.17
   4  -4   3    0.08    0.18
   4  -4   3    0.29    0.17
   4  -4   3    0.24    0.12
  -5   4  -3    9.38    0.63
  -5   4  -3   10.13    0.53
  -5   4  -3    8.89    0.60
  -5   4  -3    8.72    0.59
  -5   4  -3    9.28    0.57
  -5   4  -3    9.44    0.63
   5  -4   3    9.42    0.51
   5  -4   3    7.84    0.46
   5  -4   3    8.67    0.58
  -6   4  -3   31.75    1.20
  -6   4  -3   29.71    1.17
  -6   4  -3   31.32    1.11
   6  -4   3   29.45    1.10
   6  -4   3   31.41    1.15
   6  -4   3   30.41    0.98
  -7   4  -3   18.41    0.99
  -7   4  -3   19.53    1.01
  -7   4  -3   19.19    0.95
   7  -4   3   19.20    0.78
   7  -4   3   19.06    1.00
   7  -4   3   19.49    0.92
  -8   4  -3    1.59    0.48
  -8   4  -3    1.25    0.45
  -8   4  -3    2.25    0.48
   8  -4   3    1.57    0.46
   8  -4   3    1.92    0.42
  -9   4  -3    0.42    0.43
  -9   4  -3    1.39    0.50
  -9   4  -3    1.34    0.45
   9  -4   3    0.14    0.44
   9  -4   3    0.25    0.40
   9  -4   3    0.68    0.40
 -10   4  -3    1.69    0.56
  10   3  -3    4.15    0.64
  10   3  -3    3.83    0.66
  10   3  -3    3.98    0.61
 -10  -3   3    4.53    0.63
 -10  -3   3    2.70    0.55
 -10  -3   3    3.20    0.55
   9   3  -3    1.87    0.49
   9   3  -3    1.46    0.43
  -9  -3   3    1.66    0.45
  -9  -3   3    1.56    0.44
   8   3  -3   25.96    1.14
   8   3  -3   25.28    1.09
  -8  -3   3   25.19    1.10
  -8  -3   3   25.91    1.06
  -8  -3   3   25.61    1.10
   7   3  -3    5.40    0.57
   7   3  -3    5.93    0.57
   7   3  -3    6.05    0.56
  -7  -3   3    6.82    0.60
  -7  -3   3    5.53    0.54
   6   3  -3    5.16    0.50
   6   3  -3    5.61    0.51
   6   3  -3    6.40    0.54
  -6  -3   3    5.51    0.40
  -6  -3   3    5.86    0.51
  -6  -3   3    6.25    0.52
  -6  -3   3    5.82    0.48
   5   3  -3    0.24    0.19
   5   3  -3    0.18    0.14
   5   3  -3    0.02    0.14
   5   3  -3   -0.23    0.19
   5   3  -3    0.03    0.22
  -5  -3   3    0.02    0.15
  -5  -3   3    0.09    0.19
  -5  -3   3    0.06    0.18
  -5  -3   3    0.03    0.19
   4   3  -3   93.89    2.11
   4   3  -3   92.67    2.24
   4   3  -3   92.39    2.25
   4   3  -3   90.77    2.19
   4   3  -3   93.80    2.09
  -4  -3   3   91.66    2.19
  -4  -3   3   93.45    2.15
  -4  -3   3   92.53    2.21
   3   3  -3  170.65    3.77
   3   3  -3  166.23    3.69
   3   3  -3  170.56    3.63
   3   3  -3  174.77    3.67
  -3  -3   3  169.30    3.69
  -3  -3   3  167.29    3.69
  -3  -3   3  166.64    3.72
  -3  -3   3  166.74    3.70
   2   3  -3   42.57    1.04
   2   3  -3   42.89    1.13
   2   3  -3   42.95    1.04
   2   3  -3   40.61    1.11
   2   3  -3   43.28    1.08
  -2  -3   3   41.81    1.05
  -2  -3   3   41.67    1.09
  -2  -3   3   41.90    0.99
  -2  -3   3   41.44    1.09
   1   3  -3    1.95    0.22
   1   3  -3    1.29    0.19
   1   3  -3    1.59    0.19
   1   3  -3    1.39    0.14
  -1  -3   3    1.30    0.18
  -1  -3   3    1.02    0.18
  -1  -3   3    1.41    0.17
  -1  -3   3    1.34    0.14
   0   3  -3    3.86    0.31
   0   3  -3    3.69    0.28
   0   3  -3    4.18    0.29
   0   3  -3    3.61    0.30
   0  -3   3    3.98    0.27
   0  -3   3    3.85    0.25
   0  -3   3    3.57    0.27
  -1   3  -3    0.76    0.18
  -1   3  -3    0.81    0.18
  -1   3  -3    0.65    0.18
  -1   3  -3    0.87    0.15
  -1   3  -3    1.01    0.19
   1  -3   3    0.78    0.18
   1  -3   3    0.90    0.19
  -2   3  -3  289.35    6.42
  -2   3  -3  290.93    6.38
  -2   3  -3  299.03    6.43
  -2   3  -3  307.75    6.42
  -2   3  -3  298.60    6.45
  -2   3  -3  304.61    6.25
  -2   3  -3  309.08    6.35
   2  -3   3  302.16    6.37
   2  -3   3  309.67    6.29
   2  -3   3  297.13    6.37
  -3   3  -3  126.31    3.00
  -3   3  -3  128.63    3.03
  -3   3  -3  135.69    2.86
  -3   3  -3  129.32    2.94
  -3   3  -3  133.50    2.95
  -3   3  -3  131.66    3.02
  -3   3  -3  131.97    2.97
   3  -3   3  132.38    2.92
   3  -3   3  130.85    3.00
   3  -3   3  129.55    2.93
   3  -3   3  134.44    2.84
  -4   3  -3   -0.02    0.19
  -4   3  -3    0.11    0.18
  -4   3  -3    0.11    0.15
  -4   3  -3    0.45    0.13
  -4   3  -3    0.18    0.19
  -4   3  -3   -0.04    0.14
  -4   3  -3    0.42    0.19
   4  -3   3   -0.02    0.14
   4  -3   3    0.14    0.17
   4  -3   3    0.03    0.15
   4  -3   3    0.00    0.12
  -5   3  -3  150.62    3.41
  -5   3  -3  146.93    3.25
  -5   3  -3  143.68    3.42
  -5   3  -3  143.74    3.47
  -5   3  -3  147.34    3.30
  -5   3  -3  148.55    3.48
  -5   3  -3  147.91    3.32
   5  -3   3  145.30    3.26
   5  -3   3  149.09    3.22
   5  -3   3  143.29    3.28
   5  -3   3  147.44    3.42
   5  -3   3  142.26    3.42
  -6   3  -3   26.32    1.07
  -6   3  -3   26.19    0.89
  -6   3  -3   27.24    1.01
  -6   3  -3   24.45    1.03
   6  -3   3   25.19    0.84
   6  -3   3   26.54    0.98
   6  -3   3   25.34    1.03
  -7   3  -3    4.95    0.62
  -7   3  -3    5.06    0.47
  -7   3  -3    5.39    0.57
  -7   3  -3    4.45    0.56
   7  -3   3    5.50    0.55
   7  -3   3    6.64    0.68
  -8   3  -3   22.03    1.06
  -8   3  -3   21.79    1.11
  -8   3  -3   22.95    1.14
   8  -3   3   21.76    1.09
   8  -3   3   23.95    1.14
   8  -3   3   19.81    0.97
  -9   3  -3    2.14    0.54
   9  -3   3    1.87    0.53
   9  -3   3    1.17    0.46
 -10   3  -3    1.24    0.52
 -10   3  -3    0.68    0.84
  10  -3   3    0.22    0.75
  10  -3   3    0.99    0.50
  11   2  -3    6.98    0.89
  10   2  -3    3.79    0.58
  10   2  -3    4.58    0.70
  10   2  -3    4.85    0.67
 -10  -2   3    3.21    0.55
 -10  -2   3    4.12    0.62
 -10  -2   3    4.68    0.57
   9   2  -3   -0.60    0.34
  -9  -2   3    0.11    0.31
  -9  -2   3    0.55    0.39
  -9  -2   3   -0.22    0.31
   8   2  -3    1.28    0.42
   8   2  -3    0.32    0.34
  -8  -2   3    0.63    0.35
  -8  -2   3    0.32    0.28
  -8  -2   3    0.36    0.36
   7   2  -3   19.40    0.89
   7   2  -3   17.59    0.88
  -7  -2   3   18.02    0.79
  -7  -2   3   18.52    0.85
  -7  -2   3   16.30    0.82
   6   2  -3   -0.03    0.17
   6   2  -3    0.01    0.26
  -6  -2   3   -0.10    0.19
  -6  -2   3   -0.03    0.22
  -6  -2   3   -0.16    0.20
   5   2  -3    0.12    0.22
   5   2  -3    0.27    0.16
   5   2  -3    0.05    0.22
  -5  -2   3    0.48    0.22
  -5  -2   3    0.06    0.18
  -5  -2   3    0.44    0.15
  -5  -2   3   -0.07    0.17
   4   2  -3   38.50    1.12
   4   2  -3   39.10    1.00
   4   2  -3   38.60    1.12
   4   2  -3   39.65    0.95
  -4  -2   3   38.37    1.06
  -4  -2   3   38.54    1.09
  -4  -2   3   38.71    1.07
  -4  -2   3   37.31    0.98
   3   2  -3   41.88    1.15
   3   2  -3   45.60    1.06
   3   2  -3   44.11    1.08
   3   2  -3   44.56    1.19
  -3  -2   3   42.80    1.13
  -3  -2   3   43.23    1.13
  -3  -2   3   42.64    1.07
  -3  -2   3   45.09    1.12
   2   2  -3  128.07    2.71
   2   2  -3  124.10    2.71
   2   2  -3  125.93    2.65
   2   2  -3  121.96    2.68
   2   2  -3  123.16    2.74
  -2  -2   3  125.54    2.64
  -2  -2   3  122.20    2.71
  -2  -2   3  129.06    2.69
  -2  -2   3  124.25    2.72
  -2  -2   3  121.78    2.74
   1   2  -3    9.12    0.33
   1   2  -3    8.67    0.39
   1   2  -3    9.30    0.35
   1   2  -3    8.99    0.37
  -1  -2   3    8.73    0.35
  -1  -2   3    9.17    0.32
  -1  -2   3    8.83    0.36
   0   2  -3  381.26    7.87
   0   2  -3  370.75    7.91
   0   2  -3  378.57    7.91
   0   2  -3  377.67    7.90
   0   2  -3  370.43    7.87
   0  -2   3  373.70    7.89
   0  -2   3  382.32    7.79
   0  -2   3  384.08    7.86
   0  -2   3  378.88    7.87
  -1   2  -3  526.05   11.40
  -1   2  -3  548.08   11.41
  -1   2  -3  551.68   11.33
  -1   2  -3  541.50   11.43
  -1   2  -3  555.46   11.44
  -1   2  -3  553.08   11.44
   1  -2   3  558.59   11.36
   1  -2   3  565.52   11.31
   1  -2   3  540.05   11.39
  -2   2  -3    6.18    0.37
  -2   2  -3    6.76    0.30
  -2   2  -3    6.36    0.38
  -2   2  -3    6.41    0.36
  -2   2  -3    6.80    0.37
  -2   2  -3    6.89    0.35
  -2   2  -3    6.54    0.38
  -2   2  -3    7.09    0.38
  -2   2  -3    6.13    0.31
   2  -2   3    6.96    0.35
   2  -2   3    6.19    0.34
   2  -2   3    6.21    0.31
  -3   2  -3    0.38    0.18
  -3   2  -3    0.52    0.17
  -3   2  -3    0.06    0.18
  -3   2  -3    0.38    0.17
  -3   2  -3    0.09    0.16
  -3   2  -3    0.12    0.13
  -3   2  -3    0.26    0.15
  -3   2  -3    0.13    0.18
  -3   2  -3    0.20    0.16
   3  -2   3    0.25    0.14
   3  -2   3    0.07    0.15
   3  -2   3    0.22    0.17
   3  -2   3    0.35    0.15
  -4   2  -3    4.41    0.41
  -4   2  -3    4.36    0.37
  -4   2  -3    4.07    0.29
  -4   2  -3    4.15    0.34
  -4   2  -3    4.68    0.37
  -4   2  -3    4.60    0.40
  -4   2  -3    4.19    0.33
  -4   2  -3    4.36    0.32
  -4   2  -3    4.26    0.33
   4  -2   3    5.25    0.37
   4  -2   3    4.36    0.32
   4  -2   3    4.37    0.31
  -5   2  -3   29.55    0.98
  -5   2  -3   28.44    0.91
  -5   2  -3   29.58    0.93
  -5   2  -3   30.51    1.03
  -5   2  -3   30.24    0.87
  -5   2  -3   30.03    0.90
  -5   2  -3   29.50    1.00
  -5   2  -3   30.69    0.89
  -5   2  -3   32.17    1.05
   5  -2   3   31.13    1.02
   5  -2   3   29.45    0.88
   5  -2   3   30.76    0.88
   5  -2   3   30.72    0.98
  -6   2  -3    8.90    0.48
  -6   2  -3    7.62    0.54
  -6   2  -3    9.16    0.64
  -6   2  -3    8.84    0.63
  -6   2  -3    8.10    0.64
   6  -2   3    8.51    0.54
   6  -2   3    7.93    0.61
   6  -2   3    8.62    0.45
  -7   2  -3    0.84    0.35
  -7   2  -3    0.88    0.34
  -7   2  -3    0.71    0.38
   7  -2   3    0.74    0.39
   7  -2   3    1.43    0.40
   7  -2   3    0.82    0.29
  -8   2  -3    1.94    0.44
  -8   2  -3    1.63    0.45
  -8   2  -3    1.65    0.39
   8  -2   3    2.61    0.50
  -9   2  -3    2.21    0.48
  -9   2  -3    1.91    0.48
  -9   2  -3    2.33    0.50
   9  -2   3    1.79    0.49
   9  -2   3    2.20    0.52
 -10   2  -3    0.25    0.44
 -10   2  -3    0.74    0.53
  10  -2   3    0.54    0.41
  10  -2   3    1.00    0.57
  10  -2   3    0.80    0.49
  11   1  -3   13.67    1.08
  10   1  -3    0.51    0.42
  10   1  -3    0.06    0.41
 -10  -1   3   -0.30    0.36
 -10  -1   3    0.15    0.37
   9   1  -3    1.53    0.43
   9   1  -3    1.90    0.45
  -9  -1   3    1.16    0.40
  -9  -1   3    1.37    0.36
  -9  -1   3    1.40    0.44
   8   1  -3   12.24    0.83
   8   1  -3   12.41    0.82
  -8  -1   3   11.60    0.67
  -8  -1   3   10.92    0.74
  -8  -1   3   12.38    0.75
   7   1  -3    5.39    0.45
   7   1  -3    5.51    0.56
   7   1  -3    7.54    0.63
  -7  -1   3    4.94    0.49
  -7  -1   3    4.57    0.48
  -7  -1   3    4.44    0.44
   6   1  -3    7.64    0.57
   6   1  -3    8.76    0.45
   6   1  -3    8.60    0.58
  -6  -1   3    7.44    0.53
  -6  -1   3    7.94    0.54
  -6  -1   3    7.32    0.46
   5   1  -3    2.80    0.28
   5   1  -3    1.96    0.29
   5   1  -3    2.95    0.35
  -5  -1   3    3.49    0.31
  -5  -1   3    3.14    0.33
  -5  -1   3    2.92    0.33
   4   1  -3   31.16    0.94
   4   1  -3   30.72    0.93
   4   1  -3   30.60    0.85
  -4  -1   3   30.68    0.77
  -4  -1   3   30.00    0.90
  -4  -1   3   30.31    0.87
  -4  -1   3   29.83    0.91
   3   1  -3    3.33    0.28
   3   1  -3    3.27    0.27
   3   1  -3    2.20    0.24
   3   1  -3    2.75    0.19
  -3  -1   3    3.05    0.22
  -3  -1   3    3.33    0.27
  -3  -1   3    2.57    0.24
  -3  -1   3    2.96    0.26
   2   1  -3  245.16    5.18
   2   1  -3  245.86    5.18
   2   1  -3  243.76    5.22
   2   1  -3  247.44    5.13
   2   1  -3  244.68    5.10
  -2  -1   3  242.39    5.18
  -2  -1   3  250.59    5.15
  -2  -1   3  240.08    5.18
  -2  -1   3  250.54    5.14
   1   1  -3    3.21    0.23
   1   1  -3    4.56    0.21
   1   1  -3    3.18    0.21
   1   1  -3    3.73    0.24
  -1  -1   3    3.91    0.23
  -1  -1   3    3.66    0.23
  -1  -1   3    3.40    0.23
   0   1  -3  160.81    3.46
   0   1  -3  160.61    3.45
   0   1  -3  161.00    3.47
   0   1  -3  166.83    3.46
   0   1  -3  160.10    3.48
   0   1  -3  164.90    3.41
   0  -1   3  158.74    3.46
   0  -1   3  167.37    3.41
   0  -1   3  160.55    3.44
  -1   1  -3   27.14    0.73
  -1   1  -3   27.01    0.73
  -1   1  -3   27.59    0.70
  -1   1  -3   26.91    0.70
  -1   1  -3   26.90    0.74
  -1   1  -3   27.32    0.73
  -1   1  -3   27.82    0.72
  -1   1  -3   26.77    0.67
  -1   1  -3   27.27    0.68
   1  -1   3   28.81    0.68
   1  -1   3   27.32    0.73
   1  -1   3   27.47    0.70
  -2   1  -3   17.00    0.56
  -2   1  -3   16.74    0.54
  -2   1  -3   17.03    0.53
  -2   1  -3   16.19    0.55
  -2   1  -3   16.66    0.57
  -2   1  -3   17.10    0.52
  -2   1  -3   16.59    0.52
  -2   1  -3   17.55    0.56
  -2   1  -3   16.86    0.57
   2  -1   3   16.41    0.51
  -3   1  -3    2.26    0.24
  -3   1  -3    1.74    0.25
  -3   1  -3    2.25    0.24
  -3   1  -3    2.07    0.24
  -3   1  -3    2.07    0.26
  -3   1  -3    2.90    0.29
  -3   1  -3    2.26    0.23
  -3   1  -3    2.15    0.27
  -3   1  -3    2.24    0.25
   3  -1   3    1.80    0.20
  -4   1  -3   25.67    0.87
  -4   1  -3   26.29    0.85
  -4   1  -3   26.25    0.78
  -4   1  -3   25.77    0.81
  -4   1  -3   26.25    0.80
  -4   1  -3   25.52    0.76
  -4   1  -3   25.91    0.84
   4  -1   3   24.10    0.78
   4  -1   3   24.90    0.73
   4  -1   3   26.53    0.84
   4  -1   3   25.48    0.79
  -5   1  -3   51.07    1.43
  -5   1  -3   50.04    1.36
  -5   1  -3   50.56    1.31
  -5   1  -3   50.52    1.38
  -5   1  -3   50.56    1.47
  -5   1  -3   49.52    1.28
  -5   1  -3   50.25    1.33
  -5   1  -3   50.88    1.31
  -5   1  -3   50.50    1.42
   5  -1   3   49.36    1.35
   5  -1   3   50.24    1.26
   5  -1   3   50.09    1.45
   5  -1   3   50.57    1.41
   5  -1   3   50.36    1.33
  -6   1  -3    0.36    0.24
  -6   1  -3    0.00    0.26
  -6   1  -3    0.02    0.19
  -6   1  -3    0.25    0.27
  -6   1  -3    0.17    0.26
   6  -1   3   -0.14    0.27
   6  -1   3    0.23    0.19
   6  -1   3    0.10    0.20
  -7   1  -3   10.70    0.77
  -7   1  -3   11.24    0.69
  -7   1  -3   10.65    0.74
  -7   1  -3   11.55    0.62
   7  -1   3   11.26    0.75
   7  -1   3   11.26    0.80
   7  -1   3   10.91    0.61
  -8   1  -3   21.48    0.99
  -8   1  -3   22.67    1.09
  -8   1  -3   22.01    1.11
  -9   1  -3    7.94    0.78
  -9   1  -3   10.39    0.96
  -9   1  -3    9.17    0.81
   9  -1   3   11.46    1.00
   9  -1   3    7.60    0.77
   9  -1   3    8.75    0.81
 -10   1  -3    0.29    0.40
 -10   1  -3    1.47    0.63
  10  -1   3    1.81    0.59
  10  -1   3    1.62    0.55
  10  -1   3    1.30    0.60
  11   0  -3   -0.11    0.47
  11   0  -3   -0.63    0.42
 -11   0   3   -0.20    0.41
 -11   0   3   -0.11    0.40
  10   0  -3    0.25    0.41
 -10   0   3    0.18    0.36
   9   0  -3    1.37    0.42
  -9   0   3    1.50    0.44
  -9   0   3    1.58    0.39
   8   0  -3    0.04    0.27
   8   0  -3   -0.25    0.30
   8   0  -3   -0.25    0.33
  -8   0   3    0.05    0.22
  -8   0   3   -0.13    0.28
   7   0  -3   10.91    0.68
   7   0  -3    8.04    0.54
   7   0  -3    9.08    0.65
  -7   0   3    9.37    0.62
  -7   0   3    8.36    0.65
  -7   0   3    8.82    0.63
   6   0  -3   17.78    0.77
   6   0  -3   19.02    0.78
   6   0  -3   19.89    0.71
  -6   0   3   18.26    0.66
  -6   0   3   18.12    0.78
  -6   0   3   18.54    0.77
   5   0  -3   52.05    1.41
   5   0  -3   51.17    1.42
   5   0  -3   51.39    1.34
  -5   0   3   51.58    1.42
  -5   0   3   53.76    1.41
  -5   0   3   50.91    1.30
   4   0  -3   13.26    0.58
   4   0  -3   13.34    0.53
   4   0  -3   13.94    0.57
  -4   0   3   13.48    0.58
  -4   0   3   13.69    0.56
  -4   0   3   12.63    0.49
  -4   0   3   14.46    0.57
   3   0  -3   38.24    0.98
   3   0  -3   38.01    0.87
   3   0  -3   37.66    0.97
   3   0  -3   37.63    1.01
  -3   0   3   37.57    0.99
  -3   0   3   38.34    0.99
  -3   0   3   37.81    0.98
  -3   0   3   39.49    0.95
   2   0  -3   39.93    0.99
   2   0  -3   40.41    0.98
   2   0  -3   39.61    0.91
   2   0  -3   40.37    0.91
  -2   0   3   39.60    0.95
  -2   0   3   41.49    0.99
  -2   0   3   40.65    0.91
  -2   0   3   39.39    0.95
  -2   0   3   38.42    0.95
   1   0  -3  319.69    6.74
   1   0  -3  311.90    6.74
   1   0  -3  334.50    6.77
   1   0  -3  342.86    6.75
   1   0  -3  319.35    6.73
  -1   0   3  331.98    6.76
  -1   0   3  323.18    6.74
  -1   0   3  322.45    6.70
  -1   0   3  312.13    6.74
   0   0  -3  570.24   12.14
   0   0  -3  557.80   12.12
   0   0  -3  583.91   12.18
   0   0  -3  605.34   12.15
   0   0  -3  579.24   12.16
   0   0  -3  583.14   12.14
   0   0   3  590.90   12.14
   0   0   3  608.59   12.17
   0   0   3  607.12   12.26
  -1   0  -3  152.22    3.39
  -1   0  -3  156.04    3.41
  -1   0  -3  154.03    3.38
  -1   0  -3  155.35    3.37
  -1   0  -3  154.12    3.35
  -1   0  -3  162.72    3.37
  -1   0  -3  159.77    3.38
   1   0   3  166.90    3.37
   1   0   3  159.48    3.38
   1   0   3  162.18    3.42
  -2   0  -3    6.18    0.34
  -2   0  -3    5.46    0.31
  -2   0  -3    6.17    0.33
  -2   0  -3    5.88    0.31
  -2   0  -3    5.22    0.33
  -2   0  -3    6.06    0.34
  -2   0  -3    6.21    0.32
  -2   0  -3    6.01    0.31
  -2   0  -3    6.01    0.33
   2   0   3    6.07    0.32
   2   0   3    5.17    0.33
   2   0   3    5.90    0.33
  -3   0  -3    2.37    0.25
  -3   0  -3    2.25    0.24
  -3   0  -3    2.26    0.23
  -3   0  -3    2.66    0.27
  -3   0  -3    2.35    0.27
  -3   0  -3    2.20    0.22
  -3   0  -3    2.00    0.26
  -3   0  -3    2.37    0.26
  -3   0  -3    1.93    0.23
   3   0   3    2.56    0.28
   3   0   3    2.37    0.25
   3   0   3    2.32    0.25
   3   0   3    2.67    0.28
  -4   0  -3    6.46    0.42
  -4   0  -3    7.04    0.37
  -4   0  -3    6.29    0.38
  -4   0  -3    6.91    0.39
  -4   0  -3    6.07    0.44
  -4   0  -3    6.58    0.34
  -4   0  -3    6.79    0.42
  -4   0  -3    5.65    0.37
  -4   0  -3    6.26    0.43
   4   0   3    6.20    0.37
   4   0   3    6.47    0.35
   4   0   3    6.02    0.45
   4   0   3    6.62    0.41
  -5   0  -3    0.76    0.21
  -5   0  -3    0.90    0.22
  -5   0  -3    0.60    0.26
  -5   0  -3    1.07    0.26
  -5   0  -3    1.12    0.26
  -5   0  -3    0.64    0.21
  -5   0  -3    1.26    0.27
   5   0   3    1.40    0.23
   5   0   3    1.42    0.22
   5   0   3    1.61    0.28
   5   0   3    0.86    0.29
   5   0   3    1.35    0.19
  -6   0  -3   32.59    1.13
  -6   0  -3   33.80    1.05
  -6   0  -3   33.12    1.16
  -6   0  -3   33.53    1.06
  -6   0  -3   33.19    1.18
   6   0   3   34.18    1.20
   6   0   3   34.36    1.17
   6   0   3   33.32    1.02
  -7   0  -3    0.14    0.29
  -7   0  -3    0.85    0.36
  -7   0  -3    0.01    0.29
   7   0   3    0.34    0.33
   7   0   3    0.39    0.32
   7   0   3    0.34    0.32
  -8   0  -3    0.46    0.35
  -8   0  -3    1.01    0.38
  -8   0  -3    0.74    0.46
   8   0   3    0.90    0.48
   8   0   3    0.67    0.39
   8   0   3    0.93    0.40
  -9   0  -3    0.17    0.40
  -9   0  -3    0.55    0.38
   9   0   3    0.74    0.42
   9   0   3    1.08    0.47
   9   0   3    0.73    0.44
 -10   0  -3    0.17    0.41
  11  -1  -3    0.13    0.43
  11  -1  -3    0.37    0.47
 -11   1   3    0.00    0.39
 -11   1   3    0.01    0.46
  10  -1  -3    1.83    0.50
  10  -1  -3    1.68    0.51
 -10   1   3    1.55    0.42
 -10   1   3    1.64    0.49
   9  -1  -3    0.34    0.37
   9  -1  -3    0.60    0.32
   9  -1  -3    0.78    0.40
  -9   1   3    0.21    0.36
  -9   1   3    0.74    0.37
  -9   1   3    0.61    0.42
   8  -1  -3    0.08    0.29
  -8   1   3    0.60    0.31
  -8   1   3    0.31    0.33
   7  -1  -3    3.19    0.47
   7  -1  -3    3.11    0.36
   7  -1  -3    2.08    0.37
  -7   1   3    2.07    0.37
  -7   1   3    3.03    0.41
  -7   1   3    2.66    0.38
  -7   1   3    2.78    0.30
   6  -1  -3   28.31    0.90
   6  -1  -3   27.78    0.96
   6  -1  -3   26.97    0.96
  -6   1   3   26.96    0.92
  -6   1   3   26.86    0.81
  -6   1   3   26.24    0.96
  -6   1   3   26.34    0.93
   5  -1  -3   37.13    0.90
   5  -1  -3   38.29    1.12
   5  -1  -3   35.94    1.05
   5  -1  -3   38.24    1.11
  -5   1   3   38.00    1.09
  -5   1   3   36.77    1.11
  -5   1   3   38.71    0.99
  -5   1   3   37.18    1.10
   4  -1  -3   29.31    0.86
   4  -1  -3   29.16    0.90
   4  -1  -3   29.82    0.74
  -4   1   3   29.86    0.79
  -4   1   3   30.11    0.90
  -4   1   3   28.67    0.88
  -4   1   3   29.40    0.88
   3  -1  -3    3.04    0.27
   3  -1  -3    3.39    0.29
  -3   1   3    2.39    0.23
  -3   1   3    2.84    0.25
  -3   1   3    2.94    0.22
   2  -1  -3    6.58    0.32
   2  -1  -3    7.69    0.29
   2  -1  -3    7.26    0.32
   2  -1  -3    7.22    0.25
  -2   1   3    7.29    0.28
  -2   1   3    7.44    0.32
  -2   1   3    7.17    0.30
  -2   1   3    7.06    0.27
  -2   1   3    7.58    0.33
   1  -1  -3  191.57    4.09
   1  -1  -3  190.73    4.07
   1  -1  -3  190.86    4.10
   1  -1  -3  193.60    4.12
  -1   1   3  204.43    4.11
  -1   1   3  195.13    4.11
  -1   1   3  196.75    4.12
   0  -1  -3  934.33   20.08
   0  -1  -3  985.56   20.12
   0  -1  -3  969.04   19.96
   0  -1  -3  953.89   19.98
   0   1   3  997.25   20.06
   0   1   3  978.77   19.96
   0   1   3  937.72   19.99
   0   1   3 1000.00   20.11
  -1  -1  -3  693.18   14.70
  -1  -1  -3  732.49   14.71
  -1  -1  -3  712.42   14.67
  -1  -1  -3  697.06   14.69
  -1  -1  -3  729.53   14.65
   1   1   3  676.76   14.71
   1   1   3  734.67   14.70
   1   1   3  705.56   14.72
  -2  -1  -3  108.21    2.48
  -2  -1  -3  109.61    2.50
  -2  -1  -3  113.60    2.42
  -2  -1  -3  106.93    2.48
  -2  -1  -3  110.14    2.50
  -2  -1  -3  114.73    2.43
  -2  -1  -3  112.42    2.43
   2   1   3  112.07    2.48
   2   1   3  112.54    2.42
   2   1   3  108.11    2.49
   2   1   3  112.86    2.50
   2   1   3  111.82    2.50
  -3  -1  -3    4.28    0.34
  -3  -1  -3    4.41    0.33
  -3  -1  -3    4.27    0.29
  -3  -1  -3    4.54    0.39
  -3  -1  -3    3.82    0.32
  -3  -1  -3    4.17    0.28
  -3  -1  -3    3.74    0.34
   3   1   3    4.30    0.33
   3   1   3    4.68    0.38
   3   1   3    4.97    0.37
   3   1   3    3.81    0.32
  -4  -1  -3    1.07    0.18
  -4  -1  -3    0.56    0.15
  -4  -1  -3    1.02    0.21
  -4  -1  -3    0.88    0.25
  -4  -1  -3    0.75    0.22
  -4  -1  -3    0.31    0.17
   4   1   3    0.82    0.16
   4   1   3    0.60    0.19
   4   1   3    0.32    0.21
   4   1   3    0.69    0.23
   4   1   3    0.74    0.20
  -5  -1  -3   58.24    1.53
  -5  -1  -3   56.58    1.50
  -5  -1  -3   56.65    1.40
  -5  -1  -3   57.93    1.60
  -5  -1  -3   56.91    1.60
   5   1   3   59.29    1.55
   5   1   3   59.22    1.63
   5   1   3   56.29    1.48
   5   1   3   59.55    1.44
   5   1   3   56.54    1.60
  -6  -1  -3    0.01    0.23
  -6  -1  -3   -0.16    0.20
  -6  -1  -3    0.05    0.27
  -6  -1  -3    0.17    0.26
   6   1   3   -0.03    0.29
   6   1   3    0.32    0.26
   6   1   3    0.35    0.27
  -7  -1  -3   22.56    1.00
  -7  -1  -3   23.44    0.94
  -7  -1  -3   22.92    1.03
   7   1   3   22.26    0.97
   7   1   3   24.34    1.09
   7   1   3   22.41    1.02
  -8  -1  -3    2.27    0.48
  -8  -1  -3    2.40    0.42
  -8  -1  -3    2.12    0.46
   8   1   3    2.26    0.52
   8   1   3    2.31    0.48
  -9  -1  -3    4.88    0.67
  -9  -1  -3    5.46    0.73
   9   1   3    5.27    0.72
   9   1   3    3.44    0.61
  11  -2  -3    1.79    0.55
  11  -2  -3    0.78    0.49
 -11   2   3    1.17    0.50
 -11   2   3    1.10    0.54
  10  -2  -3    2.63    0.58
  10  -2  -3    2.67    0.57
 -10   2   3    1.50    0.45
 -10   2   3    2.84    0.53
   9  -2  -3    0.00    0.33
   9  -2  -3    0.16    0.29
   9  -2  -3    0.16    0.36
  -9   2   3    0.19    0.32
  -9   2   3   -0.24    0.35
  -9   2   3   -0.01    0.36
   8  -2  -3    3.21    0.43
   8  -2  -3    2.66    0.43
   8  -2  -3    2.26    0.41
  -8   2   3    3.39    0.51
  -8   2   3    3.00    0.45
  -8   2   3    3.18    0.46
   7  -2  -3    3.20    0.41
   7  -2  -3    4.45    0.45
   7  -2  -3    3.77    0.43
  -7   2   3    5.24    0.50
  -7   2   3    2.85    0.41
  -7   2   3    3.61    0.44
   6  -2  -3   11.91    0.60
   6  -2  -3   11.47    0.61
   6  -2  -3   12.49    0.44
  -6   2   3   11.76    0.46
  -6   2   3   11.48    0.58
  -6   2   3   11.74    0.63
  -6   2   3   11.96    0.63
   5  -2  -3   16.01    0.65
   5  -2  -3   15.67    0.65
   5  -2  -3   15.72    0.51
  -5   2   3   17.84    0.69
  -5   2   3   16.40    0.64
  -5   2   3   16.41    0.66
   4  -2  -3   85.87    2.04
   4  -2  -3   85.05    2.04
   4  -2  -3   88.93    1.93
  -4   2   3   85.75    1.90
  -4   2   3   86.16    2.05
  -4   2   3   86.34    2.03
  -4   2   3   83.21    2.05
   3  -2  -3  287.74    6.12
   3  -2  -3  292.33    6.06
   3  -2  -3  283.26    6.13
  -3   2   3  285.20    6.01
  -3   2   3  298.98    6.02
  -3   2   3  286.61    6.12
  -3   2   3  291.17    6.12
  -3   2   3  282.74    6.14
   2  -2  -3  240.65    4.93
   2  -2  -3  234.14    4.97
   2  -2  -3  235.86    5.01
   2  -2  -3  235.30    4.97
  -2   2   3  232.86    5.00
  -2   2   3  235.43    4.96
  -2   2   3  231.06    5.01
  -2   2   3  239.47    4.98
  -2   2   3  235.97    4.93
   1  -2  -3    0.08    0.12
   1  -2  -3    0.20    0.11
   1  -2  -3   -0.18    0.12
   1  -2  -3    0.07    0.10
  -1   2   3    0.75    0.16
  -1   2   3    0.16    0.11
  -1   2   3    0.03    0.09
   0  -2  -3  154.91    3.34
   0  -2  -3  154.93    3.34
   0  -2  -3  155.68    3.31
   0  -2  -3  148.69    3.35
   0   2   3  157.42    3.37
   0   2   3  159.62    3.30
   0   2   3  157.24    3.38
   0   2   3  158.09    3.37
  -1  -2  -3   66.02    1.56
  -1  -2  -3   64.75    1.51
  -1  -2  -3   67.42    1.45
  -1  -2  -3   63.33    1.55
  -1  -2  -3   65.14    1.54
   1   2   3   66.90    1.51
   1   2   3   64.14    1.57
   1   2   3   66.98    1.56
   1   2   3   69.24    1.58
  -2  -2  -3  108.84    2.23
  -2  -2  -3  100.14    2.35
  -2  -2  -3  102.27    2.28
  -2  -2  -3  102.40    2.34
  -2  -2  -3  104.68    2.38
   2   2   3  101.09    2.33
   2   2   3  103.81    2.37
   2   2   3  104.12    2.37
   2   2   3   99.93    2.36
  -3  -2  -3    8.89    0.47
  -3  -2  -3    9.22    0.48
  -3  -2  -3    8.51    0.45
  -3  -2  -3    9.29    0.38
  -3  -2  -3    9.44    0.34
  -3  -2  -3    9.05    0.46
   3   2   3    9.56    0.41
   3   2   3    9.09    0.48
   3   2   3    8.47    0.47
   3   2   3    8.19    0.46
   3   2   3   10.14    0.33
  -4  -2  -3   41.09    1.16
  -4  -2  -3   40.97    1.17
  -4  -2  -3   41.45    1.21
  -4  -2  -3   41.25    1.22
  -4  -2  -3   40.76    1.04
   4   2   3   40.76    1.15
   4   2   3   39.81    1.21
   4   2   3   42.48    1.02
   4   2   3   42.48    1.12
   4   2   3   41.44    1.21
  -5  -2  -3    3.77    0.42
  -5  -2  -3    3.94    0.41
  -5  -2  -3    3.74    0.39
  -5  -2  -3    4.19    0.39
   5   2   3    4.72    0.40
   5   2   3    3.55    0.41
   5   2   3    4.71    0.49
   5   2   3    4.59    0.40
  -6  -2  -3   20.99    0.92
  -6  -2  -3   22.27    0.95
  -6  -2  -3   21.65    0.89
  -6  -2  -3   22.09    0.84
   6   2   3   21.23    0.96
   6   2   3   21.34    0.95
   6   2   3   22.29    0.87
  -7  -2  -3    5.26    0.60
  -7  -2  -3    4.33    0.49
  -7  -2  -3    4.14    0.52
   7   2   3    4.35    0.55
   7   2   3    4.00    0.53
  -8  -2  -3    0.60    0.40
  -8  -2  -3    0.95    0.35
  -8  -2  -3    0.80    0.40
   8   2   3    0.60    0.38
  -9  -2  -3    0.32    0.40
  -9  -2  -3    0.10    0.37
   9   2   3    0.69    0.46
   9   2   3   -0.01    0.38
  11  -3  -3    9.47    1.00
  11  -3  -3   10.59    0.96
 -11   3   3    8.04    0.79
 -11   3   3   11.02    1.06
 -11   3   3   10.01    1.03
  10  -3  -3    0.63    0.40
  10  -3  -3   -0.12    0.38
  10  -3  -3    0.47    0.37
 -10   3   3    0.55    0.37
 -10   3   3    0.15    0.41
 -10   3   3   -0.03    0.42
   9  -3  -3    9.98    0.79
   9  -3  -3    8.29    0.75
   9  -3  -3    8.67    0.71
  -9   3   3    8.29    0.75
  -9   3   3    8.23    0.76
  -9   3   3    9.34    0.71
   8  -3  -3    6.99    0.61
   8  -3  -3    7.97    0.68
   8  -3  -3    7.97    0.71
  -8   3   3    7.95    0.65
  -8   3   3    8.70    0.72
  -8   3   3    7.01    0.63
   7  -3  -3    4.86    0.48
   7  -3  -3    4.35    0.52
  -7   3   3    5.77    0.49
  -7   3   3    4.40    0.52
  -7   3   3    5.76    0.56
   6  -3  -3   19.56    0.79
   6  -3  -3   21.26    0.67
   6  -3  -3   19.86    0.81
  -6   3   3   20.65    0.83
  -6   3   3   20.88    0.78
  -6   3   3   19.53    0.84
   5  -3  -3    1.26    0.25
   5  -3  -3    1.32    0.23
   5  -3  -3    1.36    0.21
  -5   3   3    1.42    0.26
  -5   3   3    1.17    0.25
  -5   3   3    1.56    0.25
   4  -3  -3   51.76    1.36
   4  -3  -3   52.80    1.28
   4  -3  -3   52.44    1.38
  -4   3   3   53.87    1.39
  -4   3   3   50.46    1.18
  -4   3   3   52.54    1.38
  -4   3   3   51.35    1.34
  -4   3   3   52.62    1.23
  -4   3   3   51.24    1.38
   3  -3  -3  257.72    5.51
   3  -3  -3  265.77    5.43
   3  -3  -3  257.41    5.58
   3  -3  -3  254.37    5.54
  -3   3   3  254.06    5.59
  -3   3   3  259.52    5.56
  -3   3   3  259.66    5.41
  -3   3   3  258.07    5.55
  -3   3   3  268.53    5.49
  -3   3   3  261.33    5.55
   2  -3  -3  184.43    3.87
   2  -3  -3  174.34    3.92
   2  -3  -3  182.06    3.91
   2  -3  -3  182.04    3.87
  -2   3   3  180.90    3.82
  -2   3   3  182.92    3.89
  -2   3   3  181.88    3.91
  -2   3   3  177.25    3.91
  -2   3   3  188.29    3.92
   1  -3  -3   28.90    0.77
   1  -3  -3   28.64    0.78
   1  -3  -3   28.41    0.78
   1  -3  -3   29.03    0.74
  -1   3   3   28.75    0.82
  -1   3   3   29.79    0.79
  -1   3   3   28.50    0.81
  -1   3   3   29.50    0.77
   0  -3  -3  136.63    2.95
   0  -3  -3  129.91    2.97
   0  -3  -3  134.05    2.94
   0  -3  -3  138.21    2.90
   0   3   3  133.81    3.00
   0   3   3  137.46    2.95
   0   3   3  132.61    2.97
   0   3   3  139.09    3.01
  -1  -3  -3  115.62    2.62
  -1  -3  -3  119.03    2.59
  -1  -3  -3  116.05    2.65
  -1  -3  -3  120.43    2.66
   1   3   3  119.37    2.68
   1   3   3  118.25    2.65
   1   3   3  115.75    2.61
   1   3   3  114.77    2.66
  -2  -3  -3    4.57    0.37
  -2  -3  -3    4.22    0.30
  -2  -3  -3    4.57    0.35
  -2  -3  -3    4.50    0.37
   2   3   3    3.48    0.33
   2   3   3    4.71    0.36
   2   3   3    4.13    0.35
   2   3   3    4.41    0.36
  -3  -3  -3    0.39    0.18
  -3  -3  -3    0.07    0.17
  -3  -3  -3    0.32    0.14
  -3  -3  -3   -0.06    0.15
   3   3   3    0.06    0.19
   3   3   3    0.27    0.20
   3   3   3    0.17    0.13
   3   3   3    0.13    0.17
   3   3   3    0.15    0.17
  -4  -3  -3    0.24    0.14
  -4  -3  -3    0.29    0.19
  -4  -3  -3    0.26    0.21
  -4  -3  -3    0.45    0.23
   4   3   3    0.24    0.23
   4   3   3    0.74    0.22
   4   3   3    0.30    0.21
   4   3   3    0.30    0.20
  -5  -3  -3    4.26    0.42
  -5  -3  -3    2.93    0.41
  -5  -3  -3    4.00    0.43
  -5  -3  -3    3.59    0.42
   5   3   3    3.07    0.40
   5   3   3    2.58    0.34
   5   3   3    2.61    0.35
   5   3   3    3.14    0.42
  -6  -3  -3    0.71    0.33
  -6  -3  -3    0.26    0.26
  -6  -3  -3    0.40    0.31
  -6  -3  -3    0.35    0.29
   6   3   3    0.53    0.35
   6   3   3    0.42    0.31
  -7  -3  -3    2.51    0.52
  -7  -3  -3    2.57    0.46
  -7  -3  -3    3.02    0.48
   7   3   3    1.91    0.46
   7   3   3    2.23    0.49
  -8  -3  -3    0.38    0.36
  -8  -3  -3   -0.08    0.31
  -8  -3  -3    0.04    0.39
  -9  -3  -3    3.94    0.63
  -9  -3  -3    4.53    0.64
  -9  -3  -3    4.24    0.60
   9   3   3    4.50    0.65
   9   3   3    4.43    0.69
  11  -4  -3    0.38    0.42
  10  -4  -3    0.45    0.39
 -10   4   3    1.04    0.46
   9  -4  -3    1.09    0.40
   9  -4  -3    1.17    0.44
   9  -4  -3    0.93    0.38
  -9   4   3    1.11    0.35
  -9   4   3    1.06    0.41
   8  -4  -3    6.83    0.63
   8  -4  -3    6.34    0.60
  -8   4   3    5.68    0.54
  -8   4   3    8.15    0.75
  -8   4   3    8.17    0.73
   7  -4  -3   67.32    1.70
   7  -4  -3   66.74    1.88
   7  -4  -3   66.38    1.90
  -7   4   3   67.48    1.92
  -7   4   3   68.17    1.94
   6  -4  -3    2.72    0.29
   6  -4  -3    2.05    0.36
   6  -4  -3    2.43    0.36
  -6   4   3    2.10    0.36
  -6   4   3    2.52    0.32
  -6   4   3    1.65    0.32
   5  -4  -3    0.22    0.17
   5  -4  -3    0.37    0.20
   5  -4  -3    0.42    0.22
  -5   4   3    0.36    0.24
  -5   4   3    0.24    0.22
  -5   4   3    0.64    0.16
  -5   4   3    0.31    0.23
  -5   4   3    0.19    0.19
   4  -4  -3   89.31    2.08
   4  -4  -3   88.66    2.13
   4  -4  -3   88.10    2.15
  -4   4   3   88.22    2.16
  -4   4   3   87.96    2.15
  -4   4   3   88.83    2.10
  -4   4   3   87.85    2.18
  -4   4   3   92.14    2.05
   3  -4  -3    0.37    0.20
   3  -4  -3    0.61    0.18
   3  -4  -3    0.35    0.18
   3  -4  -3    0.47    0.15
  -3   4   3    0.57    0.20
  -3   4   3    0.62    0.20
  -3   4   3    0.27    0.19
  -3   4   3    0.47    0.18
  -3   4   3    0.10    0.21
   2  -4  -3   -0.11    0.14
   2  -4  -3    0.29    0.18
   2  -4  -3    0.09    0.12
   2  -4  -3    0.27    0.16
   2  -4  -3   -0.04    0.17
  -2   4   3    0.05    0.17
  -2   4   3   -0.01    0.19
  -2   4   3   -0.30    0.16
  -2   4   3    0.21    0.15
  -2   4   3    0.11    0.11
  -2   4   3   -0.10    0.16
   1  -4  -3   23.94    0.70
   1  -4  -3   24.50    0.66
   1  -4  -3   22.48    0.72
   1  -4  -3   22.63    0.72
  -1   4   3   24.92    0.74
  -1   4   3   23.56    0.78
  -1   4   3   23.73    0.76
  -1   4   3   23.11    0.71
   0  -4  -3   21.21    0.58
   0  -4  -3   19.38    0.66
   0  -4  -3   20.17    0.63
   0   4   3   20.23    0.73
   0   4   3   20.66    0.67
   0   4   3   20.49    0.67
   0   4   3   20.40    0.71
  -1  -4  -3   22.74    0.73
  -1  -4  -3   22.21    0.75
  -1  -4  -3   22.83    0.69
  -1  -4  -3   22.63    0.72
   1   4   3   22.42    0.79
   1   4   3   22.41    0.74
   1   4   3   22.21    0.76
   1   4   3   22.77    0.74
  -2  -4  -3   -0.07    0.16
  -2  -4  -3    0.07    0.16
  -2  -4  -3    0.09    0.19
   2   4   3   -0.02    0.17
   2   4   3   -0.14    0.16
   2   4   3   -0.10    0.16
   2   4   3   -0.30    0.18
  -3  -4  -3    9.36    0.42
  -3  -4  -3    9.29    0.51
  -3  -4  -3    8.31    0.50
  -3  -4  -3    8.64    0.52
   3   4   3    8.56    0.52
   3   4   3    9.54    0.51
   3   4   3    9.26    0.52
   3   4   3    8.65    0.54
  -4  -4  -3   85.22    2.14
  -4  -4  -3   82.40    2.15
  -4  -4  -3   87.43    2.15
   4   4   3   86.60    2.18
   4   4   3   81.11    2.14
   4   4   3   82.70    2.18
   4   4   3   83.98    2.12
  -5  -4  -3   27.98    1.06
  -5  -4  -3   30.45    1.06
  -5  -4  -3   28.95    1.05
   5   4   3   29.39    1.09
   5   4   3   26.99    1.01
   5   4   3   29.43    1.09
  -6  -4  -3    6.58    0.58
  -6  -4  -3    5.86    0.60
  -6  -4  -3    4.32    0.52
   6   4   3    5.76    0.62
   6   4   3    5.02    0.58
  -7  -4  -3    0.76    0.36
  -7  -4  -3    1.56    0.45
   7   4   3    0.89    0.41
   7   4   3    0.84    0.43
  -8  -4  -3    0.10    0.35
   8   4   3    0.83    0.43
   8   4   3    1.60    0.50
   9   4   3   -0.32    0.42
  11  -5  -3    2.58    0.56
  10  -5  -3    0.20    0.41
  10  -5  -3   -0.01    0.36
  10  -5  -3    0.29    0.38
 -10   5   3   -0.11    0.40
 -10   5   3    0.14    0.39
   9  -5  -3   -0.36    0.37
   9  -5  -3    0.26    0.36
  -9   5   3    0.46    0.33
  -9   5   3   -0.09    0.36
  -9   5   3    0.81    0.42
   8  -5  -3   -0.02    0.35
   8  -5  -3    0.30    0.32
  -8   5   3    0.27    0.36
  -8   5   3    1.14    0.40
  -8   5   3    0.51    0.32
   7  -5  -3    2.21    0.41
   7  -5  -3    1.59    0.31
  -7   5   3    2.18    0.40
  -7   5   3    1.98    0.39
  -7   5   3    2.04    0.34
   6  -5  -3   11.45    0.57
   6  -5  -3   10.57    0.63
   6  -5  -3   10.44    0.66
  -6   5   3   10.82    0.60
  -6   5   3   10.89    0.67
  -6   5   3    9.89    0.65
  -6   5   3   10.61    0.68
   5  -5  -3   -0.18    0.17
   5  -5  -3    0.10    0.21
   5  -5  -3   -0.22    0.18
  -5   5   3   -0.07    0.21
  -5   5   3   -0.21    0.20
  -5   5   3   -0.16    0.16
  -5   5   3    0.20    0.18
   4  -5  -3   60.85    1.44
   4  -5  -3   60.41    1.61
   4  -5  -3   61.28    1.56
   4  -5  -3   62.56    1.59
  -4   5   3   59.80    1.63
  -4   5   3   61.14    1.61
  -4   5   3   61.09    1.53
  -4   5   3   60.04    1.54
  -4   5   3   60.58    1.64
   3  -5  -3   71.83    1.77
   3  -5  -3   72.44    1.81
   3  -5  -3   72.72    1.72
   3  -5  -3   73.55    1.76
  -3   5   3   72.55    1.75
  -3   5   3   72.31    1.83
  -3   5   3   73.67    1.79
  -3   5   3   70.95    1.85
  -3   5   3   74.65    1.79
   2  -5  -3   36.72    1.04
   2  -5  -3   35.58    1.03
   2  -5  -3   37.42    0.91
  -2   5   3   35.82    1.08
  -2   5   3   37.82    1.08
  -2   5   3   37.86    1.01
  -2   5   3   38.21    1.08
  -2   5   3   37.66    1.00
   1  -5  -3    8.71    0.36
   1  -5  -3    7.63    0.39
   1  -5  -3    7.44    0.43
   1  -5  -3    7.33    0.43
  -1   5   3    7.67    0.48
  -1   5   3    7.63    0.42
  -1   5   3    7.31    0.45
  -1   5   3    8.57    0.36
  -1   5   3    7.52    0.45
   0  -5  -3  151.57    3.32
   0  -5  -3  146.80    3.29
   0  -5  -3  153.49    3.23
   0  -5  -3  147.19    3.37
   0   5   3  147.21    3.40
   0   5   3  149.91    3.34
   0   5   3  147.69    3.40
   0   5   3  150.09    3.36
  -1  -5  -3   14.89    0.56
  -1  -5  -3   13.52    0.57
  -1  -5  -3   13.45    0.59
   1   5   3   13.94    0.64
   1   5   3   12.83    0.60
   1   5   3   13.33    0.58
   1   5   3   13.12    0.56
  -2  -5  -3    4.94    0.35
  -2  -5  -3    5.02    0.39
  -2  -5  -3    5.07    0.41
  -2  -5  -3    5.00    0.41
   2   5   3    5.20    0.44
   2   5   3    4.36    0.42
   2   5   3    5.23    0.43
   2   5   3    4.43    0.39
  -3  -5  -3    8.04    0.53
  -3  -5  -3    7.77    0.42
  -3  -5  -3    7.48    0.54
  -3  -5  -3    8.93    0.54
   3   5   3    8.10    0.55
   3   5   3    7.88    0.55
   3   5   3    6.95    0.50
   3   5   3    8.24    0.55
  -4  -5  -3   20.28    0.86
  -4  -5  -3   21.50    0.87
  -4  -5  -3   19.12    0.83
   4   5   3   19.32    0.84
   4   5   3   19.01    0.84
   4   5   3   19.07    0.88
  -5  -5  -3   11.41    0.71
  -5  -5  -3   11.31    0.71
  -5  -5  -3   10.38    0.68
   5   5   3   10.83    0.73
   5   5   3   11.13    0.69
   5   5   3   11.18    0.75
   5   5   3   10.60    0.69
  -6  -5  -3    0.84    0.35
  -6  -5  -3    1.12    0.35
  -6  -5  -3    1.39    0.41
   6   5   3    0.56    0.35
   6   5   3    1.16    0.44
   6   5   3    0.04    0.35
  -7  -5  -3    2.94    0.49
   7   5   3    3.56    0.57
   7   5   3    1.84    0.47
  -8  -5  -3    4.54    0.63
  -8  -5  -3    4.96    0.64
   8   5   3    6.46    0.79
   8   5   3    5.91    0.69
   8   5   3    4.54    0.75
  10  -6  -3    9.69    0.93
  10  -6  -3    7.47    0.80
 -10   6   3   10.69    1.03
 -10   6   3   11.32    0.96
   9  -6  -3    0.68    0.43
  -9   6   3    0.65    0.43
  -9   6   3    0.64    0.43
   8  -6  -3    0.49    0.34
   8  -6  -3    0.58    0.36
   8  -6  -3    0.64    0.36
  -8   6   3    1.31    0.43
  -8   6   3    0.80    0.38
   7  -6  -3    0.18    0.30
   7  -6  -3   -0.04    0.29
   7  -6  -3   -0.16    0.23
  -7   6   3    0.32    0.32
  -7   6   3    0.20    0.34
  -7   6   3    0.48    0.34
  -7   6   3    0.15    0.24
   6  -6  -3    2.80    0.38
   6  -6  -3    1.59    0.36
   6  -6  -3    2.21    0.41
  -6   6   3    2.21    0.33
  -6   6   3    1.68    0.37
  -6   6   3    2.50    0.42
  -6   6   3    2.27    0.41
   5  -6  -3   45.36    1.37
   5  -6  -3   45.11    1.30
   5  -6  -3   45.14    1.35
  -5   6   3   44.91    1.39
  -5   6   3   44.50    1.38
  -5   6   3   42.43    1.38
  -5   6   3   44.99    1.25
   4  -6  -3    3.40    0.37
   4  -6  -3    4.07    0.32
   4  -6  -3    2.96    0.35
   4  -6  -3    3.26    0.37
  -4   6   3    3.39    0.33
  -4   6   3    3.01    0.36
  -4   6   3    2.73    0.38
  -4   6   3    3.87    0.37
  -4   6   3    3.73    0.44
   3  -6  -3    1.69    0.27
   3  -6  -3    1.81    0.28
   3  -6  -3    1.85    0.25
  -3   6   3    1.97    0.34
  -3   6   3    1.35    0.25
  -3   6   3    1.87    0.28
  -3   6   3    1.65    0.29
  -3   6   3    1.94    0.25
   2  -6  -3    0.19    0.21
   2  -6  -3    0.52    0.19
   2  -6  -3    0.53    0.14
   2  -6  -3    0.83    0.21
  -2   6   3    0.82    0.19
  -2   6   3    0.54    0.21
  -2   6   3    0.81    0.26
  -2   6   3    0.40    0.18
   1  -6  -3   41.51    1.09
   1  -6  -3   39.60    1.16
   1  -6  -3   40.07    1.05
   1  -6  -3   39.25    1.13
  -1   6   3   39.82    1.17
  -1   6   3   40.97    1.11
  -1   6   3   40.34    1.22
  -1   6   3   40.14    1.20
  -1   6   3   40.77    1.05
   0  -6  -3    0.00    0.13
   0  -6  -3    0.09    0.19
   0  -6  -3    0.10    0.18
   0  -6  -3   -0.01    0.15
   0   6   3   -0.01    0.20
   0   6   3   -0.22    0.19
   0   6   3    0.23    0.20
   0   6   3    0.05    0.16
  -1  -6  -3    0.59    0.21
  -1  -6  -3    0.33    0.19
  -1  -6  -3    0.06    0.19
   1   6   3    0.47    0.25
   1   6   3    0.40    0.27
   1   6   3    0.61    0.22
  -2  -6  -3    0.49    0.20
  -2  -6  -3    0.15    0.23
  -2  -6  -3    0.26    0.22
  -2  -6  -3    0.73    0.25
   2   6   3    0.05    0.23
   2   6   3    0.29    0.23
   2   6   3    0.32    0.24
   2   6   3    0.26    0.25
  -3  -6  -3   27.24    1.02
  -3  -6  -3   27.44    0.86
  -3  -6  -3   26.60    0.98
   3   6   3   26.53    1.03
   3   6   3   27.50    1.00
   3   6   3   26.55    1.02
  -4  -6  -3    4.79    0.51
  -4  -6  -3    5.10    0.52
   4   6   3    4.46    0.51
   4   6   3    4.90    0.52
   4   6   3    4.89    0.50
   4   6   3    4.49    0.51
  -5  -6  -3   13.03    0.79
  -5  -6  -3   12.89    0.81
  -5  -6  -3   14.24    0.82
   5   6   3   15.10    0.83
   5   6   3   14.30    0.86
   5   6   3   14.79    0.86
   5   6   3   12.75    0.81
  -6  -6  -3    6.83    0.70
  -6  -6  -3    6.97    0.67
   6   6   3    6.74    0.69
   6   6   3    6.28    0.71
   6   6   3    6.32    0.70
  -7  -6  -3    1.69    0.45
  -7  -6  -3    1.55    0.45
   7   6   3    0.38    0.41
   7   6   3    1.35    0.43
   7   6   3    0.96    0.46
   8   6   3   21.81    1.26
  10  -7  -3   13.31    1.02
 -10   7   3   14.79    1.10
 -10   7   3   13.15    1.06
   9  -7  -3   -0.26    0.36
   9  -7  -3   -0.03    0.38
  -9   7   3    0.11    0.41
  -9   7   3    0.01    0.40
   8  -7  -3    1.38    0.43
   8  -7  -3    0.82    0.42
   8  -7  -3    1.44    0.36
  -8   7   3    0.92    0.43
  -8   7   3    0.63    0.39
  -8   7   3    1.60    0.47
   7  -7  -3    7.61    0.68
   7  -7  -3    6.34    0.63
   7  -7  -3    8.39    0.63
  -7   7   3    9.25    0.84
  -7   7   3    7.89    0.72
   6  -7  -3   24.42    1.05
   6  -7  -3   25.14    0.98
   6  -7  -3   25.43    1.03
  -6   7   3   25.07    1.07
  -6   7   3   26.06    1.10
  -6   7   3   26.08    1.10
   5  -7  -3   28.14    1.06
   5  -7  -3   28.77    1.04
   5  -7  -3   30.25    1.10
  -5   7   3   31.52    1.11
  -5   7   3   29.60    1.13
  -5   7   3   31.11    1.16
  -5   7   3   28.63    1.02
   4  -7  -3    1.68    0.32
   4  -7  -3    1.48    0.31
   4  -7  -3    1.53    0.27
  -4   7   3    1.60    0.36
  -4   7   3    2.15    0.29
  -4   7   3    1.38    0.33
  -4   7   3    2.03    0.34
  -4   7   3    1.91    0.34
   3  -7  -3    0.80    0.24
   3  -7  -3    0.78    0.26
   3  -7  -3    1.85    0.30
  -3   7   3    1.49    0.31
  -3   7   3    1.44    0.32
  -3   7   3    1.75    0.26
  -3   7   3    1.49    0.34
  -3   7   3    1.06    0.27
   2  -7  -3    3.59    0.37
   2  -7  -3    3.22    0.34
   2  -7  -3    2.74    0.34
  -2   7   3    4.20    0.43
  -2   7   3    3.01    0.39
  -2   7   3    3.51    0.42
  -2   7   3    3.43    0.35
  -2   7   3    3.45    0.33
   1  -7  -3    0.06    0.20
   1  -7  -3    0.25    0.17
   1  -7  -3   -0.14    0.20
   1  -7  -3    0.21    0.15
  -1   7   3    0.04    0.17
  -1   7   3   -0.03    0.25
  -1   7   3    0.15    0.23
  -1   7   3    0.40    0.26
   0  -7  -3    3.09    0.35
   0  -7  -3    3.19    0.32
   0  -7  -3    3.55    0.41
   0   7   3    3.64    0.40
   0   7   3    3.17    0.35
   0   7   3    3.21    0.42
   0   7   3    2.70    0.40
  -1  -7  -3    3.43    0.36
  -1  -7  -3    3.77    0.38
   1   7   3    2.62    0.38
   1   7   3    2.80    0.39
   1   7   3    3.83    0.46
   1   7   3    3.55    0.38
  -2  -7  -3    0.77    0.27
  -2  -7  -3    0.86    0.25
  -2  -7  -3    1.30    0.32
   2   7   3    0.35    0.29
   2   7   3    0.66    0.28
   2   7   3    0.92    0.32
  -3  -7  -3   45.48    1.46
  -3  -7  -3   41.54    1.38
  -3  -7  -3   46.44    1.40
   3   7   3   43.61    1.45
   3   7   3   44.91    1.44
   3   7   3   45.41    1.41
   3   7   3   43.32    1.44
  -4  -7  -3    0.17    0.32
  -4  -7  -3    0.07    0.29
   4   7   3   -0.04    0.33
   4   7   3    0.67    0.35
   4   7   3    0.32    0.33
   4   7   3   -0.14    0.30
  -5  -7  -3    0.85    0.37
  -5  -7  -3    0.19    0.33
  -5  -7  -3    0.20    0.35
   5   7   3   -0.03    0.34
   5   7   3   -0.20    0.33
   5   7   3    0.02    0.34
   5   7   3   -0.23    0.30
  -6  -7  -3    1.39    0.41
  -6  -7  -3    1.11    0.42
   6   7   3    1.14    0.45
   6   7   3    2.03    0.46
  -7  -7  -3    0.37    0.40
  -7  -7  -3   -0.21    0.37
  -7  -7  -3    0.58    0.42
   7   7   3    0.54    0.46
   7   7   3    0.47    0.47
   7   7   3   -0.15    0.39
   9  -8  -3    1.48    0.51
   9  -8  -3    1.03    0.47
  -9   8   3    1.63    0.55
  -9   8   3    1.07    0.55
   8  -8  -3    0.53    0.37
   8  -8  -3   -0.10    0.31
   8  -8  -3    0.10    0.37
  -8   8   3   -0.16    0.41
  -8   8   3   -0.19    0.37
   7  -8  -3    5.89    0.65
   7  -8  -3    5.81    0.61
   7  -8  -3    4.18    0.51
  -7   8   3    7.89    0.82
  -7   8   3    5.46    0.65
   6  -8  -3    0.80    0.38
   6  -8  -3    0.11    0.33
   6  -8  -3    0.84    0.33
  -6   8   3    0.24    0.37
  -6   8   3   -0.05    0.32
  -6   8   3    0.48    0.36
   5  -8  -3   21.16    0.93
   5  -8  -3   20.48    0.94
  -5   8   3   22.42    0.97
  -5   8   3   23.28    0.92
  -5   8   3   21.16    1.00
  -5   8   3   21.62    1.00
   4  -8  -3    0.69    0.30
   4  -8  -3    0.83    0.27
   4  -8  -3    0.94    0.30
  -4   8   3    1.75    0.40
  -4   8   3    1.11    0.32
  -4   8   3    0.19    0.31
   3  -8  -3   50.22    1.48
   3  -8  -3   50.05    1.46
   3  -8  -3   50.71    1.44
  -3   8   3   51.26    1.44
  -3   8   3   47.32    1.52
  -3   8   3   50.63    1.55
  -3   8   3   48.24    1.51
   2  -8  -3    0.74    0.32
   2  -8  -3    0.88    0.27
  -2   8   3    1.16    0.25
  -2   8   3    1.10    0.34
  -2   8   3    0.85    0.31
  -2   8   3    1.09    0.35
   1  -8  -3    7.27    0.45
   1  -8  -3    7.10    0.55
   1  -8  -3    5.80    0.51
  -1   8   3    6.44    0.47
  -1   8   3    7.71    0.63
  -1   8   3    6.28    0.59
  -1   8   3    6.40    0.58
   0  -8  -3    5.68    0.49
   0  -8  -3    5.80    0.44
   0  -8  -3    6.61    0.57
   0   8   3    4.98    0.54
   0   8   3    5.48    0.52
   0   8   3    5.83    0.49
   0   8   3    6.45    0.59
  -1  -8  -3    1.30    0.35
  -1  -8  -3    0.27    0.26
  -1  -8  -3    0.64    0.26
   1   8   3    0.37    0.31
   1   8   3   -0.10    0.29
   1   8   3   -0.44    0.21
   1   8   3    0.22    0.31
  -2  -8  -3    0.84    0.28
  -2  -8  -3    0.46    0.28
  -2  -8  -3    0.53    0.33
   2   8   3    0.47    0.35
   2   8   3    0.86    0.32
   2   8   3    0.86    0.36
   2   8   3    0.75    0.35
  -3  -8  -3    2.93    0.45
  -3  -8  -3    2.72    0.48
   3   8   3    2.29    0.42
   3   8   3    3.47    0.53
   3   8   3    2.37    0.45
   3   8   3    2.38    0.47
  -4  -8  -3    9.15    0.73
  -4  -8  -3    9.11    0.73
   4   8   3    8.09    0.72
   4   8   3    9.25    0.77
   4   8   3    8.84    0.77
   4   8   3    9.35    0.75
  -5  -8  -3   -0.15    0.33
  -5  -8  -3    0.18    0.36
  -5  -8  -3    0.01    0.35
   5   8   3    0.03    0.39
   5   8   3    0.39    0.37
   5   8   3   -0.49    0.37
   5   8   3    0.25    0.36
  -6  -8  -3    2.43    0.53
  -6  -8  -3    2.32    0.53
  -6  -8  -3    2.12    0.49
   6   8   3    1.67    0.52
   6   8   3    2.64    0.56
   6   8   3    2.29    0.57
  -7  -8  -3    0.69    0.46
  -9   9   3    0.88    0.59
  -9   9   3    0.10    0.45
   8  -9  -3   -0.19    0.33
   8  -9  -3   -0.62    0.34
  -8   9   3   -0.50    0.39
  -8   9   3    0.25    0.43
  -8   9   3   -0.08    0.40
   7  -9  -3    0.86    0.42
  -7   9   3    1.28    0.47
  -7   9   3    1.27    0.49
  -7   9   3    1.65    0.50
   6  -9  -3   -0.37    0.31
   6  -9  -3   -0.04    0.30
   6  -9  -3    0.24    0.35
  -6   9   3    0.21    0.38
  -6   9   3    0.88    0.45
  -6   9   3    0.97    0.42
   5  -9  -3    4.74    0.53
   5  -9  -3    4.46    0.55
   5  -9  -3    4.54    0.51
  -5   9   3    5.03    0.58
  -5   9   3    4.69    0.60
  -5   9   3    5.57    0.66
  -5   9   3    4.84    0.52
   4  -9  -3    3.52    0.48
   4  -9  -3    2.93    0.43
   4  -9  -3    2.97    0.40
  -4   9   3    2.89    0.49
  -4   9   3    3.55    0.49
  -4   9   3    2.71    0.51
  -4   9   3    3.68    0.49
   3  -9  -3    4.61    0.50
   3  -9  -3    4.73    0.50
   3  -9  -3    3.35    0.43
  -3   9   3    4.75    0.53
  -3   9   3    3.92    0.53
  -3   9   3    4.15    0.55
   2  -9  -3   18.51    0.89
   2  -9  -3   18.56    0.88
  -2   9   3   20.81    0.95
  -2   9   3   19.31    0.97
  -2   9   3   18.63    0.93
   1  -9  -3    1.12    0.33
   1  -9  -3    1.12    0.36
  -1   9   3    0.40    0.36
  -1   9   3    1.27    0.40
  -1   9   3    0.72    0.34
   0  -9  -3    4.26    0.54
   0  -9  -3    3.51    0.39
   0  -9  -3    4.50    0.50
   0   9   3    4.04    0.51
   0   9   3    4.17    0.53
   0   9   3    4.41    0.56
  -1  -9  -3   -0.04    0.26
  -1  -9  -3    0.00    0.33
  -1  -9  -3    0.08    0.28
   1   9   3    0.34    0.36
   1   9   3    0.97    0.39
   1   9   3    0.18    0.29
   1   9   3    0.27    0.33
  -2  -9  -3    1.30    0.35
  -2  -9  -3    1.40    0.50
  -2  -9  -3    0.69    0.38
   2   9   3    1.70    0.46
   2   9   3    2.21    0.50
   2   9   3    1.20    0.36
   2   9   3    1.85    0.47
  -3  -9  -3    0.59    0.34
  -3  -9  -3   -0.19    0.35
  -3  -9  -3    0.52    0.34
   3   9   3    0.35    0.39
   3   9   3    0.18    0.38
   3   9   3   -0.09    0.30
  -4  -9  -3    0.68    0.37
  -4  -9  -3    0.01    0.33
  -4  -9  -3    0.33    0.40
   4   9   3    0.51    0.41
   4   9   3    0.14    0.35
   4   9   3    0.70    0.45
   4   9   3    0.71    0.43
  -5  -9  -3    3.64    0.56
  -5  -9  -3    2.78    0.53
  -5  -9  -3    3.73    0.58
   5   9   3    2.51    0.56
   5   9   3    3.62    0.59
   5   9   3    3.36    0.60
   5   9   3    2.84    0.57
  -6  -9  -3    0.29    0.51
  -6  -9  -3    0.41    0.50
   6   9   3    0.04    0.44
   6   9   3   -0.51    0.42
   9 -10  -3   -0.27    0.43
   8 -10  -3    3.64    0.63
   8 -10  -3    3.14    0.60
   8 -10  -3    3.26    0.56
  -8  10   3    3.69    0.65
  -8  10   3    3.97    0.69
  -8  10   3    2.83    0.63
   7 -10  -3   -0.02    0.38
   7 -10  -3   -0.19    0.36
   7 -10  -3   -0.54    0.34
  -7  10   3    0.86    0.47
  -7  10   3    0.98    0.47
  -7  10   3    0.42    0.45
   6 -10  -3   -0.14    0.35
   6 -10  -3   -0.49    0.33
   6 -10  -3   -0.12    0.33
  -6  10   3    0.16    0.41
  -6  10   3    0.66    0.48
  -6  10   3    0.23    0.40
   5 -10  -3   -0.15    0.35
   5 -10  -3    0.20    0.34
  -5  10   3   -0.21    0.30
  -5  10   3   -0.05    0.39
  -5  10   3    0.19    0.41
   4 -10  -3    3.42    0.49
   4 -10  -3    3.33    0.51
  -4  10   3    2.35    0.48
  -4  10   3    3.47    0.51
  -4  10   3    3.03    0.57
   3 -10  -3   -0.20    0.31
   3 -10  -3    0.15    0.31
  -3  10   3    0.53    0.38
  -3  10   3    0.22    0.37
  -3  10   3    0.05    0.32
   2 -10  -3    0.32    0.34
   2 -10  -3    0.04    0.33
  -2  10   3   -0.28    0.33
  -2  10   3   -0.19    0.32
   1 -10  -3    5.71    0.60
   1 -10  -3    5.28    0.53
  -1  10   3    4.28    0.58
  -1  10   3    4.10    0.57
   0 -10  -3    8.02    0.70
   0 -10  -3    7.30    0.62
   0  10   3    9.06    0.78
   0  10   3    7.70    0.74
   0  10   3    8.54    0.76
  -1 -10  -3    0.51    0.32
  -1 -10  -3    0.11    0.34
  -1 -10  -3    0.22    0.34
   1  10   3    0.30    0.39
   1  10   3   -0.08    0.39
   1  10   3   -0.01    0.37
  -2 -10  -3    2.61    0.51
  -2 -10  -3    2.83    0.45
   2  10   3    2.29    0.51
   2  10   3    2.76    0.57
   2  10   3    1.84    0.49
  -3 -10  -3    0.24    0.39
  -3 -10  -3    0.50    0.36
   3  10   3    0.49    0.43
   3  10   3    0.55    0.48
   3  10   3    0.29    0.42
  -4 -10  -3    1.02    0.42
   4  10   3    0.25    0.40
   4  10   3    0.70    0.45
  -5 -10  -3    0.09    0.42
   5  10   3    0.26    0.42
   5  10   3   -0.37    0.43
  -8  11   3    3.43    0.86
   7 -11  -3    1.35    0.47
   7 -11  -3    1.55    0.49
  -7  11   3    1.75    0.57
   6 -11  -3    1.17    0.47
  -6  11   3    2.06    0.56
  -6  11   3    0.57    0.50
   5 -11  -3    0.05    0.41
   5 -11  -3    0.24    0.36
  -5  11   3    0.10    0.40
  -5  11   3    0.73    0.38
  -5  11   3    0.07    0.42
  -4  11   3    5.43    0.67
  -4  11   3    4.63    0.66
  -4  11   3    4.62    0.61
   3 -11  -3    1.78    0.47
  -3  11   3    1.63    0.49
  -3  11   3    1.41    0.48
   2 -11  -3    2.69    0.48
   2 -11  -3    2.14    0.48
  -2  11   3    1.28    0.43
   1 -11  -3    1.01    0.40
   1 -11  -3    1.45    0.44
  -1  11   3    0.54    0.44
  -1  11   3    1.57    0.50
  -1  11   3    1.79    0.50
   0 -11  -3    2.35    0.49
   0 -11  -3    1.18    0.40
   0  11   3    2.41    0.56
   0  11   3    2.32    0.54
   0  11   3    2.12    0.52
  -1 -11  -3    3.30    0.49
  -1 -11  -3    2.83    0.55
   1  11   3    2.24    0.55
   1  11   3    3.20    0.56
  -2 -11  -3    7.14    0.79
   2  11   3    7.03    0.83
   2  11   3    6.29    0.73
  -3 -11  -3    0.11    0.49
  -3 -11  -3    0.74    0.40
   3  11   3    0.33    0.46
   3  11   3    0.18    0.46
   5 -12  -3   15.69    1.15
  -5  12   3   14.14    1.09
  -5  12   3   16.01    1.11
   4 -12  -3    1.12    0.49
  -4  12   3    1.72    0.51
  -4  12   3    1.28    0.51
   3 -12  -3    1.47    0.48
   3 -12  -3    0.89    0.42
  -3  12   3    0.30    0.46
  -3  12   3    0.98    0.53
   2 -12  -3   -0.01    0.37
   2 -12  -3    0.08    0.38
  -2  12   3    0.56    0.45
  -2  12   3    0.00    0.43
   1 -12  -3    9.94    0.86
  -1  12   3    9.50    0.93
  -1  12   3    7.47    0.82
   0 -12  -3   -0.48    0.34
   0 -12  -3    0.65    0.38
   0  12   3    0.16    0.42
   0  12   3   -0.16    0.41
  -1 -12  -3    0.67    0.46
   1  12   3    0.61    0.48
   1  12   3    0.19    0.45
   2  12   3    6.61    0.85
   2 -13  -3    0.94    0.46
   0 -13  -3    0.41    0.55
   0 -13   4    1.30    0.48
  -2  13  -4    0.38    0.56
   2  12  -4    0.74    0.56
  -2 -12   4   -0.28    0.45
   1  12  -4    1.34    0.54
  -1 -12   4    1.66    0.57
   0  12  -4    0.68    0.48
   0  12  -4    0.23    0.43
   0 -12   4    1.10    0.50
   0 -12   4   -0.38    0.35
  -1  12  -4    1.25    0.48
  -1  12  -4    1.13    0.60
   1 -12   4    1.21    0.44
   1 -12   4    1.60    0.50
  -2  12  -4    8.11    0.87
  -2  12  -4    9.06    0.88
   2 -12   4    8.96    0.81
   2 -12   4    8.86    0.81
  -3  12  -4   31.33    1.50
  -3  12  -4   35.08    1.61
   3 -12   4   33.23    1.41
   3 -12   4   33.83    1.42
  -4  12  -4    0.46    0.60
   4 -12   4    0.37    0.41
  -5 -11   4    1.70    0.50
   4  11  -4   -0.19    0.49
  -4 -11   4    0.21    0.43
  -4 -11   4    0.70    0.44
   3  11  -4    1.05    0.46
  -3 -11   4    1.56    0.51
   2  11  -4   -0.12    0.41
   2  11  -4    0.70    0.50
   2  11  -4    0.03    0.37
  -2 -11   4   -0.16    0.40
   1  11  -4   -0.52    0.33
   1  11  -4   -0.39    0.33
   1  11  -4    0.07    0.38
  -1 -11   4   -0.49    0.29
   0  11  -4    0.99    0.43
   0  11  -4    0.11    0.35
   0  11  -4    0.17    0.46
   0 -11   4    0.33    0.35
   0 -11   4    0.40    0.41
  -1  11  -4    0.73    0.42
  -1  11  -4    0.78    0.45
   1 -11   4   -0.15    0.36
   1 -11   4    0.07    0.33
  -2  11  -4    3.84    0.68
  -2  11  -4    2.94    0.54
  -2  11  -4    3.30    0.58
  -2  11  -4    4.21    0.58
   2 -11   4    3.50    0.56
   2 -11   4    3.28    0.52
   2 -11   4    3.79    0.53
  -3  11  -4    6.26    0.76
  -3  11  -4    5.76    1.00
  -3  11  -4    6.59    0.82
   3 -11   4    5.62    0.63
   3 -11   4    5.75    0.65
   3 -11   4    5.35    0.63
  -4  11  -4    8.22    0.92
  -4  11  -4    8.21    0.92
   4 -11   4    6.54    0.70
   4 -11   4    5.22    0.65
  -5  11  -4    1.66    0.59
  -5  11  -4    2.13    0.59
   5 -11   4    2.53    0.59
   5 -11   4    1.80    0.49
  -6 -10   4    0.57    0.45
  -6 -10   4   -0.02    0.40
   5  10  -4    1.03    0.50
  -5 -10   4    0.62    0.40
  -5 -10   4   -0.04    0.37
   4  10  -4    0.66    0.39
   4  10  -4    0.33    0.43
  -4 -10   4    0.93    0.42
  -4 -10   4    0.70    0.42
   3  10  -4    3.14    0.51
   3  10  -4    3.39    0.53
   3  10  -4    2.60    0.54
  -3 -10   4    3.31    0.50
  -3 -10   4    4.59    0.61
   2  10  -4    4.96    0.69
   2  10  -4    5.21    0.63
  -2 -10   4    4.83    0.60
  -2 -10   4    4.23    0.50
   1  10  -4    2.92    0.52
   1  10  -4    2.52    0.47
  -1 -10   4    2.30    0.47
  -1 -10   4    1.80    0.39
   0  10  -4    0.41    0.38
   0  10  -4    0.16    0.36
   0  10  -4    0.16    0.34
   0 -10   4    0.50    0.37
   0 -10   4    0.12    0.28
  -1  10  -4    5.49    0.61
  -1  10  -4    6.54    0.73
  -1  10  -4    4.72    0.58
  -1  10  -4    5.62    0.59
   1 -10   4    6.38    0.60
   1 -10   4    5.33    0.55
   1 -10   4    5.79    0.65
  -2  10  -4    6.06    0.73
  -2  10  -4    6.67    0.67
  -2  10  -4    4.92    0.62
   2 -10   4    6.00    0.60
   2 -10   4    5.47    0.56
   2 -10   4    5.58    0.61
  -3  10  -4   -0.50    0.37
  -3  10  -4   -0.35    0.27
  -3  10  -4   -0.32    0.36
  -3  10  -4    0.11    0.35
   3 -10   4    0.06    0.31
   3 -10   4    0.04    0.35
  -4  10  -4    3.70    0.59
  -4  10  -4    4.40    0.57
   4 -10   4    3.73    0.55
   4 -10   4    3.76    0.52
   4 -10   4    3.69    0.55
  -5  10  -4    1.15    0.40
  -5  10  -4    1.31    0.51
  -5  10  -4    1.23    0.49
   5 -10   4    0.69    0.38
   5 -10   4    1.27    0.43
  -6  10  -4    1.03    0.49
  -6  10  -4    0.16    0.43
   6 -10   4   -0.42    0.32
   6 -10   4   -0.48    0.33
   6   9  -4    3.39    0.64
  -6  -9   4    4.83    0.63
   5   9  -4    0.08    0.46
   5   9  -4    0.26    0.38
   5   9  -4    0.40    0.36
  -5  -9   4    0.23    0.38
  -5  -9   4   -0.30    0.36
   4   9  -4   -0.36    0.30
   4   9  -4    0.05    0.32
   4   9  -4    0.45    0.43
  -4  -9   4    0.60    0.38
  -4  -9   4   -0.02    0.32
   3   9  -4    3.10    0.47
   3   9  -4    3.59    0.49
  -3  -9   4    3.26    0.44
  -3  -9   4    3.73    0.53
   2   9  -4    6.93    0.64
   2   9  -4    8.11    0.78
   2   9  -4    7.79    0.68
  -2  -9   4    7.91    0.57
  -2  -9   4    8.34    0.71
  -2  -9   4    7.71    0.62
   1   9  -4    2.57    0.45
   1   9  -4    3.37    0.47
   1   9  -4    3.90    0.57
  -1  -9   4    2.64    0.36
  -1  -9   4    2.72    0.38
  -1  -9   4    2.66    0.47
   0   9  -4    2.44    0.40
   0   9  -4    1.01    0.37
   0   9  -4    0.95    0.37
   0   9  -4    1.60    0.41
   0  -9   4    1.30    0.33
   0  -9   4    0.99    0.33
   0  -9   4    1.67    0.40
  -1   9  -4   31.33    1.20
  -1   9  -4   28.85    1.10
  -1   9  -4   27.64    1.18
  -1   9  -4   28.76    1.17
   1  -9   4   30.75    1.10
   1  -9   4   29.38    1.15
  -2   9  -4    0.23    0.33
  -2   9  -4    0.31    0.33
   2  -9   4    0.49    0.31
   2  -9   4    0.28    0.29
   2  -9   4    0.63    0.33
  -3   9  -4    0.01    0.33
  -3   9  -4   -0.09    0.28
  -3   9  -4    0.34    0.34
  -3   9  -4   -0.04    0.35
   3  -9   4    0.24    0.29
   3  -9   4    0.21    0.32
   3  -9   4    0.18    0.32
  -4   9  -4    0.23    0.36
  -4   9  -4    0.00    0.29
  -4   9  -4   -0.22    0.38
   4  -9   4    0.05    0.32
   4  -9   4    0.23    0.33
   4  -9   4    0.08    0.29
  -5   9  -4   -0.38    0.41
  -5   9  -4    0.29    0.39
  -5   9  -4   -0.45    0.37
  -5   9  -4    0.13    0.31
   5  -9   4    0.62    0.36
   5  -9   4   -0.14    0.32
  -6   9  -4    0.86    0.44
  -6   9  -4    0.63    0.46
   6  -9   4    0.17    0.37
  -7   9  -4    0.84    0.51
  -7   9  -4    0.06    0.46
   7  -9   4    0.04    0.40
   7  -9   4    0.14    0.36
  -8  -8   4    8.23    0.80
   7   8  -4    0.22    0.43
   7   8  -4    0.59    0.38
  -7  -8   4    0.64    0.41
   6   8  -4    3.65    0.56
   6   8  -4    3.59    0.50
   6   8  -4    4.00    0.61
  -6  -8   4    4.64    0.59
  -6  -8   4    2.78    0.50
   5   8  -4    5.76    0.58
   5   8  -4    4.17    0.58
   5   8  -4    5.66    0.61
   5   8  -4    5.80    0.58
  -5  -8   4    6.00    0.59
  -5  -8   4    6.09    0.62
   4   8  -4    0.67    0.33
   4   8  -4    0.08    0.31
   4   8  -4    0.64    0.37
   4   8  -4    0.02    0.33
  -4  -8   4    0.29    0.31
  -4  -8   4    0.78    0.36
   3   8  -4    1.75    0.40
   3   8  -4    2.00    0.43
   3   8  -4    2.44    0.51
   3   8  -4    1.75    0.39
  -3  -8   4    2.67    0.40
   2   8  -4    2.91    0.46
   2   8  -4    1.91    0.39
   2   8  -4    2.02    0.38
  -2  -8   4    2.38    0.33
  -2  -8   4    1.79    0.41
  -2  -8   4    2.79    0.38
   1   8  -4    5.08    0.52
   1   8  -4    5.04    0.53
   1   8  -4    5.88    0.53
   1   8  -4    6.59    0.51
  -1  -8   4    6.05    0.49
  -1  -8   4    6.52    0.57
  -1  -8   4    6.95    0.51
   0   8  -4   55.92    1.55
   0   8  -4   52.37    1.62
   0   8  -4   53.43    1.63
   0   8  -4   53.69    1.62
   0  -8   4   53.83    1.60
   0  -8   4   54.59    1.51
   0  -8   4   54.43    1.44
   0  -8   4   53.63    1.51
  -1   8  -4    7.73    0.64
  -1   8  -4    8.55    0.66
  -1   8  -4    7.63    0.62
  -1   8  -4   10.15    0.64
   1  -8   4    8.80    0.59
   1  -8   4    8.83    0.58
   1  -8   4    8.95    0.65
  -2   8  -4    1.44    0.36
  -2   8  -4    1.30    0.35
  -2   8  -4    1.90    0.42
  -2   8  -4    1.63    0.36
   2  -8   4    2.08    0.35
   2  -8   4    1.75    0.37
   2  -8   4    1.76    0.34
  -3   8  -4   36.06    1.30
  -3   8  -4   33.41    1.24
  -3   8  -4   33.38    1.23
  -3   8  -4   34.34    1.29
   3  -8   4   33.42    1.20
   3  -8   4   33.86    1.17
   3  -8   4   34.47    1.18
  -4   8  -4   19.00    0.97
  -4   8  -4   21.49    1.05
  -4   8  -4   19.72    0.91
  -4   8  -4   21.20    1.02
   4  -8   4   20.55    0.90
   4  -8   4   20.05    0.95
   4  -8   4   21.01    0.91
  -5   8  -4    1.35    0.47
  -5   8  -4    1.86    0.50
  -5   8  -4    1.87    0.49
   5  -8   4    2.87    0.47
   5  -8   4    2.33    0.41
  -6   8  -4    6.04    0.68
  -6   8  -4    5.72    0.74
   6  -8   4    6.27    0.62
   6  -8   4    6.72    0.69
  -7   8  -4    4.02    0.67
  -7   8  -4    3.60    0.71
   7  -8   4    2.75    0.47
   7  -8   4    2.18    0.51
  -8   8  -4    1.58    0.59
   8  -8   4    0.89    0.67
   8  -8   4    1.15    0.43
   8   7  -4   11.82    1.00
   8   7  -4   11.83    0.90
  -8  -7   4   11.41    0.86
  -8  -7   4   12.84    0.93
   7   7  -4    9.87    0.88
   7   7  -4    8.82    0.79
  -7  -7   4    9.68    0.75
  -7  -7   4    9.38    0.81
   6   7  -4    1.28    0.46
   6   7  -4    1.13    0.40
   6   7  -4    0.51    0.33
  -6  -7   4    0.79    0.38
  -6  -7   4    1.02    0.35
  -6  -7   4    0.48    0.32
   5   7  -4    0.32    0.34
   5   7  -4    0.13    0.28
   5   7  -4    0.17    0.32
   5   7  -4   -0.02    0.25
  -5  -7   4    0.44    0.30
  -5  -7   4   -0.14    0.24
   4   7  -4    8.09    0.60
   4   7  -4    6.59    0.55
   4   7  -4    7.39    0.62
   4   7  -4    6.66    0.61
  -4  -7   4    7.15    0.50
  -4  -7   4    7.96    0.62
  -4  -7   4    5.99    0.54
   3   7  -4   -0.06    0.27
   3   7  -4    0.43    0.31
   3   7  -4   -0.35    0.20
  -3  -7   4   -0.30    0.23
  -3  -7   4   -0.14    0.27
   2   7  -4    9.40    0.61
   2   7  -4    9.07    0.63
   2   7  -4    8.95    0.59
   2   7  -4    9.04    0.50
   2   7  -4    9.55    0.53
  -2  -7   4    8.40    0.59
  -2  -7   4    8.38    0.49
  -2  -7   4    8.53    0.54
   1   7  -4    1.70    0.33
   1   7  -4    1.75    0.33
   1   7  -4    1.87    0.29
   1   7  -4    1.88    0.34
   1   7  -4    1.87    0.29
  -1  -7   4    1.38    0.27
  -1  -7   4    1.61    0.30
  -1  -7   4    1.43    0.25
   0   7  -4   41.61    1.12
   0   7  -4   40.08    1.27
   0   7  -4   38.26    1.25
   0   7  -4   39.78    1.27
   0   7  -4   40.39    1.20
   0  -7   4   38.22    1.23
   0  -7   4   38.76    1.15
   0  -7   4   39.76    1.11
  -1   7  -4   29.32    1.06
  -1   7  -4   32.41    1.08
  -1   7  -4   28.80    1.02
  -1   7  -4   29.04    1.08
  -1   7  -4   32.07    0.94
   1  -7   4   30.34    1.02
   1  -7   4   29.83    0.98
   1  -7   4   30.42    1.04
   1  -7   4   31.08    0.89
  -2   7  -4   23.71    0.96
  -2   7  -4   22.99    0.93
  -2   7  -4   23.29    0.95
  -2   7  -4   24.36    0.85
   2  -7   4   23.50    0.90
   2  -7   4   22.86    0.86
   2  -7   4   21.99    0.88
  -3   7  -4    0.14    0.24
  -3   7  -4    0.47    0.33
  -3   7  -4    0.52    0.33
  -3   7  -4    0.63    0.30
   3  -7   4    0.45    0.26
   3  -7   4    0.44    0.27
   3  -7   4    0.02    0.24
  -4   7  -4    1.74    0.40
  -4   7  -4    2.02    0.35
  -4   7  -4    3.30    0.51
  -4   7  -4    2.78    0.47
   4  -7   4    2.78    0.40
   4  -7   4    2.09    0.40
  -5   7  -4    0.55    0.41
  -5   7  -4    0.23    0.34
  -5   7  -4    0.52    0.30
  -5   7  -4    0.94    0.39
   5  -7   4    0.79    0.30
   5  -7   4    0.62    0.33
  -6   7  -4    0.30    0.40
  -6   7  -4    0.96    0.42
  -6   7  -4    0.87    0.41
   6  -7   4    1.00    0.38
   6  -7   4    1.05    0.34
  -7   7  -4   -0.30    0.37
  -7   7  -4   -0.28    0.36
   7  -7   4    0.12    0.31
   7  -7   4   -0.42    0.31
  -8   7  -4   37.20    1.64
  -8   7  -4   39.86    1.66
   8  -7   4   37.49    1.52
   8  -7   4   37.24    1.61
   9   6  -4    0.77    0.44
   9   6  -4   -0.12    0.44
   9   6  -4    0.35    0.45
  -9  -6   4    0.16    0.41
  -9  -6   4    0.44    0.39
   8   6  -4    0.45    0.41
   8   6  -4    0.64    0.45
   8   6  -4    0.03    0.34
  -8  -6   4   -0.01    0.34
  -8  -6   4    0.01    0.34
   7   6  -4    1.22    0.45
   7   6  -4    1.79    0.43
  -7  -6   4    1.85    0.42
  -7  -6   4    1.96    0.44
   6   6  -4    0.84    0.33
   6   6  -4    0.63    0.37
   6   6  -4    0.49    0.34
  -6  -6   4    0.04    0.28
  -6  -6   4    0.86    0.33
   5   6  -4   14.80    0.70
   5   6  -4   13.93    0.71
   5   6  -4   14.24    0.80
   5   6  -4   13.40    0.81
  -5  -6   4   15.93    0.74
  -5  -6   4   14.87    0.75
  -5  -6   4   14.74    0.77
   4   6  -4   13.75    0.64
   4   6  -4   13.50    0.75
   4   6  -4   14.36    0.74
   4   6  -4   13.16    0.66
  -4  -6   4   13.20    0.62
  -4  -6   4   13.77    0.69
  -4  -6   4   12.44    0.69
   3   6  -4    0.07    0.23
   3   6  -4    0.18    0.18
   3   6  -4   -0.16    0.18
   3   6  -4    0.22    0.24
   3   6  -4   -0.19    0.19
  -3  -6   4    0.45    0.22
  -3  -6   4   -0.10    0.16
  -3  -6   4   -0.09    0.21
  -3  -6   4   -0.21    0.14
   2   6  -4    4.51    0.36
   2   6  -4    4.39    0.41
   2   6  -4    5.01    0.46
   2   6  -4    3.71    0.40
   2   6  -4    4.12    0.35
  -2  -6   4    4.61    0.42
  -2  -6   4    3.86    0.37
  -2  -6   4    4.03    0.30
  -2  -6   4    4.46    0.34
   1   6  -4    0.26    0.17
   1   6  -4    0.19    0.21
   1   6  -4    0.20    0.22
   1   6  -4    0.15    0.19
   1   6  -4    0.30    0.24
  -1  -6   4    0.13    0.21
  -1  -6   4    0.27    0.17
  -1  -6   4    0.03    0.17
   0   6  -4    6.64    0.47
   0   6  -4    7.74    0.39
   0   6  -4    7.00    0.51
   0   6  -4    8.44    0.47
   0   6  -4    7.50    0.51
   0  -6   4    7.28    0.49
   0  -6   4    7.89    0.45
   0  -6   4    7.29    0.41
  -1   6  -4    0.05    0.18
  -1   6  -4    0.21    0.20
  -1   6  -4    0.20    0.19
  -1   6  -4   -0.05    0.15
  -1   6  -4    0.14    0.21
   1  -6   4    0.07    0.15
   1  -6   4    0.30    0.21
   1  -6   4   -0.04    0.17
  -2   6  -4    0.85    0.25
  -2   6  -4    0.31    0.23
  -2   6  -4    0.63    0.21
  -2   6  -4    0.33    0.22
  -2   6  -4    0.42    0.23
   2  -6   4    0.62    0.23
   2  -6   4    0.13    0.19
   2  -6   4    0.24    0.22
  -3   6  -4   14.61    0.73
  -3   6  -4   15.07    0.75
  -3   6  -4   15.91    0.72
  -3   6  -4   16.23    0.67
   3  -6   4   16.36    0.69
   3  -6   4   15.32    0.72
   3  -6   4   15.59    0.69
  -4   6  -4   11.84    0.73
  -4   6  -4   11.18    0.68
  -4   6  -4   11.98    0.63
  -4   6  -4   12.70    0.73
  -4   6  -4   11.50    0.66
   4  -6   4   10.96    0.66
   4  -6   4   12.11    0.62
   4  -6   4   12.53    0.64
  -5   6  -4    0.06    0.22
  -5   6  -4    0.51    0.32
  -5   6  -4    0.29    0.27
  -5   6  -4   -0.03    0.30
  -5   6  -4   -0.09    0.28
   5  -6   4    0.27    0.28
   5  -6   4    0.57    0.25
   5  -6   4    0.65    0.28
  -6   6  -4    1.75    0.37
  -6   6  -4    1.39    0.44
  -6   6  -4    1.10    0.39
  -6   6  -4    1.10    0.40
   6  -6   4    1.33    0.38
   6  -6   4    1.18    0.32
  -7   6  -4    1.82    0.55
  -7   6  -4    2.55    0.56
  -7   6  -4    0.69    0.40
   7  -6   4    1.13    0.44
   7  -6   4    1.79    0.45
   7  -6   4    1.16    0.34
  -8   6  -4    3.37    0.60
  -8   6  -4    4.09    0.68
   8  -6   4    4.06    0.62
   8  -6   4    4.56    0.73
  -9   6  -4    0.78    0.57
   9  -6   4   -0.26    0.39
  10   5  -4    1.30    0.53
  10   5  -4    1.97    0.56
 -10  -5   4    1.16    0.55
   9   5  -4    0.43    0.42
   9   5  -4    0.42    0.44
  -9  -5   4    0.58    0.41
  -9  -5   4    0.50    0.40
  -9  -5   4   -0.31    0.35
   8   5  -4    2.41    0.48
   8   5  -4    2.10    0.49
   8   5  -4    1.77    0.47
  -8  -5   4    2.26    0.47
  -8  -5   4    1.49    0.42
  -8  -5   4    2.35    0.47
   7   5  -4    4.31    0.55
   7   5  -4    4.62    0.57
   7   5  -4    5.19    0.59
  -7  -5   4    4.99    0.57
  -7  -5   4    4.44    0.51
   6   5  -4   35.83    1.21
   6   5  -4   35.56    1.32
   6   5  -4   34.75    1.27
  -6  -5   4   35.23    1.15
  -6  -5   4   38.17    1.22
  -6  -5   4   34.69    1.21
  -6  -5   4   36.96    1.24
   5   5  -4    1.44    0.36
   5   5  -4    0.95    0.25
   5   5  -4    1.41    0.36
  -5  -5   4    0.75    0.28
  -5  -5   4    0.87    0.27
   4   5  -4    1.35    0.25
   4   5  -4    0.93    0.28
   4   5  -4    1.02    0.29
   4   5  -4    1.35    0.24
  -4  -5   4    1.91    0.30
  -4  -5   4    1.28    0.27
  -4  -5   4    1.39    0.25
   3   5  -4    6.24    0.43
   3   5  -4    5.59    0.47
   3   5  -4    6.83    0.36
   3   5  -4    6.07    0.39
   3   5  -4    5.24    0.46
  -3  -5   4    5.85    0.38
  -3  -5   4    6.46    0.33
  -3  -5   4    6.83    0.45
  -3  -5   4    5.54    0.43
   2   5  -4    3.11    0.28
   2   5  -4    2.71    0.27
   2   5  -4    2.90    0.31
   2   5  -4    3.68    0.39
   2   5  -4    3.57    0.37
  -2  -5   4    3.25    0.27
  -2  -5   4    3.03    0.31
  -2  -5   4    2.67    0.31
   1   5  -4    2.54    0.30
   1   5  -4    2.75    0.28
   1   5  -4    1.79    0.26
   1   5  -4    2.30    0.29
  -1  -5   4    2.45    0.25
  -1  -5   4    2.85    0.30
  -1  -5   4    2.61    0.27
   0   5  -4   16.01    0.66
   0   5  -4   17.85    0.66
   0   5  -4   17.79    0.54
   0   5  -4   18.17    0.71
   0   5  -4   17.34    0.67
   0  -5   4   17.28    0.67
   0  -5   4   17.48    0.62
   0  -5   4   17.36    0.60
  -1   5  -4   78.79    1.99
  -1   5  -4   80.11    2.00
  -1   5  -4   80.42    2.02
  -1   5  -4   79.00    2.03
   1  -5   4   81.23    1.97
   1  -5   4   83.89    1.87
   1  -5   4   82.99    1.95
  -2   5  -4   -0.14    0.16
  -2   5  -4    0.57    0.18
  -2   5  -4    0.17    0.18
  -2   5  -4    0.47    0.22
  -2   5  -4   -0.04    0.17
   2  -5   4    0.17    0.18
   2  -5   4    0.17    0.13
   2  -5   4    0.05    0.17
  -3   5  -4    3.65    0.34
  -3   5  -4    2.58    0.32
  -3   5  -4    2.07    0.31
  -3   5  -4    2.68    0.38
  -3   5  -4    1.67    0.30
   3  -5   4    2.60    0.35
   3  -5   4    3.15    0.25
   3  -5   4    2.07    0.28
   3  -5   4    2.35    0.30
  -4   5  -4    0.03    0.19
  -4   5  -4    0.13    0.25
  -4   5  -4    0.37    0.24
  -4   5  -4    0.32    0.23
   4  -5   4   -0.14    0.19
   4  -5   4    0.42    0.20
   4  -5   4    0.18    0.21
  -5   5  -4    0.22    0.28
  -5   5  -4    0.54    0.31
  -5   5  -4   -0.18    0.27
  -5   5  -4   -0.11    0.21
   5  -5   4   -0.12    0.20
   5  -5   4    0.30    0.23
   5  -5   4    0.16    0.24
  -6   5  -4    5.76    0.54
  -6   5  -4    5.45    0.62
  -6   5  -4    5.04    0.55
   6  -5   4    6.18    0.59
   6  -5   4    6.04    0.51
  -7   5  -4    0.67    0.41
  -7   5  -4    1.10    0.41
   7  -5   4    0.75    0.40
   7  -5   4    0.82    0.30
  -8   5  -4    0.00    0.37
  -8   5  -4    0.07    0.39
  -8   5  -4    0.49    0.39
   8  -5   4   -0.59    0.30
  -9   5  -4   -0.42    0.39
  -9   5  -4    0.20    0.47
   9  -5   4   -0.01    0.39
   9  -5   4    0.53    0.41
   9  -5   4   -0.66    0.38
  10   4  -4   -0.12    0.44
  10   4  -4    1.25    0.49
  10   4  -4    0.29    0.40
 -10  -4   4    0.01    0.39
 -10  -4   4    0.16    0.40
   9   4  -4    2.72    0.53
   9   4  -4    2.41    0.51
   9   4  -4    2.33    0.55
  -9  -4   4    2.03    0.46
  -9  -4   4    2.15    0.51
  -9  -4   4    2.64    0.53
   8   4  -4   -0.26    0.29
   8   4  -4   -0.35    0.33
   8   4  -4   -0.41    0.33
  -8  -4   4    0.05    0.32
  -8  -4   4    0.51    0.34
  -8  -4   4   -0.39    0.29
   7   4  -4    1.06    0.39
   7   4  -4    0.89    0.38
   7   4  -4    1.14    0.36
  -7  -4   4    0.29    0.32
  -7  -4   4    1.88    0.39
   6   4  -4   21.24    0.87
   6   4  -4   22.05    0.96
   6   4  -4   21.04    0.94
  -6  -4   4   20.66    0.87
  -6  -4   4   21.76    0.88
  -6  -4   4   22.23    0.80
  -6  -4   4   23.96    0.91
   5   4  -4    6.16    0.45
   5   4  -4    4.63    0.45
   5   4  -4    5.61    0.38
   5   4  -4    5.39    0.49
  -5  -4   4    5.23    0.44
  -5  -4   4    4.69    0.44
  -5  -4   4    5.64    0.42
  -5  -4   4    4.72    0.44
   4   4  -4   43.03    1.22
   4   4  -4   39.49    1.20
   4   4  -4   38.42    1.03
   4   4  -4   39.28    1.11
   4   4  -4   40.18    1.09
  -4  -4   4   39.91    1.12
  -4  -4   4   37.65    1.12
  -4  -4   4   39.14    1.11
  -4  -4   4   38.28    1.15
   3   4  -4    0.00    0.19
   3   4  -4    0.05    0.14
   3   4  -4    0.05    0.16
   3   4  -4    0.24    0.14
   3   4  -4    0.02    0.21
  -3  -4   4    0.33    0.12
  -3  -4   4    0.48    0.19
  -3  -4   4    0.28    0.17
  -3  -4   4    0.28    0.17
   2   4  -4    0.56    0.17
   2   4  -4    0.22    0.14
   2   4  -4    0.26    0.18
   2   4  -4    0.01    0.19
   2   4  -4    0.03    0.17
  -2  -4   4    0.15    0.17
  -2  -4   4    0.52    0.15
  -2  -4   4    0.30    0.17
  -2  -4   4    0.48    0.15
   1   4  -4   13.83    0.57
   1   4  -4   13.82    0.44
   1   4  -4   13.81    0.59
   1   4  -4   13.65    0.56
   1   4  -4   13.63    0.53
  -1  -4   4   13.52    0.53
  -1  -4   4   13.08    0.56
  -1  -4   4   14.07    0.51
  -1  -4   4   13.99    0.42
   0   4  -4   22.69    0.74
   0   4  -4   22.79    0.78
   0   4  -4   23.24    0.73
   0   4  -4   23.14    0.79
   0   4  -4   22.54    0.75
   0  -4   4   24.41    0.70
   0  -4   4   23.36    0.76
   0  -4   4   23.91    0.72
  -1   4  -4   33.41    0.99
  -1   4  -4   35.54    0.89
  -1   4  -4   34.21    1.03
  -1   4  -4   34.60    0.98
   1  -4   4   34.06    0.99
   1  -4   4   35.49    0.90
   1  -4   4   35.51    0.97
  -2   4  -4    9.43    0.48
  -2   4  -4    9.37    0.42
  -2   4  -4    8.80    0.47
  -2   4  -4    9.26    0.49
  -2   4  -4    8.45    0.51
  -2   4  -4    9.86    0.50
   2  -4   4    9.45    0.47
   2  -4   4    9.97    0.47
   2  -4   4   10.12    0.38
  -3   4  -4    0.08    0.16
  -3   4  -4    0.12    0.10
  -3   4  -4    0.40    0.19
  -3   4  -4    0.12    0.19
  -3   4  -4    0.02    0.19
  -3   4  -4    0.03    0.17
   3  -4   4    0.13    0.17
   3  -4   4    0.22    0.17
   3  -4   4   -0.16    0.09
   3  -4   4   -0.09    0.16
   3  -4   4   -0.06    0.12
  -4   4  -4   34.55    1.13
  -4   4  -4   33.05    1.11
  -4   4  -4   35.78    1.06
  -4   4  -4   35.91    1.09
  -4   4  -4   34.14    1.15
   4  -4   4   35.02    1.11
   4  -4   4   36.14    0.94
   4  -4   4   33.73    1.03
   4  -4   4   36.17    1.03
  -5   4  -4    0.49    0.28
  -5   4  -4    0.11    0.22
  -5   4  -4   -0.01    0.26
  -5   4  -4    0.09    0.22
  -5   4  -4    0.21    0.26
   5  -4   4    0.48    0.21
   5  -4   4    0.08    0.19
   5  -4   4    0.33    0.25
  -6   4  -4   20.04    0.91
  -6   4  -4   19.64    0.95
  -6   4  -4   20.80    0.90
  -6   4  -4   19.71    0.96
   6  -4   4   18.68    0.89
   6  -4   4   18.45    0.76
   6  -4   4   20.30    0.95
  -7   4  -4    5.61    0.59
  -7   4  -4    6.71    0.72
  -7   4  -4    6.98    0.71
   7  -4   4    6.56    0.52
   7  -4   4    6.91    0.65
   7  -4   4    7.21    0.71
  -8   4  -4    3.62    0.62
  -8   4  -4    2.90    0.55
  -8   4  -4    3.36    0.55
   8  -4   4    3.22    0.52
   8  -4   4    2.98    0.51
  -9   4  -4    0.93    0.47
  -9   4  -4    0.93    0.45
  -9   4  -4    1.06    0.50
   9  -4   4    1.36    0.48
   9  -4   4    1.72    0.46
   9  -4   4    1.67    0.58
 -11  -3   4    6.20    0.70
  10   3  -4    0.57    0.42
  10   3  -4    0.90    0.46
  10   3  -4   -0.41    0.39
 -10  -3   4    0.72    0.43
 -10  -3   4    0.00    0.37
 -10  -3   4   -0.10    0.39
   9   3  -4   -0.01    0.31
   9   3  -4    0.59    0.41
  -9  -3   4    0.35    0.35
  -9  -3   4   -0.17    0.33
   8   3  -4    2.45    0.45
   8   3  -4    2.34    0.44
  -8  -3   4    2.19    0.43
  -8  -3   4    2.16    0.40
   7   3  -4   66.47    1.93
   7   3  -4   69.27    1.93
   7   3  -4   63.42    1.85
  -7  -3   4   67.33    1.84
  -7  -3   4   66.59    1.88
  -7  -3   4   64.52    1.85
   6   3  -4    4.45    0.46
   6   3  -4    4.45    0.48
   6   3  -4    4.06    0.47
  -6  -3   4    5.15    0.47
  -6  -3   4    4.32    0.36
  -6  -3   4    4.26    0.46
  -6  -3   4    4.94    0.49
   5   3  -4    4.72    0.40
   5   3  -4    4.76    0.35
   5   3  -4    5.25    0.32
   5   3  -4    4.93    0.46
   5   3  -4    4.32    0.42
  -5  -3   4    5.03    0.42
  -5  -3   4    4.56    0.41
  -5  -3   4    4.80    0.35
  -5  -3   4    5.28    0.41
   4   3  -4   13.39    0.61
   4   3  -4   14.57    0.52
   4   3  -4   14.68    0.56
   4   3  -4   14.16    0.64
   4   3  -4   15.23    0.52
  -4  -3   4   14.16    0.55
  -4  -3   4   14.51    0.60
  -4  -3   4   15.30    0.60
  -4  -3   4   14.25    0.56
   3   3  -4    5.27    0.43
   3   3  -4    5.87    0.41
   3   3  -4    5.68    0.34
   3   3  -4    4.98    0.34
   3   3  -4    5.81    0.35
  -3  -3   4    5.48    0.37
  -3  -3   4    5.14    0.37
  -3  -3   4    5.23    0.34
  -3  -3   4    5.81    0.39
  -3  -3   4    5.63    0.27
   2   3  -4   44.91    1.22
   2   3  -4   44.00    1.18
   2   3  -4   45.89    1.15
   2   3  -4   45.41    1.08
   2   3  -4   45.76    1.10
   2   3  -4   46.23    1.17
  -2  -3   4   45.21    1.11
  -2  -3   4   46.31    1.09
  -2  -3   4   44.20    1.17
  -2  -3   4   44.90    1.17
   1   3  -4   49.76    1.23
   1   3  -4   45.29    1.16
   1   3  -4   43.68    1.16
   1   3  -4   45.50    1.13
   1   3  -4   45.11    1.19
  -1  -3   4   46.21    1.18
  -1  -3   4   44.80    1.15
  -1  -3   4   46.84    1.07
  -1  -3   4   45.44    1.12
   0   3  -4   94.48    2.17
   0   3  -4   98.97    2.23
   0   3  -4   93.56    2.17
   0   3  -4   96.36    2.23
   0   3  -4   94.97    2.21
   0  -3   4   96.97    2.20
   0  -3   4   96.02    2.16
   0  -3   4   97.26    2.15
  -1   3  -4  811.81   17.11
  -1   3  -4  821.00   17.12
  -1   3  -4  811.66   17.17
  -1   3  -4  848.77   17.18
  -1   3  -4  817.55   17.16
   1  -3   4  844.91   17.06
   1  -3   4  822.62   17.12
   1  -3   4  823.78   17.10
  -2   3  -4    0.88    0.20
  -2   3  -4    0.49    0.16
  -2   3  -4    0.67    0.23
  -2   3  -4    0.53    0.18
  -2   3  -4    0.60    0.20
  -2   3  -4    0.50    0.19
   2  -3   4    1.13    0.20
   2  -3   4    0.89    0.13
   2  -3   4    0.88    0.16
   2  -3   4    1.00    0.22
  -3   3  -4    0.12    0.16
  -3   3  -4    0.28    0.18
  -3   3  -4    0.18    0.12
  -3   3  -4   -0.01    0.14
  -3   3  -4    0.17    0.16
  -3   3  -4    0.04    0.18
  -3   3  -4   -0.17    0.16
   3  -3   4    0.34    0.17
   3  -3   4    0.04    0.13
   3  -3   4    0.36    0.17
  -4   3  -4   37.21    1.07
  -4   3  -4   38.29    1.17
  -4   3  -4   35.36    1.13
  -4   3  -4   37.15    1.10
  -4   3  -4   37.59    1.18
  -4   3  -4   37.11    1.01
  -4   3  -4   36.57    1.09
  -4   3  -4   38.82    0.99
   4  -3   4   36.66    1.05
   4  -3   4   38.38    1.13
   4  -3   4   38.32    0.99
   4  -3   4   36.49    1.05
  -5   3  -4    2.30    0.29
  -5   3  -4    1.59    0.30
  -5   3  -4    1.65    0.35
  -5   3  -4    1.60    0.34
  -5   3  -4    2.00    0.37
  -5   3  -4    2.04    0.35
   5  -3   4    2.04    0.28
   5  -3   4    2.22    0.25
   5  -3   4    1.78    0.28
   5  -3   4    2.17    0.34
  -6   3  -4    9.29    0.56
  -6   3  -4    9.25    0.63
  -6   3  -4    9.39    0.70
  -6   3  -4    8.44    0.64
  -6   3  -4   10.36    0.71
   6  -3   4   10.87    0.71
   6  -3   4   10.12    0.53
   6  -3   4    8.64    0.63
  -7   3  -4    0.35    0.33
  -7   3  -4    1.15    0.42
   7  -3   4    0.48    0.35
   7  -3   4    0.59    0.31
  -8   3  -4   -0.15    0.34
  -8   3  -4    0.43    0.38
  -8   3  -4    0.32    0.38
   8  -3   4    0.32    0.33
   8  -3   4    0.34    0.37
  -9   3  -4    0.83    0.47
  -9   3  -4    1.53    0.48
   9  -3   4    1.13    0.49
   9  -3   4    1.32    0.50
  11   2  -4   13.20    1.20
  10   2  -4    0.12    0.36
  10   2  -4    0.30    0.41
  10   2  -4    0.77    0.47
 -10  -2   4   -0.09    0.37
 -10  -2   4   -0.52    0.30
 -10  -2   4    0.59    0.43
   9   2  -4    1.15    0.43
   9   2  -4    1.14    0.38
   9   2  -4    1.09    0.40
  -9  -2   4    1.54    0.41
  -9  -2   4    1.39    0.39
  -9  -2   4    0.63    0.40
   8   2  -4   57.51    1.79
   8   2  -4   60.62    1.82
  -8  -2   4   56.94    1.66
  -8  -2   4   55.41    1.74
  -8  -2   4   57.50    1.76
   7   2  -4   30.89    1.15
   7   2  -4   30.91    1.17
  -7  -2   4   32.05    1.14
  -7  -2   4   30.71    1.11
  -7  -2   4   32.57    1.08
   6   2  -4    4.37    0.38
   6   2  -4    3.84    0.44
   6   2  -4    5.54    0.50
  -6  -2   4    4.31    0.42
  -6  -2   4    3.93    0.40
  -6  -2   4    4.93    0.46
   5   2  -4   19.04    0.65
   5   2  -4   18.12    0.76
   5   2  -4   18.27    0.73
  -5  -2   4   17.87    0.58
  -5  -2   4   17.36    0.68
  -5  -2   4   17.84    0.68
  -5  -2   4   17.91    0.71
   4   2  -4  107.85    2.40
   4   2  -4  104.31    2.47
   4   2  -4  102.98    2.50
   4   2  -4  111.64    2.33
  -4  -2   4  102.84    2.45
  -4  -2   4  103.16    2.44
  -4  -2   4  105.54    2.36
  -4  -2   4  105.63    2.42
   3   2  -4   96.09    2.02
   3   2  -4   92.42    2.12
   3   2  -4   95.80    2.09
   3   2  -4   89.84    2.15
  -3  -2   4   91.55    2.15
  -3  -2   4   91.56    2.15
  -3  -2   4   92.39    2.10
  -3  -2   4   96.75    2.11
   2   2  -4   79.41    1.84
   2   2  -4   80.85    1.85
   2   2  -4   81.03    1.84
   2   2  -4   80.84    1.90
   2   2  -4   80.83    1.76
   2   2  -4   82.48    1.79
  -2  -2   4   83.98    1.77
  -2  -2   4   78.52    1.85
  -2  -2   4   77.98    1.83
  -2  -2   4   78.35    1.82
   1   2  -4   11.74    0.45
   1   2  -4   11.74    0.41
   1   2  -4   11.85    0.47
   1   2  -4   11.85    0.41
   1   2  -4   12.28    0.44
  -1  -2   4   11.39    0.44
  -1  -2   4   12.15    0.39
  -1  -2   4   11.64    0.43
   0   2  -4   44.52    1.15
   0   2  -4   44.79    1.14
   0   2  -4   44.18    1.15
   0   2  -4   47.36    1.09
   0   2  -4   44.66    1.12
   0  -2   4   44.47    1.13
   0  -2   4   46.30    1.03
   0  -2   4   46.66    1.10
  -1   2  -4  108.44    2.45
  -1   2  -4  107.15    2.47
  -1   2  -4  109.40    2.49
  -1   2  -4  109.30    2.49
  -1   2  -4  109.06    2.49
  -1   2  -4  111.21    2.44
   1  -2   4  116.33    2.37
   1  -2   4  107.93    2.46
   1  -2   4  109.13    2.41
  -2   2  -4   78.76    1.79
  -2   2  -4   79.49    1.91
  -2   2  -4   77.46    1.89
  -2   2  -4   78.96    1.88
  -2   2  -4   80.19    1.82
  -2   2  -4   81.20    1.82
  -2   2  -4   79.82    1.86
  -2   2  -4   79.36    1.88
  -2   2  -4   77.59    1.90
   2  -2   4   79.14    1.85
   2  -2   4   82.02    1.80
   2  -2   4   79.20    1.87
   2  -2   4   81.32    1.82
  -3   2  -4   25.77    0.74
  -3   2  -4   25.43    0.78
  -3   2  -4   25.45    0.74
  -3   2  -4   25.65    0.78
  -3   2  -4   25.88    0.84
  -3   2  -4   26.16    0.82
  -3   2  -4   25.45    0.79
  -3   2  -4   24.61    0.81
  -3   2  -4   25.49    0.83
   3  -2   4   26.47    0.73
   3  -2   4   24.83    0.76
  -4   2  -4   12.90    0.58
  -4   2  -4   11.60    0.56
  -4   2  -4   12.75    0.61
  -4   2  -4   12.24    0.49
  -4   2  -4   12.99    0.52
  -4   2  -4   11.78    0.53
  -4   2  -4   12.60    0.56
  -4   2  -4   12.43    0.59
  -4   2  -4   12.04    0.52
   4  -2   4   11.77    0.52
   4  -2   4   12.35    0.56
   4  -2   4   13.87    0.50
   4  -2   4   12.27    0.51
  -5   2  -4    8.02    0.48
  -5   2  -4    7.95    0.55
  -5   2  -4    8.44    0.49
  -5   2  -4    8.79    0.47
  -5   2  -4    8.26    0.58
  -5   2  -4    7.69    0.57
  -5   2  -4    7.39    0.48
  -5   2  -4    8.53    0.46
  -5   2  -4    8.04    0.53
   5  -2   4    8.40    0.50
   5  -2   4    8.06    0.56
   5  -2   4    9.19    0.44
   5  -2   4    8.46    0.45
   5  -2   4    8.30    0.47
   5  -2   4    7.95    0.50
  -6   2  -4   25.29    0.99
  -6   2  -4   24.22    0.94
  -6   2  -4   25.87    1.05
  -6   2  -4   23.80    0.84
  -6   2  -4   25.69    0.92
  -6   2  -4   25.38    0.92
  -6   2  -4   25.24    1.02
   6  -2   4   23.82    1.01
   6  -2   4   23.35    0.98
   6  -2   4   24.99    0.82
   6  -2   4   24.85    0.94
  -7   2  -4   -0.07    0.30
  -7   2  -4    0.46    0.33
  -7   2  -4    0.04    0.26
  -7   2  -4    0.25    0.33
   7  -2   4   -0.13    0.31
   7  -2   4    0.14    0.25
   7  -2   4    0.22    0.32
  -8   2  -4    1.91    0.46
  -8   2  -4    1.91    0.41
   8  -2   4    2.95    0.54
   9  -2   4    8.26    0.81
   9  -2   4    9.02    0.84
   9  -2   4    9.25    0.92
  10  -2   4    0.93    0.63
  11   1  -4    1.57    0.82
  11   1  -4    1.94    0.51
  11   1  -4    1.99    0.63
 -11  -1   4    1.59    0.55
 -10  -1   4    0.17    0.38
 -10  -1   4   -0.26    0.31
   9   1  -4    5.17    0.63
   9   1  -4    5.67    0.66
  -9  -1   4    5.92    0.64
  -9  -1   4    6.20    0.63
  -9  -1   4    5.99    0.53
   8   1  -4    0.55    0.35
  -8  -1   4    0.58    0.28
  -8  -1   4    0.66    0.32
  -8  -1   4    0.37    0.31
   7   1  -4   56.66    1.53
   7   1  -4   56.34    1.68
   7   1  -4   55.61    1.67
  -7  -1   4   55.06    1.54
  -7  -1   4   58.87    1.66
   6   1  -4   51.74    1.35
   6   1  -4   50.52    1.47
   6   1  -4   48.81    1.46
  -6  -1   4   51.47    1.45
  -6  -1   4   49.61    1.36
  -6  -1   4   50.76    1.43
   5   1  -4   -0.10    0.21
   5   1  -4    0.33    0.21
   5   1  -4    0.11    0.17
  -5  -1   4    0.05    0.11
  -5  -1   4    0.09    0.17
  -5  -1   4    0.07    0.18
  -5  -1   4   -0.01    0.15
   4   1  -4    0.09    0.18
   4   1  -4    0.64    0.19
   4   1  -4    0.29    0.21
  -4  -1   4    0.43    0.19
  -4  -1   4    0.22    0.19
  -4  -1   4    0.14    0.16
  -4  -1   4    0.05    0.13
   3   1  -4   10.95    0.45
   3   1  -4   10.77    0.46
   3   1  -4   10.91    0.37
   3   1  -4   11.26    0.51
   3   1  -4   11.45    0.35
  -3  -1   4   10.45    0.46
  -3  -1   4   10.60    0.44
  -3  -1   4   10.66    0.39
  -3  -1   4   11.55    0.44
   2   1  -4   81.65    1.81
   2   1  -4   82.59    1.78
   2   1  -4   77.53    1.86
   2   1  -4   81.52    1.80
  -2  -1   4   81.68    1.84
  -2  -1   4   80.64    1.81
  -2  -1   4   81.56    1.77
  -2  -1   4   80.77    1.84
   1   1  -4  599.22   12.18
   1   1  -4  589.63   12.10
   1   1  -4  587.21   12.18
   1   1  -4  593.63   12.14
   1   1  -4  591.58   12.17
   1   1  -4  567.09   12.16
  -1  -1   4  602.48   12.14
  -1  -1   4  569.65   12.16
  -1  -1   4  577.71   12.16
   0   1  -4  896.64   18.62
   0   1  -4  873.73   18.83
   0   1  -4  921.73   18.68
   0   1  -4  926.04   18.69
   0   1  -4  907.09   18.65
   0   1  -4  908.38   18.69
   0  -1   4  855.28   18.66
   0  -1   4  916.68   18.65
   0  -1   4  930.48   18.68
  -1   1  -4  115.00    2.57
  -1   1  -4  114.56    2.53
  -1   1  -4  116.52    2.56
  -1   1  -4  117.41    2.50
  -1   1  -4  115.96    2.57
  -1   1  -4  113.97    2.60
  -1   1  -4  114.82    2.59
  -1   1  -4  114.01    2.59
   1  -1   4  118.55    2.59
   1  -1   4  116.88    2.53
   1  -1   4  119.59    2.56
   1  -1   4  120.85    2.50
  -2   1  -4   31.43    0.86
  -2   1  -4   31.48    0.89
  -2   1  -4   31.91    0.91
  -2   1  -4   32.08    0.86
  -2   1  -4   32.97    0.91
  -2   1  -4   32.62    0.92
  -2   1  -4   32.16    0.87
  -2   1  -4   31.32    0.90
  -2   1  -4   32.00    0.88
   2  -1   4   32.16    0.86
   2  -1   4   31.92    0.91
   2  -1   4   33.63    0.86
  -3   1  -4    6.93    0.41
  -3   1  -4    8.41    0.43
  -3   1  -4    7.78    0.44
  -3   1  -4    6.42    0.42
  -3   1  -4    8.33    0.42
  -3   1  -4    7.51    0.42
  -3   1  -4    7.08    0.39
  -3   1  -4    7.70    0.39
  -3   1  -4    7.54    0.40
  -4   1  -4   48.38    1.27
  -4   1  -4   48.49    1.31
  -4   1  -4   48.43    1.34
  -4   1  -4   48.40    1.30
  -4   1  -4   49.33    1.33
  -4   1  -4   49.56    1.37
  -4   1  -4   49.64    1.27
  -4   1  -4   49.08    1.30
  -4   1  -4   47.84    1.31
   4  -1   4   49.41    1.33
   4  -1   4   49.71    1.32
   4  -1   4   48.32    1.30
   4  -1   4   49.57    1.25
  -5   1  -4    2.06    0.31
  -5   1  -4    1.54    0.32
  -5   1  -4    2.63    0.32
  -5   1  -4    2.31    0.35
  -5   1  -4    2.18    0.30
  -5   1  -4    2.00    0.27
  -5   1  -4    1.89    0.34
  -5   1  -4    1.92    0.28
  -5   1  -4    2.22    0.29
   5  -1   4    2.67    0.31
   5  -1   4    2.00    0.34
   5  -1   4    1.71    0.32
   5  -1   4    2.44    0.26
   5  -1   4    2.02    0.29
  -6   1  -4   11.17    0.73
  -6   1  -4   13.37    0.65
  -6   1  -4   13.12    0.73
  -6   1  -4   11.33    0.70
  -6   1  -4   12.39    0.67
  -6   1  -4   12.69    0.62
   6  -1   4   11.07    0.66
   6  -1   4   12.83    0.71
   6  -1   4   11.65    0.61
   6  -1   4   13.47    0.64
   6  -1   4   11.95    0.76
  -7   1  -4    0.66    0.35
  -7   1  -4    0.85    0.36
  -7   1  -4    0.71    0.45
   7  -1   4    0.95    0.37
   7  -1   4    0.33    0.29
   7  -1   4    0.49    0.34
  -8   1  -4    2.35    0.48
  -8   1  -4    2.63    0.49
   8  -1   4    1.71    0.46
   8  -1   4    2.63    0.54
  -9   1  -4    0.54    0.42
  -9   1  -4    0.98    0.40
   9  -1   4    0.63    0.44
   9  -1   4    0.36    0.41
   9  -1   4    0.33    0.43
  11   0  -4    3.44    0.70
  11   0  -4    2.13    0.55
 -11   0   4    3.09    0.61
 -11   0   4    3.03    0.63
  10   0  -4    6.49    0.73
  10   0  -4    5.93    0.73
 -10   0   4    8.27    0.75
 -10   0   4    6.17    0.69
   9   0  -4    0.08    0.31
   9   0  -4    0.05    0.35
  -9   0   4    0.28    0.37
  -9   0   4   -0.17    0.32
   8   0  -4    7.07    0.56
   8   0  -4    5.87    0.58
  -8   0   4    6.50    0.62
  -8   0   4    7.51    0.63
  -8   0   4    7.95    0.53
   7   0  -4   16.74    0.71
   7   0  -4   15.91    0.80
   7   0  -4   16.64    0.79
  -7   0   4   15.43    0.77
  -7   0   4   15.74    0.79
  -7   0   4   16.76    0.82
   6   0  -4    3.57    0.35
   6   0  -4    2.54    0.34
   6   0  -4    4.03    0.44
  -6   0   4    3.91    0.34
  -6   0   4    4.03    0.43
  -6   0   4    3.40    0.40
  -6   0   4    3.79    0.40
   5   0  -4   26.56    0.90
   5   0  -4   25.99    0.87
   5   0  -4   28.42    0.85
  -5   0   4   26.51    0.88
  -5   0   4   27.27    0.87
  -5   0   4   26.60    0.88
   4   0  -4   63.06    1.41
   4   0  -4   63.38    1.56
   4   0  -4   63.81    1.61
   4   0  -4   64.54    1.58
  -4   0   4   63.24    1.52
  -4   0   4   64.02    1.58
  -4   0   4   64.26    1.59
  -4   0   4   62.67    1.56
   3   0  -4    0.58    0.16
   3   0  -4    0.31    0.18
   3   0  -4    0.56    0.11
   3   0  -4    0.56    0.13
   3   0  -4    0.49    0.19
  -3   0   4    0.83    0.18
  -3   0   4    0.99    0.18
  -3   0   4    0.84    0.12
  -3   0   4    0.69    0.16
   2   0  -4  163.15    3.50
   2   0  -4  167.32    3.50
   2   0  -4  165.03    3.48
   2   0  -4  160.23    3.49
   2   0  -4  167.71    3.55
   2   0  -4  163.87    3.56
  -2   0   4  165.26    3.49
  -2   0   4  166.57    3.55
  -2   0   4  160.80    3.52
   1   0  -4  851.17   17.88
   1   0  -4  860.50   17.91
   1   0  -4  872.33   17.90
   1   0  -4  872.86   17.92
   1   0  -4  891.26   17.89
  -1   0   4  810.50   17.89
  -1   0   4  877.41   17.90
  -1   0   4  876.30   17.89
  -1   0   4  894.69   17.90
   0   0  -4   28.70    0.76
   0   0  -4   27.01    0.74
   0   0  -4   27.30    0.75
   0   0  -4   30.09    0.72
   0   0  -4   28.02    0.78
   0   0   4   27.97    0.75
   0   0   4   29.54    0.69
   0   0   4   29.71    0.74
  -1   0  -4   26.99    0.78
  -1   0  -4   26.80    0.70
  -1   0  -4   27.12    0.79
  -1   0  -4   27.06    0.75
  -1   0  -4   28.43    0.73
  -1   0  -4   27.33    0.75
  -1   0  -4   27.97    0.75
  -1   0  -4   27.28    0.75
   1   0   4   27.56    0.75
   1   0   4   28.57    0.81
   1   0   4   28.01    0.75
   1   0   4   29.37    0.73
  -2   0  -4    1.61    0.22
  -2   0  -4    1.27    0.20
  -2   0  -4    1.19    0.19
  -2   0  -4    1.28    0.20
  -2   0  -4    1.19    0.21
  -2   0  -4    1.13    0.19
  -2   0  -4    1.09    0.20
  -2   0  -4    1.25    0.21
  -2   0  -4    1.02    0.21
   2   0   4    1.08    0.23
   2   0   4    1.35    0.22
   2   0   4    1.57    0.20
   2   0   4    1.13    0.19
  -3   0  -4   11.96    0.51
  -3   0  -4   11.57    0.52
  -3   0  -4   11.76    0.49
  -3   0  -4   12.17    0.51
  -3   0  -4   12.32    0.52
  -3   0  -4   11.58    0.46
  -3   0  -4   11.90    0.48
  -3   0  -4   11.47    0.52
  -3   0  -4   12.36    0.50
   3   0   4   12.63    0.53
   3   0   4   12.10    0.50
   3   0   4   11.29    0.51
   3   0   4   11.29    0.47
  -4   0  -4    0.12    0.18
  -4   0  -4   -0.05    0.18
  -4   0  -4   -0.22    0.18
  -4   0  -4   -0.02    0.17
  -4   0  -4    0.02    0.18
  -4   0  -4    0.13    0.15
  -4   0  -4   -0.03    0.17
  -4   0  -4   -0.28    0.15
  -4   0  -4    0.42    0.17
   4   0   4   -0.13    0.14
   4   0   4    0.03    0.16
   4   0   4    0.05    0.13
   4   0   4   -0.33    0.17
   4   0   4   -0.02    0.17
  -5   0  -4    4.24    0.40
  -5   0  -4    4.65    0.42
  -5   0  -4    4.91    0.47
  -5   0  -4    3.99    0.37
  -5   0  -4    4.06    0.42
  -5   0  -4    4.08    0.33
  -5   0  -4    4.00    0.41
  -5   0  -4    4.51    0.37
   5   0   4    3.93    0.36
   5   0   4    4.45    0.44
   5   0   4    4.17    0.37
   5   0   4    5.05    0.45
   5   0   4    3.93    0.31
   5   0   4    4.52    0.45
  -6   0  -4    4.71    0.50
  -6   0  -4    4.40    0.49
  -6   0  -4    5.53    0.56
  -6   0  -4    4.99    0.44
  -6   0  -4    5.27    0.45
   6   0   4    5.61    0.52
   6   0   4    4.81    0.54
   6   0   4    4.09    0.47
  -7   0  -4    0.21    0.28
  -7   0  -4    0.05    0.32
  -7   0  -4    0.39    0.28
  -7   0  -4    0.08    0.30
   7   0   4    0.66    0.37
   7   0   4    0.09    0.29
  -8   0  -4    1.22    0.43
   8   0   4    2.52    0.66
   8   0   4    1.10    0.40
   8   0   4    1.98    0.49
  -9   0  -4    0.06    0.36
  -9   0  -4    0.66    0.41
   9   0   4    0.03    0.41
   9   0   4    0.44    0.40
  11  -1  -4    8.64    0.86
  11  -1  -4    6.61    0.79
 -11   1   4    9.07    0.84
 -11   1   4    7.97    0.83
  10  -1  -4    6.50    0.74
 -10   1   4    4.95    0.61
 -10   1   4    6.85    0.82
 -10   1   4    7.00    0.73
   9  -1  -4    5.10    0.63
   9  -1  -4    5.17    0.55
   9  -1  -4    5.52    0.63
  -9   1   4    6.29    0.68
  -9   1   4    5.08    0.61
  -9   1   4    5.22    0.56
   8  -1  -4    2.28    0.40
   8  -1  -4    3.51    0.45
   8  -1  -4    2.74    0.47
  -8   1   4    2.94    0.43
  -8   1   4    2.80    0.45
  -8   1   4    2.90    0.43
   7  -1  -4   20.69    0.89
   7  -1  -4   22.53    0.86
   7  -1  -4   21.71    0.92
  -7   1   4   21.64    0.93
  -7   1   4   21.39    0.76
  -7   1   4   24.35    0.93
  -7   1   4   21.55    0.91
   6  -1  -4    8.54    0.51
   6  -1  -4    7.29    0.52
   6  -1  -4    7.37    0.50
  -6   1   4    7.89    0.53
  -6   1   4    8.77    0.53
  -6   1   4    6.95    0.40
  -6   1   4    6.96    0.50
   5  -1  -4    0.71    0.22
   5  -1  -4    0.53    0.21
   5  -1  -4    0.52    0.21
   5  -1  -4    1.09    0.15
  -5   1   4    1.19    0.25
  -5   1   4    0.70    0.22
  -5   1   4    1.26    0.25
   4  -1  -4   49.91    1.34
   4  -1  -4   49.14    1.19
   4  -1  -4   51.20    1.31
   4  -1  -4   52.63    1.33
  -4   1   4   51.24    1.33
  -4   1   4   53.17    1.33
  -4   1   4   51.28    1.34
  -4   1   4   51.13    1.24
   3  -1  -4    6.83    0.32
   3  -1  -4    7.34    0.39
  -3   1   4    7.14    0.36
  -3   1   4    7.16    0.30
  -3   1   4    7.52    0.39
  -3   1   4    6.54    0.31
  -3   1   4    6.44    0.37
   2  -1  -4  339.54    7.18
   2  -1  -4  341.76    7.20
   2  -1  -4  339.98    7.16
   2  -1  -4  342.79    7.24
  -2   1   4  344.59    7.15
  -2   1   4  345.28    7.19
  -2   1   4  347.28    7.23
  -2   1   4  352.84    7.21
  -2   1   4  341.99    7.18
   1  -1  -4   15.73    0.49
   1  -1  -4   16.54    0.45
   1  -1  -4   15.76    0.51
   1  -1  -4   17.00    0.52
   1  -1  -4   16.17    0.50
  -1   1   4   16.27    0.51
  -1   1   4   16.79    0.49
  -1   1   4   16.08    0.52
  -1   1   4   16.70    0.48
   0  -1  -4  276.26    5.88
   0  -1  -4  281.74    5.89
   0  -1  -4  285.64    5.88
   0  -1  -4  277.12    5.92
   0  -1  -4  269.40    5.90
   0   1   4  289.19    5.91
   0   1   4  275.93    5.88
   0   1   4  270.61    5.92
   0   1   4  291.03    5.87
  -1  -1  -4  102.87    2.35
  -1  -1  -4  105.77    2.37
  -1  -1  -4  100.39    2.31
  -1  -1  -4  105.49    2.30
  -1  -1  -4  104.35    2.34
  -1  -1  -4  101.85    2.35
   1   1   4  103.84    2.35
   1   1   4  106.87    2.33
   1   1   4  105.91    2.27
   1   1   4  106.36    2.38
  -2  -1  -4    6.17    0.32
  -2  -1  -4    6.00    0.39
  -2  -1  -4    5.36    0.37
  -2  -1  -4    5.79    0.37
  -2  -1  -4    5.72    0.35
  -2  -1  -4    5.86    0.31
  -2  -1  -4    5.89    0.38
  -2  -1  -4    5.17    0.38
   2   1   4    6.01    0.32
   2   1   4    5.26    0.36
   2   1   4    5.88    0.37
   2   1   4    6.01    0.41
   2   1   4    5.67    0.37
  -3  -1  -4   23.02    0.77
  -3  -1  -4   24.57    0.72
  -3  -1  -4   22.64    0.68
  -3  -1  -4   23.32    0.75
  -3  -1  -4   23.64    0.78
  -3  -1  -4   23.82    0.76
  -3  -1  -4   22.60    0.69
   3   1   4   24.03    0.77
   3   1   4   22.61    0.77
   3   1   4   23.39    0.76
   3   1   4   24.34    0.70
  -4  -1  -4    1.37    0.21
  -4  -1  -4    1.57    0.28
  -4  -1  -4    1.49    0.21
  -4  -1  -4    1.40    0.25
  -4  -1  -4    1.23    0.24
  -4  -1  -4    1.21    0.25
   4   1   4    1.35    0.26
   4   1   4    1.43    0.24
   4   1   4    1.40    0.20
   4   1   4    1.61    0.28
   4   1   4    1.38    0.25
  -5  -1  -4    3.02    0.40
  -5  -1  -4    2.60    0.34
  -5  -1  -4    2.23    0.34
  -5  -1  -4    2.50    0.32
  -5  -1  -4    2.69    0.27
   5   1   4    3.03    0.37
   5   1   4    2.90    0.34
   5   1   4    2.46    0.37
   5   1   4    2.38    0.32
  -6  -1  -4   34.72    1.14
  -6  -1  -4   32.07    1.19
  -6  -1  -4   33.09    1.09
  -6  -1  -4   33.50    1.18
   6   1   4   34.67    1.24
   6   1   4   30.80    1.17
   6   1   4   35.39    1.13
  -7  -1  -4    8.38    0.71
  -7  -1  -4    7.29    0.64
   7   1   4   10.57    0.80
   7   1   4    9.00    0.72
  -8  -1  -4    6.63    0.71
  -8  -1  -4    6.83    0.61
  -8  -1  -4    6.39    0.69
   8   1   4    5.46    0.64
   8   1   4    7.19    0.76
  -9  -1  -4    1.23    0.44
  -9  -1  -4    0.42    0.42
   9   1   4    0.93    0.47
   9   1   4    1.13    0.47
  11  -2  -4    0.83    0.52
  11  -2  -4    0.85    0.47
 -11   2   4    1.20    0.50
 -11   2   4    1.06    0.43
 -11   2   4    0.61    0.47
  10  -2  -4    5.43    0.61
 -10   2   4    6.88    0.73
 -10   2   4    6.41    0.76
   9  -2  -4    7.94    0.67
   9  -2  -4    6.95    0.68
   9  -2  -4    8.28    0.73
  -9   2   4    5.41    0.60
  -9   2   4    7.45    0.75
  -9   2   4    7.91    0.67
   8  -2  -4    0.32    0.30
   8  -2  -4    0.71    0.32
   8  -2  -4    0.22    0.33
  -8   2   4    0.50    0.31
  -8   2   4    0.63    0.33
  -8   2   4    0.06    0.35
   7  -2  -4   12.65    0.70
   7  -2  -4   12.31    0.67
   7  -2  -4   13.27    0.73
  -7   2   4   13.09    0.68
  -7   2   4   14.45    0.75
  -7   2   4   11.62    0.70
   6  -2  -4    3.98    0.42
   6  -2  -4    3.88    0.39
   6  -2  -4    4.27    0.30
  -6   2   4    3.70    0.42
  -6   2   4    3.92    0.31
  -6   2   4    4.24    0.41
  -6   2   4    3.71    0.40
   5  -2  -4   26.63    0.90
   5  -2  -4   28.13    0.76
   5  -2  -4   29.08    0.90
  -5   2   4   27.39    0.90
  -5   2   4   27.45    0.76
  -5   2   4   27.80    0.91
  -5   2   4   28.34    0.90
   4  -2  -4   23.32    0.77
   4  -2  -4   22.20    0.77
   4  -2  -4   24.14    0.68
  -4   2   4   22.59    0.77
  -4   2   4   23.72    0.79
  -4   2   4   23.68    0.77
  -4   2   4   23.77    0.66
  -4   2   4   25.24    0.62
   3  -2  -4  131.38    2.88
   3  -2  -4  134.79    2.81
   3  -2  -4  133.71    2.93
   3  -2  -4  132.43    2.96
  -3   2   4  132.36    2.95
  -3   2   4  136.01    2.86
  -3   2   4  128.85    2.95
  -3   2   4  130.21    2.91
  -3   2   4  128.73    2.85
   2  -2  -4   16.70    0.49
   2  -2  -4   15.63    0.55
   2  -2  -4   16.14    0.50
  -2   2   4   16.52    0.55
  -2   2   4   17.49    0.50
  -2   2   4   16.07    0.48
  -2   2   4   16.17    0.53
  -2   2   4   16.29    0.55
   1  -2  -4   94.40    2.16
   1  -2  -4   98.40    2.14
   1  -2  -4   93.57    2.15
   1  -2  -4   98.89    2.17
  -1   2   4   95.89    2.18
  -1   2   4   97.66    2.14
  -1   2   4   97.88    2.17
  -1   2   4   98.35    2.19
   0  -2  -4   70.29    1.67
   0  -2  -4   72.72    1.64
   0  -2  -4   72.64    1.67
   0   2   4   72.23    1.70
   0   2   4   73.01    1.72
   0   2   4   72.47    1.59
   0   2   4   73.09    1.69
  -1  -2  -4  534.85   11.17
  -1  -2  -4  531.65   11.14
  -1  -2  -4  530.82   11.20
  -1  -2  -4  530.04   11.20
  -1  -2  -4  544.63   11.10
   1   2   4  535.67   11.22
   1   2   4  524.96   11.18
   1   2   4  543.10   11.12
   1   2   4  542.06   11.21
  -2  -2  -4   13.36    0.56
  -2  -2  -4   14.07    0.55
  -2  -2  -4   13.99    0.50
  -2  -2  -4   14.61    0.46
  -2  -2  -4   14.67    0.58
   2   2   4   14.33    0.57
   2   2   4   14.17    0.54
   2   2   4   14.92    0.61
   2   2   4   14.05    0.57
  -3  -2  -4    7.55    0.45
  -3  -2  -4    6.77    0.31
  -3  -2  -4    6.73    0.44
  -3  -2  -4    6.69    0.42
   3   2   4    7.69    0.37
   3   2   4    7.00    0.43
   3   2   4    7.26    0.45
   3   2   4    7.55    0.42
   3   2   4    6.65    0.44
  -4  -2  -4    0.01    0.18
  -4  -2  -4   -0.14    0.20
  -4  -2  -4    0.00    0.14
  -4  -2  -4    0.26    0.20
  -4  -2  -4    0.12    0.19
   4   2   4   -0.24    0.15
   4   2   4    0.11    0.19
   4   2   4   -0.12    0.18
   4   2   4    0.13    0.21
  -5  -2  -4    6.33    0.54
  -5  -2  -4    6.60    0.54
  -5  -2  -4    5.42    0.46
  -5  -2  -4    6.92    0.54
   5   2   4    5.69    0.48
   5   2   4    7.82    0.57
   5   2   4    6.78    0.57
   5   2   4    6.97    0.49
  -6  -2  -4    2.56    0.38
  -6  -2  -4    2.91    0.44
  -6  -2  -4    2.98    0.41
   6   2   4    2.44    0.43
   6   2   4    2.47    0.43
  -7  -2  -4    7.18    0.63
  -7  -2  -4    8.08    0.71
   7   2   4    7.64    0.68
  -8  -2  -4    0.12    0.39
  -8  -2  -4    0.15    0.33
  -8  -2  -4    0.20    0.34
   8   2   4    0.24    0.38
   8   2   4    0.16    0.36
  -9  -2  -4   -0.25    0.42
  -9  -2  -4    0.65    0.40
  -9  -2  -4    0.52    0.40
   9   2   4    0.19    0.44
   9   2   4    0.32    0.44
  11  -3  -4   -0.19    0.41
  11  -3  -4   -0.21    0.64
  11  -3  -4    0.50    0.43
 -11   3   4    1.07    0.44
 -11   3   4    0.47    0.44
 -11   3   4   -0.19    0.42
  10  -3  -4    0.32    0.35
  10  -3  -4    0.42    0.41
  10  -3  -4    0.01    0.36
 -10   3   4   -0.09    0.35
 -10   3   4    0.28    0.35
 -10   3   4    0.26    0.38
   9  -3  -4    2.50    0.45
   9  -3  -4    2.71    0.54
   9  -3  -4    1.56    0.41
  -9   3   4    1.44    0.39
  -9   3   4    1.68    0.45
  -9   3   4    2.44    0.48
   8  -3  -4   90.66    2.45
   8  -3  -4   90.70    2.38
   8  -3  -4   88.94    2.43
  -8   3   4   90.47    2.48
  -8   3   4   91.52    2.46
  -8   3   4   88.32    2.38
   7  -3  -4   19.24    0.87
   7  -3  -4   18.74    0.84
  -7   3   4   19.73    0.84
  -7   3   4   19.41    0.89
  -7   3   4   19.35    0.89
   6  -3  -4   26.33    0.78
   6  -3  -4   26.17    0.93
   6  -3  -4   24.40    0.92
  -6   3   4   25.26    0.95
  -6   3   4   26.24    0.95
  -6   3   4   26.08    0.91
   5  -3  -4    0.12    0.15
   5  -3  -4    0.28    0.19
   5  -3  -4    0.03    0.19
  -5   3   4    0.15    0.20
  -5   3   4   -0.05    0.11
  -5   3   4    0.02    0.20
  -5   3   4    0.29    0.13
  -5   3   4    0.31    0.19
   4  -3  -4    2.01    0.28
   4  -3  -4    1.95    0.26
   4  -3  -4    2.26    0.24
  -4   3   4    2.39    0.22
  -4   3   4    2.07    0.27
  -4   3   4    2.40    0.29
  -4   3   4    1.55    0.26
  -4   3   4    2.00    0.18
   3  -3  -4   89.50    2.05
   3  -3  -4   91.17    1.97
   3  -3  -4   86.72    2.10
   3  -3  -4   90.09    2.05
  -3   3   4   87.34    1.96
  -3   3   4   90.44    2.09
  -3   3   4   90.89    2.03
  -3   3   4   89.63    2.06
  -3   3   4   85.33    2.11
   2  -3  -4    1.53    0.24
   2  -3  -4    1.58    0.20
   2  -3  -4    1.82    0.20
   2  -3  -4    1.35    0.24
  -2   3   4    1.73    0.27
  -2   3   4    1.57    0.21
  -2   3   4    1.59    0.22
  -2   3   4    1.99    0.19
  -2   3   4    1.78    0.24
   1  -3  -4    8.90    0.43
   1  -3  -4    9.98    0.39
   1  -3  -4    9.59    0.42
   1  -3  -4    9.76    0.42
  -1   3   4    9.45    0.39
  -1   3   4    9.80    0.39
  -1   3   4   10.18    0.49
  -1   3   4   10.27    0.46
  -1   3   4    9.76    0.44
   0  -3  -4    0.97    0.18
   0  -3  -4    1.35    0.18
   0  -3  -4    1.21    0.21
   0  -3  -4    0.96    0.21
   0   3   4    0.96    0.21
   0   3   4    0.73    0.21
   0   3   4    0.76    0.24
   0   3   4    1.07    0.19
  -1  -3  -4   23.15    0.77
  -1  -3  -4   23.58    0.72
  -1  -3  -4   24.56    0.64
  -1  -3  -4   24.36    0.75
  -1  -3  -4   23.23    0.77
   1   3   4   22.60    0.76
   1   3   4   24.45    0.77
   1   3   4   24.48    0.72
   1   3   4   23.40    0.81
  -2  -3  -4   26.80    0.79
  -2  -3  -4   28.15    0.85
  -2  -3  -4   26.21    0.86
  -2  -3  -4   26.12    0.87
   2   3   4   28.07    0.88
   2   3   4   28.60    0.88
   2   3   4   27.58    0.82
   2   3   4   27.61    0.89
  -3  -3  -4   26.98    0.88
  -3  -3  -4   26.69    0.91
  -3  -3  -4   28.04    0.90
  -3  -3  -4   26.18    0.78
   3   3   4   27.18    0.92
   3   3   4   27.70    0.87
   3   3   4   26.80    0.90
   3   3   4   27.04    0.91
  -4  -3  -4    0.25    0.22
  -4  -3  -4    0.61    0.19
  -4  -3  -4    0.32    0.24
  -4  -3  -4    1.09    0.29
   4   3   4    0.43    0.24
   4   3   4    0.24    0.22
   4   3   4    0.56    0.26
   4   3   4    0.60    0.24
  -5  -3  -4    0.10    0.25
  -5  -3  -4    0.16    0.26
  -5  -3  -4   -0.70    0.22
   5   3   4    0.40    0.30
   5   3   4   -0.05    0.24
   5   3   4   -0.30    0.26
   5   3   4   -0.40    0.23
  -6  -3  -4    0.20    0.29
  -6  -3  -4    0.61    0.32
  -6  -3  -4    0.77    0.31
   6   3   4    0.42    0.34
   6   3   4    0.04    0.30
  -7  -3  -4    0.44    0.36
  -7  -3  -4    0.94    0.37
   7   3   4    0.22    0.39
  -8  -3  -4    0.42    0.38
  -8  -3  -4    0.53    0.36
   8   3   4    0.82    0.45
   8   3   4    0.25    0.40
  -9  -3  -4    2.64    0.52
   9   3   4    2.57    0.57
  11  -4  -4    1.64    0.66
  11  -4  -4    3.00    0.56
  11  -4  -4    2.40    0.55
 -11   4   4    2.55    0.53
 -11   4   4    2.12    0.61
 -11   4   4    1.79    0.55
  10  -4  -4    0.02    0.35
  10  -4  -4    0.45    0.38
 -10   4   4    0.09    0.38
 -10   4   4    0.42    0.33
   9  -4  -4    0.53    0.37
   9  -4  -4    0.49    0.33
   9  -4  -4    1.05    0.42
  -9   4   4    1.20    0.39
  -9   4   4    1.11    0.37
   8  -4  -4   79.99    2.19
   8  -4  -4   75.98    2.19
  -8   4   4   74.33    2.21
  -8   4   4   78.26    2.22
  -8   4   4   80.56    2.14
   7  -4  -4    2.30    0.39
   7  -4  -4    2.35    0.41
   7  -4  -4    2.34    0.30
  -7   4   4    2.49    0.42
  -7   4   4    2.62    0.38
  -7   4   4    2.85    0.44
   6  -4  -4   11.47    0.52
   6  -4  -4   11.51    0.63
   6  -4  -4   12.01    0.66
  -6   4   4   10.78    0.60
  -6   4   4   10.79    0.64
  -6   4   4   10.38    0.64
   5  -4  -4    3.09    0.30
   5  -4  -4    2.84    0.34
   5  -4  -4    3.69    0.38
  -5   4   4    3.17    0.36
  -5   4   4    2.82    0.38
  -5   4   4    2.61    0.35
  -5   4   4    3.17    0.26
   4  -4  -4    0.33    0.20
   4  -4  -4    0.37    0.17
  -4   4   4    0.26    0.16
  -4   4   4    0.16    0.19
  -4   4   4    0.27    0.17
  -4   4   4    0.38    0.19
   3  -4  -4   16.73    0.60
   3  -4  -4   16.44    0.54
   3  -4  -4   18.12    0.60
   3  -4  -4   16.54    0.63
  -3   4   4   16.86    0.49
  -3   4   4   15.65    0.60
  -3   4   4   17.51    0.62
  -3   4   4   17.19    0.67
  -3   4   4   17.17    0.62
  -3   4   4   17.09    0.62
   2  -4  -4   87.82    2.07
   2  -4  -4   89.13    2.08
   2  -4  -4   92.31    1.99
   2  -4  -4   87.82    2.03
   2  -4  -4   91.01    1.98
  -2   4   4   89.17    1.99
  -2   4   4   88.65    2.09
  -2   4   4   90.09    1.98
  -2   4   4   86.67    2.07
  -2   4   4   87.83    2.05
  -2   4   4   82.16    2.10
   1  -4  -4    6.90    0.41
   1  -4  -4    6.71    0.37
   1  -4  -4    7.02    0.35
   1  -4  -4    7.55    0.41
  -1   4   4    7.03    0.44
  -1   4   4    7.32    0.48
  -1   4   4    6.81    0.39
  -1   4   4    6.94    0.41
   0  -4  -4   45.84    1.09
   0  -4  -4   42.93    1.16
   0  -4  -4   43.07    1.19
   0  -4  -4   43.92    1.15
   0   4   4   44.62    1.19
   0   4   4   44.02    1.22
   0   4   4   45.96    1.16
   0   4   4   45.20    1.24
  -1  -4  -4   59.28    1.47
  -1  -4  -4   58.69    1.53
  -1  -4  -4   61.46    1.51
  -1  -4  -4   59.21    1.53
   1   4   4   58.09    1.54
   1   4   4   60.14    1.53
   1   4   4   60.04    1.49
   1   4   4   59.14    1.56
  -2  -4  -4    1.78    0.27
  -2  -4  -4    2.08    0.24
  -2  -4  -4    1.64    0.26
  -2  -4  -4    1.81    0.27
   2   4   4    1.91    0.27
   2   4   4    2.23    0.30
   2   4   4    1.74    0.31
   2   4   4    2.07    0.27
  -3  -4  -4   11.29    0.59
  -3  -4  -4   10.74    0.59
  -3  -4  -4   10.76    0.57
  -3  -4  -4   10.90    0.48
   3   4   4   10.44    0.61
   3   4   4   11.70    0.57
   3   4   4   10.67    0.57
   3   4   4   11.10    0.62
  -4  -4  -4    4.36    0.46
  -4  -4  -4    3.84    0.46
  -4  -4  -4    3.77    0.43
   4   4   4    4.95    0.49
   4   4   4    3.85    0.46
   4   4   4    3.77    0.44
   4   4   4    3.40    0.41
  -5  -4  -4   32.69    1.20
  -5  -4  -4   35.54    1.20
  -5  -4  -4   36.33    1.20
   5   4   4   34.86    1.22
   5   4   4   32.88    1.14
   5   4   4   32.46    1.19
  -6  -4  -4   -0.12    0.29
  -6  -4  -4   -0.35    0.27
  -6  -4  -4    0.24    0.29
   6   4   4    0.26    0.32
   6   4   4   -0.10    0.29
   6   4   4    0.37    0.33
  -7  -4  -4    0.50    0.35
   7   4   4   -0.24    0.34
   7   4   4    0.12    0.33
   7   4   4    0.78    0.40
  -8  -4  -4    1.56    0.48
  -8  -4  -4    0.88    0.45
   8   4   4    1.54    0.50
   8   4   4    1.87    0.47
   8   4   4    2.10    0.50
  11  -5  -4    0.12    0.44
  10  -5  -4    3.35    0.55
  10  -5  -4    3.79    0.62
  10  -5  -4    5.78    0.77
 -10   5   4    5.65    0.79
 -10   5   4    4.26    0.55
   9  -5  -4    0.19    0.36
   9  -5  -4    0.56    0.39
  -9   5   4    0.13    0.32
  -9   5   4    0.02    0.35
  -9   5   4    0.50    0.40
   8  -5  -4    0.90    0.37
   8  -5  -4    0.04    0.31
  -8   5   4    0.88    0.32
  -8   5   4    0.11    0.35
  -8   5   4    0.25    0.33
   7  -5  -4    2.11    0.33
   7  -5  -4    2.17    0.41
   7  -5  -4    2.86    0.42
  -7   5   4    2.45    0.43
  -7   5   4    1.56    0.37
  -7   5   4    2.51    0.38
   6  -5  -4   -0.15    0.23
   6  -5  -4    0.09    0.26
   6  -5  -4   -0.25    0.20
  -6   5   4    0.24    0.27
  -6   5   4    0.05    0.25
   5  -5  -4   39.91    1.11
   5  -5  -4   37.09    1.15
   5  -5  -4   36.94    1.18
  -5   5   4   35.68    1.19
  -5   5   4   36.87    1.18
  -5   5   4   37.58    1.04
  -5   5   4   36.45    1.17
  -5   5   4   38.08    1.12
   4  -5  -4   29.94    0.98
   4  -5  -4   30.41    0.92
   4  -5  -4   30.58    0.92
   4  -5  -4   28.93    0.80
  -4   5   4   29.18    0.92
  -4   5   4   29.34    0.94
  -4   5   4   29.82    0.90
  -4   5   4   28.83    0.96
  -4   5   4   28.32    0.98
   3  -5  -4   -0.09    0.17
   3  -5  -4    0.06    0.18
   3  -5  -4    0.14    0.15
   3  -5  -4    0.10    0.15
  -3   5   4    0.07    0.17
  -3   5   4   -0.12    0.16
  -3   5   4    0.08    0.19
  -3   5   4    0.26    0.11
  -3   5   4   -0.14    0.19
   2  -5  -4    2.40    0.21
   2  -5  -4    2.65    0.27
   2  -5  -4    2.00    0.26
  -2   5   4    2.31    0.30
  -2   5   4    2.27    0.24
  -2   5   4    2.13    0.29
  -2   5   4    2.78    0.29
   1  -5  -4  104.12    2.45
   1  -5  -4  108.64    2.39
   1  -5  -4  101.89    2.36
   1  -5  -4  106.36    2.44
  -1   5   4  101.58    2.49
  -1   5   4  105.98    2.44
  -1   5   4  105.60    2.45
  -1   5   4  105.23    2.51
   0  -5  -4    0.63    0.21
   0  -5  -4    0.90    0.22
   0  -5  -4    0.53    0.14
   0  -5  -4    0.90    0.19
   0   5   4    0.95    0.22
   0   5   4    0.79    0.25
   0   5   4    0.59    0.20
   0   5   4    0.70    0.22
  -1  -5  -4   -0.10    0.17
  -1  -5  -4    0.11    0.17
  -1  -5  -4    0.53    0.20
   1   5   4    0.16    0.25
   1   5   4    0.41    0.19
   1   5   4    0.36    0.19
   1   5   4    0.32    0.21
  -2  -5  -4    2.30    0.33
  -2  -5  -4    2.74    0.33
  -2  -5  -4    2.55    0.27
   2   5   4    2.32    0.36
   2   5   4    3.12    0.35
   2   5   4    2.46    0.32
   2   5   4    2.72    0.37
  -3  -5  -4   14.70    0.72
  -3  -5  -4   15.78    0.74
  -3  -5  -4   15.09    0.71
   3   5   4   14.84    0.76
   3   5   4   16.06    0.75
   3   5   4   17.26    0.74
   3   5   4   14.87    0.74
  -4  -5  -4    2.33    0.38
  -4  -5  -4    2.90    0.41
   4   5   4    2.41    0.39
   4   5   4    1.97    0.36
   4   5   4    3.76    0.49
   4   5   4    2.19    0.38
  -5  -5  -4   -0.55    0.24
  -5  -5  -4    0.28    0.31
  -5  -5  -4    0.16    0.29
   5   5   4   -0.21    0.29
   5   5   4    0.23    0.31
   5   5   4    0.24    0.29
   5   5   4    0.16    0.30
  -6  -5  -4   15.78    0.87
  -6  -5  -4   13.78    0.84
  -6  -5  -4   14.92    0.90
   6   5   4   14.57    0.90
   6   5   4   13.58    0.89
  -7  -5  -4    2.99    0.51
   7   5   4    2.90    0.59
   7   5   4    4.07    0.61
  -8  -5  -4    0.34    0.43
   8   5   4    1.26    0.52
  10  -6  -4   -0.27    0.38
 -10   6   4    0.28    0.43
 -10   6   4    0.23    0.43
   9  -6  -4    1.40    0.47
   9  -6  -4    1.29    0.45
  -9   6   4    1.18    0.47
  -9   6   4    1.61    0.48
   8  -6  -4    0.39    0.28
   8  -6  -4    0.16    0.33
   8  -6  -4    0.83    0.39
  -8   6   4    0.30    0.36
  -8   6   4   -0.09    0.37
  -8   6   4    0.44    0.32
   7  -6  -4    0.99    0.29
   7  -6  -4    0.99    0.34
   7  -6  -4    1.48    0.39
  -7   6   4    0.64    0.35
  -7   6   4    1.72    0.43
  -7   6   4    1.36    0.35
   6  -6  -4    6.42    0.60
   6  -6  -4    6.54    0.52
   6  -6  -4    6.42    0.57
  -6   6   4    7.10    0.63
  -6   6   4    8.19    0.64
  -6   6   4    6.37    0.58
  -6   6   4    7.19    0.54
   5  -6  -4    3.58    0.41
   5  -6  -4    4.49    0.48
   5  -6  -4    3.39    0.39
  -5   6   4    3.18    0.44
  -5   6   4    4.02    0.49
  -5   6   4    2.95    0.42
  -5   6   4    2.78    0.34
  -5   6   4    3.87    0.39
   4  -6  -4    1.77    0.23
   4  -6  -4    1.58    0.28
   4  -6  -4    1.16    0.26
   4  -6  -4    1.17    0.28
  -4   6   4    1.57    0.27
  -4   6   4    1.40    0.30
  -4   6   4    1.52    0.33
  -4   6   4    1.45    0.28
  -4   6   4    1.06    0.29
   3  -6  -4   17.37    0.70
   3  -6  -4   16.90    0.70
   3  -6  -4   17.17    0.64
   3  -6  -4   17.11    0.64
  -3   6   4   17.63    0.66
  -3   6   4   17.83    0.67
  -3   6   4   18.76    0.73
  -3   6   4   17.60    0.75
  -3   6   4   17.67    0.72
   2  -6  -4   23.34    0.81
   2  -6  -4   23.96    0.71
   2  -6  -4   24.39    0.70
   2  -6  -4   22.61    0.78
   2  -6  -4   23.82    0.79
  -2   6   4   24.01    0.87
  -2   6   4   22.93    0.86
  -2   6   4   23.47    0.72
  -2   6   4   22.91    0.69
  -2   6   4   24.04    0.83
  -2   6   4   25.29    0.80
   1  -6  -4   16.27    0.66
   1  -6  -4   16.54    0.67
   1  -6  -4   16.58    0.60
   1  -6  -4   16.62    0.58
  -1   6   4   17.15    0.74
  -1   6   4   16.58    0.67
  -1   6   4   16.15    0.70
  -1   6   4   16.66    0.65
   0  -6  -4   12.98    0.62
   0  -6  -4   13.38    0.59
   0  -6  -4   13.46    0.56
   0  -6  -4   13.29    0.48
   0   6   4   13.42    0.65
   0   6   4   12.84    0.61
   0   6   4   13.84    0.60
   0   6   4   12.76    0.67
  -1  -6  -4    2.55    0.31
  -1  -6  -4    2.93    0.37
  -1  -6  -4    2.92    0.31
   1   6   4    2.35    0.33
   1   6   4    2.27    0.35
   1   6   4    2.78    0.33
   1   6   4    2.46    0.37
  -2  -6  -4   10.41    0.54
  -2  -6  -4   11.64    0.66
   2   6   4   11.11    0.63
   2   6   4   11.72    0.63
   2   6   4   10.46    0.63
   2   6   4   10.55    0.69
  -3  -6  -4   30.81    0.97
  -3  -6  -4   31.95    1.13
  -3  -6  -4   32.50    1.15
  -3  -6  -4   31.07    1.10
   3   6   4   30.12    1.11
   3   6   4   30.67    1.15
   3   6   4   31.57    1.15
   3   6   4   31.15    1.10
  -4  -6  -4    1.84    0.40
  -4  -6  -4    2.39    0.41
  -4  -6  -4    1.97    0.41
   4   6   4    1.89    0.40
   4   6   4    1.33    0.38
   4   6   4    1.52    0.38
  -5  -6  -4    9.61    0.75
  -5  -6  -4    9.47    0.73
  -5  -6  -4   10.73    0.75
   5   6   4    8.51    0.72
   5   6   4    9.17    0.75
   5   6   4    9.63    0.74
   5   6   4    9.08    0.74
  -6  -6  -4    5.91    0.64
  -6  -6  -4    4.35    0.61
   6   6   4    5.70    0.66
   6   6   4    5.44    0.67
   6   6   4    4.34    0.59
  -7  -6  -4    1.11    0.44
  -7  -6  -4    0.91    0.46
   7   6   4    1.02    0.46
   7   6   4    0.91    0.46
   7   6   4    0.44    0.41
   8   6   4    0.50    0.85
  10  -7  -4    6.40    0.75
  10  -7  -4    7.60    0.81
 -10   7   4    9.54    0.97
 -10   7   4    8.96    0.90
   9  -7  -4    5.85    0.73
  -9   7   4    6.22    0.74
  -9   7   4    5.93    0.72
   8  -7  -4    3.59    0.46
   8  -7  -4    4.05    0.57
  -8   7   4    3.88    0.57
   7  -7  -4    2.01    0.36
   7  -7  -4    2.16    0.44
   7  -7  -4    2.39    0.45
  -7   7   4    1.99    0.46
  -7   7   4    2.34    0.51
   6  -7  -4   -0.03    0.29
   6  -7  -4    0.51    0.30
   6  -7  -4    0.11    0.28
  -6   7   4    0.47    0.32
  -6   7   4    0.08    0.27
  -6   7   4    0.43    0.36
  -6   7   4    0.31    0.35
   5  -7  -4    0.36    0.28
   5  -7  -4    0.35    0.26
   5  -7  -4    0.69    0.30
  -5   7   4    0.16    0.31
  -5   7   4    0.46    0.32
  -5   7   4    0.51    0.29
  -5   7   4    0.91    0.27
  -5   7   4    0.83    0.32
   4  -7  -4    4.56    0.42
   4  -7  -4    5.14    0.50
   4  -7  -4    4.28    0.44
   4  -7  -4    5.03    0.42
  -4   7   4    4.68    0.44
  -4   7   4    4.29    0.40
  -4   7   4    4.34    0.44
  -4   7   4    5.00    0.53
   3  -7  -4    4.13    0.39
   3  -7  -4    3.83    0.36
   3  -7  -4    4.30    0.44
   3  -7  -4    3.69    0.40
  -3   7   4    4.21    0.43
  -3   7   4    3.72    0.44
  -3   7   4    3.16    0.35
  -3   7   4    3.94    0.38
   2  -7  -4    0.19    0.16
   2  -7  -4   -0.08    0.19
   2  -7  -4    0.28    0.21
   2  -7  -4    0.02    0.21
  -2   7   4    0.03    0.18
  -2   7   4    0.05    0.25
  -2   7   4    0.04    0.26
  -2   7   4    0.15    0.21
   1  -7  -4   -0.15    0.21
   1  -7  -4    0.25    0.22
   1  -7  -4    0.18    0.19
   1  -7  -4    0.42    0.19
  -1   7   4   -0.21    0.23
  -1   7   4    0.09    0.20
  -1   7   4   -0.10    0.20
   0  -7  -4    0.72    0.26
   0  -7  -4    1.57    0.27
   0  -7  -4    1.00    0.28
   0   7   4    1.33    0.33
   0   7   4    1.17    0.31
   0   7   4    1.02    0.27
   0   7   4    1.18    0.31
  -1  -7  -4    3.64    0.39
  -1  -7  -4    3.51    0.38
  -1  -7  -4    3.39    0.40
   1   7   4    4.11    0.42
   1   7   4    3.39    0.43
   1   7   4    3.83    0.49
   1   7   4    2.86    0.43
  -2  -7  -4   81.14    2.12
  -2  -7  -4   83.38    2.21
  -2  -7  -4   82.73    2.05
   2   7   4   83.63    2.17
   2   7   4   81.63    2.24
   2   7   4   79.74    2.17
   2   7   4   80.38    2.22
  -3  -7  -4   13.67    0.77
  -3  -7  -4   13.87    0.77
  -3  -7  -4   11.74    0.78
   3   7   4   14.45    0.82
   3   7   4   14.71    0.81
   3   7   4   13.67    0.83
   3   7   4   14.11    0.78
  -4  -7  -4    0.53    0.32
  -4  -7  -4    0.06    0.31
  -4  -7  -4    0.15    0.33
   4   7   4    0.13    0.32
   4   7   4    0.19    0.34
   4   7   4    0.43    0.37
   4   7   4    0.20    0.33
  -5  -7  -4    2.03    0.46
   5   7   4    2.07    0.52
   5   7   4    1.19    0.42
   5   7   4    2.96    0.51
   5   7   4    1.60    0.48
  -6  -7  -4    6.42    0.71
  -6  -7  -4    6.34    0.69
  -6  -7  -4    6.21    0.68
   6   7   4    4.75    0.64
   6   7   4    6.04    0.70
   6   7   4    3.87    0.62
  -7  -7  -4    5.15    0.73
   7   7   4    5.38    0.75
   9  -8  -4    0.42    0.42
   9  -8  -4    0.17    0.42
  -9   8   4    0.67    0.43
  -9   8   4    0.00    0.40
   8  -8  -4    2.01    0.41
   8  -8  -4    1.54    0.47
  -8   8   4    2.34    0.55
  -8   8   4    2.65    0.59
   7  -8  -4    3.38    0.47
   7  -8  -4    2.95    0.48
   7  -8  -4    3.08    0.50
  -7   8   4    3.13    0.53
  -7   8   4    1.91    0.50
  -7   8   4    2.55    0.51
   6  -8  -4    5.61    0.59
   6  -8  -4    6.13    0.60
   6  -8  -4    7.00    0.62
  -6   8   4    5.57    0.62
  -6   8   4    4.53    0.56
   5  -8  -4   18.22    0.85
   5  -8  -4   17.66    0.88
   5  -8  -4   18.81    0.87
  -5   8   4   18.68    0.93
  -5   8   4   19.61    0.89
  -5   8   4   18.26    0.95
  -5   8   4   19.05    0.86
   4  -8  -4   25.38    0.91
   4  -8  -4   26.19    1.01
   4  -8  -4   25.74    0.94
   4  -8  -4   25.71    1.00
  -4   8   4   25.75    1.07
  -4   8   4   25.31    0.96
  -4   8   4   25.01    1.01
  -4   8   4   26.94    1.07
   3  -8  -4   89.65    2.31
   3  -8  -4   89.10    2.30
   3  -8  -4   93.24    2.29
  -3   8   4   91.92    2.43
  -3   8   4   87.89    2.36
  -3   8   4   91.37    2.24
  -3   8   4   89.29    2.37
   2  -8  -4   24.73    0.89
   2  -8  -4   26.15    0.97
   2  -8  -4   23.90    0.94
  -2   8   4   25.87    1.05
  -2   8   4   25.51    0.89
  -2   8   4   24.30    1.01
  -2   8   4   25.44    0.99
   1  -8  -4    0.19    0.28
   1  -8  -4    0.60    0.28
   1  -8  -4    0.91    0.25
  -1   8   4    0.13    0.29
  -1   8   4    0.66    0.35
  -1   8   4    0.66    0.27
  -1   8   4    0.78    0.31
   0  -8  -4   32.67    1.07
   0  -8  -4   33.26    1.19
   0  -8  -4   35.45    1.15
   0   8   4   33.70    1.19
   0   8   4   34.91    1.13
   0   8   4   35.47    1.27
   0   8   4   34.60    1.23
  -1  -8  -4    4.31    0.44
  -1  -8  -4    4.36    0.45
  -1  -8  -4    5.22    0.57
   1   8   4    4.32    0.51
   1   8   4    3.67    0.48
   1   8   4    4.98    0.50
   1   8   4    4.27    0.55
  -2  -8  -4   -0.17    0.25
  -2  -8  -4    0.45    0.26
  -2  -8  -4   -0.14    0.29
   2   8   4   -0.39    0.29
   2   8   4   -0.08    0.31
   2   8   4    0.19    0.37
   2   8   4   -0.04    0.27
  -3  -8  -4    0.00    0.28
  -3  -8  -4    0.08    0.32
  -3  -8  -4    0.12    0.33
   3   8   4   -0.37    0.32
   3   8   4    0.05    0.30
   3   8   4    0.06    0.35
   3   8   4    0.00    0.36
  -4  -8  -4    0.58    0.36
  -4  -8  -4    0.68    0.38
   4   8   4    0.68    0.40
   4   8   4   -0.19    0.32
   4   8   4    0.97    0.39
  -5  -8  -4    4.93    0.59
  -5  -8  -4    4.59    0.61
  -5  -8  -4    4.31    0.58
   5   8   4    2.99    0.55
   5   8   4    4.13    0.58
   5   8   4    3.47    0.56
  -6  -8  -4    0.30    0.39
  -6  -8  -4    0.86    0.44
  -6  -8  -4    0.06    0.37
   6   8   4    0.53    0.47
   6   8   4    0.26    0.41
   6   8   4    0.20    0.44
   9  -9  -4    8.88    0.85
  -9   9   4    9.29    0.93
  -9   9   4    7.47    0.86
   8  -9  -4    0.16    0.40
   8  -9  -4   -0.14    0.33
   8  -9  -4   -0.22    0.39
  -8   9   4    0.33    0.45
  -8   9   4   -0.12    0.43
  -8   9   4    0.49    0.42
   7  -9  -4    3.33    0.55
   7  -9  -4    4.02    0.54
  -7   9   4    4.12    0.63
  -7   9   4    4.16    0.62
   6  -9  -4    1.48    0.40
   6  -9  -4    2.31    0.45
   6  -9  -4    1.55    0.41
  -6   9   4    2.70    0.52
  -6   9   4    2.55    0.51
  -6   9   4    2.58    0.50
   5  -9  -4    2.89    0.47
   5  -9  -4    1.75    0.40
  -5   9   4    1.95    0.43
  -5   9   4    1.83    0.44
  -5   9   4    1.44    0.46
   4  -9  -4   -0.07    0.27
   4  -9  -4    0.21    0.32
  -4   9   4    0.01    0.35
  -4   9   4   -0.36    0.29
  -4   9   4    0.15    0.31
   3  -9  -4   18.35    0.90
   3  -9  -4   18.79    0.84
   3  -9  -4   17.92    0.84
  -3   9   4   17.50    0.92
  -3   9   4   19.08    0.94
  -3   9   4   17.35    0.95
   2  -9  -4   25.46    0.99
   2  -9  -4   22.43    0.97
  -2   9   4   23.35    1.07
  -2   9   4   23.16    1.02
  -2   9   4   22.09    1.03
   1  -9  -4    3.34    0.46
   1  -9  -4    4.04    0.47
  -1   9   4    3.48    0.48
  -1   9   4    3.26    0.54
  -1   9   4    3.15    0.49
   0  -9  -4    0.16    0.26
   0  -9  -4    0.16    0.28
   0  -9  -4    0.21    0.31
   0   9   4   -0.25    0.31
   0   9   4    0.20    0.28
   0   9   4    0.54    0.34
   0   9   4   -0.19    0.36
  -1  -9  -4   15.55    0.79
  -1  -9  -4   17.09    0.94
  -1  -9  -4   16.45    0.79
   1   9   4   17.68    0.95
   1   9   4   15.86    0.82
   1   9   4   16.17    0.88
   1   9   4   15.67    0.96
  -2  -9  -4    1.75    0.49
  -2  -9  -4    2.08    0.40
   2   9   4    2.59    0.51
   2   9   4    2.41    0.43
   2   9   4    2.01    0.45
   2   9   4    1.25    0.42
  -3  -9  -4    0.51    0.41
   3   9   4    0.28    0.43
   3   9   4    0.43    0.40
   3   9   4    0.12    0.33
   3   9   4    0.37    0.40
  -4  -9  -4    1.69    0.45
  -4  -9  -4    0.91    0.43
  -4  -9  -4    0.82    0.41
   4   9   4    0.97    0.46
   4   9   4    0.80    0.43
   4   9   4    0.86    0.46
   4   9   4    0.46    0.44
  -5  -9  -4    1.35    0.46
  -5  -9  -4    2.05    0.51
  -5  -9  -4    1.62    0.48
   5   9   4    1.92    0.55
   5   9   4    1.67    0.52
   9 -10  -4   -0.85    0.38
   8 -10  -4    0.46    0.44
   8 -10  -4   -0.51    0.34
  -8  10   4   -0.14    0.45
  -8  10   4    0.50    0.43
  -8  10   4    0.19    0.47
   7 -10  -4    0.06    0.35
   7 -10  -4    1.35    0.45
  -7  10   4   -0.23    0.43
  -7  10   4   -0.73    0.35
   6 -10  -4    1.49    0.45
   6 -10  -4    1.22    0.45
  -6  10   4    1.51    0.49
  -6  10   4    0.85    0.45
   5 -10  -4    0.41    0.34
   5 -10  -4   -0.21    0.32
  -5  10   4    0.07    0.40
  -5  10   4   -0.25    0.38
   4 -10  -4    0.76    0.35
   4 -10  -4    0.31    0.37
  -4  10   4    0.41    0.38
  -4  10   4    0.13    0.40
  -4  10   4    0.80    0.37
   3 -10  -4    0.88    0.37
   3 -10  -4    0.75    0.38
  -3  10   4    1.30    0.43
  -2  10   4    1.48    0.46
   1 -10  -4   -0.02    0.31
  -1  10   4    0.16    0.39
  -1  10   4    0.24    0.38
  -1  10   4    0.70    0.41
   0 -10  -4    0.33    0.35
   0 -10  -4    1.25    0.44
   0  10   4    0.16    0.41
   0  10   4    1.27    0.41
   0  10   4    1.06    0.41
  -1 -10  -4    3.97    0.48
  -1 -10  -4    2.51    0.48
   1  10   4    2.83    0.56
   1  10   4    3.08    0.55
  -2 -10  -4    5.43    0.58
   2  10   4    5.06    0.65
   2  10   4    5.52    0.70
   2  10   4    4.77    0.63
  -3 -10  -4    1.78    0.45
  -3 -10  -4    3.11    0.59
   3  10   4    1.77    0.51
   3  10   4    1.57    0.45
   3  10   4    2.32    0.53
  -4 -10  -4    4.06    0.59
  -4 -10  -4    4.93    0.69
   4  10   4    3.84    0.70
   4  10   4    4.53    0.62
   4  10   4    3.60    0.64
   7 -11  -4    0.60    0.45
   7 -11  -4    0.84    0.44
  -7  11   4   -0.08    0.45
  -7  11   4    0.76    0.48
   6 -11  -4    1.10    0.44
   6 -11  -4    0.86    0.44
  -6  11   4    2.20    0.58
  -6  11   4    0.73    0.49
   5 -11  -4    3.90    0.57
   5 -11  -4    4.54    0.65
  -5  11   4    4.32    0.67
  -5  11   4    4.28    0.69
  -5  11   4    4.51    0.63
  -4  11   4    0.17    0.43
  -4  11   4   -0.07    0.40
  -4  11   4    0.10    0.43
   3 -11  -4    0.93    0.40
   3 -11  -4    0.85    0.38
  -3  11   4    0.26    0.44
  -3  11   4    0.41    0.43
  -3  11   4    1.08    0.47
   2 -11  -4    0.62    0.38
   2 -11  -4    0.91    0.44
  -2  11   4    0.76    0.45
  -2  11   4    0.97    0.47
  -2  11   4    0.59    0.45
   1 -11  -4    1.52    0.43
   1 -11  -4    1.21    0.42
  -1  11   4    0.84    0.45
  -1  11   4    0.42    0.44
  -1  11   4    1.17    0.48
   0 -11  -4   -0.09    0.34
   0 -11  -4   -0.05    0.34
   0  11   4    0.35    0.42
   0  11   4    0.31    0.43
  -1 -11  -4    2.17    0.56
  -1 -11  -4    2.29    0.53
   1  11   4    2.70    0.56
   1  11   4    1.64    0.53
  -2 -11  -4    0.01    0.41
   2  11   4   -0.02    0.41
  -3 -11  -4   12.30    0.93
   3  11   4   12.58    1.06
   6 -12  -4    2.14    0.53
  -5  12   4    0.10    0.46
  -5  12   4    0.50    0.48
   4 -12  -4    0.59    0.46
  -4  12   4    0.57    0.48
  -4  12   4    0.70    0.48
   3 -12  -4   -0.04    0.35
   3 -12  -4   -0.30    0.39
  -3  12   4   -0.28    0.42
  -3  12   4    0.31    0.47
   2 -12  -4    1.11    0.45
   2 -12  -4    1.84    0.49
  -2  12   4    1.30    0.49
  -2  12   4    1.46    0.55
   1 -12  -4    0.00    0.40
  -1  12   4    0.81    0.47
  -1  12   4    0.42    0.43
   0 -12  -4   -0.35    0.36
   0 -12  -4   -0.16    0.41
   0  12   4    0.07    0.44
   0  12   4    0.70    0.48
   1  12   4    0.25    0.46
   1  12  -5    0.31    0.44
   1  12  -5   -0.26    0.51
  -1 -12   5   -0.07    0.44
   0  12  -5    0.72    0.50
   0  12  -5    1.25    0.49
   0 -12   5    1.14    0.50
   0 -12   5    1.89    0.45
  -1  12  -5    0.37    0.44
   1 -12   5    0.54    0.40
   1 -12   5   -0.08    0.39
  -2  12  -5    3.19    0.63
   2 -12   5    3.36    0.61
   2 -12   5    3.56    0.60
  -3  12  -5    9.94    0.99
   3 -12   5   11.06    0.91
   3 -12   5    9.97    0.84
  -5 -11   5    0.21    0.40
   4  11  -5    2.37    0.60
  -4 -11   5    2.12    0.55
  -4 -11   5    2.79    0.54
   3  11  -5    0.16    0.46
   3  11  -5    0.92    0.44
  -3 -11   5    0.27    0.45
   2  11  -5   -0.68    0.33
   2  11  -5   -0.39    0.36
  -2 -11   5    0.24    0.45
   1  11  -5    0.99    0.45
   1  11  -5    0.44    0.41
  -1 -11   5    0.12    0.32
  -1 -11   5    0.60    0.42
   0  11  -5    0.18    0.40
   0  11  -5   -0.29    0.33
   0 -11   5    0.86    0.44
   0 -11   5    0.47    0.35
  -1  11  -5    3.23    0.57
  -1  11  -5    2.20    0.56
   1 -11   5    2.85    0.51
   1 -11   5    2.25    0.51
  -2  11  -5    0.63    0.45
  -2  11  -5    0.28    0.41
  -2  11  -5    0.25    0.42
   2 -11   5    0.11    0.37
   2 -11   5    0.18    0.40
   2 -11   5    0.81    0.37
  -3  11  -5    8.61    0.87
  -3  11  -5    8.05    0.84
  -3  11  -5   10.75    0.87
   3 -11   5    8.64    0.74
   3 -11   5   10.95    0.89
  -4  11  -5    0.71    0.49
  -4  11  -5    1.90    0.57
   4 -11   5    0.79    0.43
   4 -11   5    0.61    0.44
  -6 -10   5   -0.02    0.40
  -6 -10   5    0.76    0.47
   5  10  -5    0.93    0.50
  -5 -10   5    0.79    0.46
  -5 -10   5    1.59    0.50
   4  10  -5    5.10    0.62
   4  10  -5    5.50    0.66
   4  10  -5    5.61    0.71
  -4 -10   5    5.62    0.63
  -4 -10   5    6.22    0.71
   3  10  -5    2.75    0.50
   3  10  -5    2.40    0.49
  -3 -10   5    2.09    0.52
  -3 -10   5    2.18    0.44
   2  10  -5    1.12    0.43
   2  10  -5    0.46    0.39
  -2 -10   5    0.68    0.34
   1  10  -5   17.57    1.01
   1  10  -5   13.60    0.89
   1  10  -5   14.42    0.92
  -1 -10   5   14.97    0.81
  -1 -10   5   17.54    0.99
   0  10  -5    4.84    0.60
   0  10  -5    5.64    0.63
   0 -10   5    5.08    0.52
   0 -10   5    5.93    0.67
  -1  10  -5    0.24    0.37
  -1  10  -5    0.54    0.40
  -1  10  -5   -0.47    0.27
  -1  10  -5    0.24    0.35
   1 -10   5    0.24    0.32
   1 -10   5    0.52    0.30
   1 -10   5    0.07    0.37
  -2  10  -5   -0.19    0.33
  -2  10  -5    0.12    0.38
  -2  10  -5   -0.09    0.31
  -2  10  -5   -0.16    0.37
   2 -10   5   -0.09    0.31
   2 -10   5    0.84    0.36
   2 -10   5    0.10    0.32
  -3  10  -5    8.29    0.77
  -3  10  -5   10.47    0.90
  -3  10  -5    9.74    0.87
   3 -10   5    9.91    0.79
   3 -10   5    9.74    0.74
   3 -10   5    9.32    0.79
  -4  10  -5    1.98    0.54
  -4  10  -5    2.95    0.54
  -4  10  -5    2.50    0.49
  -4  10  -5    2.09    0.52
   4 -10   5    3.14    0.50
   4 -10   5    2.54    0.51
  -5  10  -5    1.17    0.51
  -5  10  -5    1.87    0.49
  -5  10  -5    0.52    0.45
  -5  10  -5    1.44    0.58
   5 -10   5    2.01    0.52
   5 -10   5    1.21    0.45
  -6  10  -5    0.66    0.47
   6 -10   5   -0.36    0.38
   6   9  -5    3.08    0.60
   6   9  -5    3.42    0.60
  -6  -9   5    3.49    0.57
   5   9  -5    0.97    0.43
   5   9  -5    1.17    0.49
  -5  -9   5    1.20    0.43
  -5  -9   5    0.98    0.41
   4   9  -5    7.42    0.68
   4   9  -5    8.29    0.83
  -4  -9   5    7.88    0.67
  -4  -9   5    7.25    0.68
   3   9  -5   -0.06    0.31
   3   9  -5    0.51    0.34
   3   9  -5   -0.45    0.37
  -3  -9   5    0.24    0.34
  -3  -9   5   -0.31    0.29
   2   9  -5    0.43    0.35
   2   9  -5    0.93    0.39
   2   9  -5    1.83    0.45
  -2  -9   5    0.62    0.38
  -2  -9   5    1.70    0.35
  -2  -9   5    0.90    0.29
   1   9  -5    0.20    0.36
   1   9  -5    0.90    0.38
  -1  -9   5    0.49    0.28
  -1  -9   5    0.42    0.37
  -1  -9   5    0.18    0.26
   0   9  -5   -0.21    0.34
   0   9  -5    0.22    0.34
   0   9  -5    0.60    0.35
   0   9  -5    0.44    0.31
   0  -9   5    0.05    0.27
   0  -9   5    0.48    0.28
   0  -9   5   -0.09    0.30
  -1   9  -5   -0.05    0.29
  -1   9  -5   -0.02    0.29
  -1   9  -5    0.28    0.33
  -1   9  -5    0.11    0.33
   1  -9   5    0.02    0.28
   1  -9   5    0.00    0.29
   1  -9   5    0.24    0.28
  -2   9  -5    1.32    0.39
  -2   9  -5    1.29    0.41
  -2   9  -5    1.58    0.44
  -2   9  -5    1.62    0.40
   2  -9   5    1.27    0.39
   2  -9   5    1.02    0.34
  -3   9  -5    7.73    0.69
  -3   9  -5   10.02    0.89
  -3   9  -5    8.37    0.71
  -3   9  -5    9.26    0.85
   3  -9   5    9.43    0.71
   3  -9   5    8.75    0.73
   3  -9   5   10.15    0.72
  -4   9  -5    4.96    0.55
  -4   9  -5    3.66    0.57
  -4   9  -5    4.67    0.64
  -4   9  -5    4.32    0.61
   4  -9   5    6.31    0.65
   4  -9   5    4.39    0.54
   4  -9   5    4.45    0.54
  -5   9  -5    2.06    0.52
  -5   9  -5    1.93    0.49
  -5   9  -5    1.99    0.44
   5  -9   5    1.33    0.42
   5  -9   5    2.16    0.46
  -6   9  -5   -0.07    0.49
  -6   9  -5    0.57    0.47
   6  -9   5    0.86    0.41
   6  -9   5    0.71    0.37
  -7   9  -5    4.69    0.71
   7  -9   5    3.89    0.60
   7   8  -5   -0.15    0.39
  -7  -8   5    0.19    0.39
   6   8  -5   -0.30    0.36
   6   8  -5   -0.40    0.36
  -6  -8   5    0.40    0.35
  -6  -8   5    0.00    0.37
   5   8  -5    7.32    0.72
   5   8  -5    8.60    0.67
   5   8  -5    8.83    0.79
  -5  -8   5    9.89    0.75
  -5  -8   5    9.05    0.77
   4   8  -5  105.48    2.81
   4   8  -5  103.66    2.74
   4   8  -5  107.44    2.89
  -4  -8   5  112.44    2.82
   3   8  -5    1.09    0.40
   3   8  -5    0.88    0.36
   3   8  -5    0.92    0.35
  -3  -8   5    1.21    0.33
   2   8  -5   44.55    1.48
   2   8  -5   45.55    1.52
   2   8  -5   46.21    1.49
  -2  -8   5   47.79    1.34
  -2  -8   5   47.14    1.40
  -2  -8   5   46.40    1.49
   1   8  -5    5.99    0.58
   1   8  -5    5.94    0.55
   1   8  -5    6.80    0.63
  -1  -8   5    6.16    0.49
  -1  -8   5    4.37    0.48
  -1  -8   5    6.42    0.52
   0   8  -5    2.52    0.39
   0   8  -5    2.89    0.46
   0   8  -5    3.90    0.47
   0   8  -5    3.51    0.52
   0  -8   5    3.19    0.36
   0  -8   5    2.44    0.37
  -1   8  -5    0.26    0.29
  -1   8  -5   -0.25    0.29
  -1   8  -5   -0.05    0.27
  -1   8  -5   -0.07    0.26
   1  -8   5    0.25    0.24
   1  -8   5   -0.29    0.25
   1  -8   5   -0.37    0.22
  -2   8  -5    1.20    0.38
  -2   8  -5    2.43    0.47
  -2   8  -5    2.03    0.38
  -2   8  -5    2.26    0.44
   2  -8   5    2.13    0.41
   2  -8   5    2.61    0.42
   2  -8   5    1.70    0.34
  -3   8  -5    9.65    0.77
  -3   8  -5    8.91    0.68
  -3   8  -5    9.10    0.74
  -3   8  -5    8.84    0.70
   3  -8   5    9.10    0.66
   3  -8   5    9.71    0.67
   3  -8   5    8.93    0.67
  -4   8  -5    2.43    0.47
  -4   8  -5    3.59    0.55
  -4   8  -5    2.47    0.50
   4  -8   5    2.46    0.41
   4  -8   5    2.99    0.47
   4  -8   5    2.87    0.44
  -5   8  -5    1.80    0.53
  -5   8  -5    1.09    0.36
  -5   8  -5    1.38    0.46
  -5   8  -5    0.98    0.41
   5  -8   5    1.15    0.36
   5  -8   5    1.28    0.40
  -6   8  -5    5.50    0.67
   6  -8   5    3.79    0.49
   6  -8   5    4.38    0.58
  -7   8  -5    1.03    0.50
  -7   8  -5    0.82    0.49
   7  -8   5    1.20    0.38
   7  -8   5    0.46    0.42
   8  -8   5    2.43    0.51
  -9  -7   5    0.23    0.40
   8   7  -5    0.43    0.44
   8   7  -5    1.20    0.52
  -8  -7   5    0.90    0.40
  -8  -7   5    0.70    0.42
   7   7  -5    0.04    0.37
   7   7  -5    0.97    0.42
  -7  -7   5    0.60    0.37
  -7  -7   5    1.14    0.36
   6   7  -5   10.17    0.82
   6   7  -5    9.06    0.78
  -6  -7   5    8.82    0.70
  -6  -7   5    9.27    0.75
  -6  -7   5    9.50    0.68
   5   7  -5    0.08    0.25
   5   7  -5    0.02    0.34
  -5  -7   5   -0.05    0.23
  -5  -7   5    0.24    0.30
  -5  -7   5   -0.06    0.28
   4   7  -5    8.00    0.68
   4   7  -5    6.74    0.62
   4   7  -5    6.62    0.57
  -4  -7   5    6.18    0.54
  -4  -7   5    7.48    0.62
   3   7  -5    3.45    0.46
   3   7  -5    3.22    0.44
  -3  -7   5    3.66    0.41
  -3  -7   5    3.86    0.45
   2   7  -5    9.34    0.53
   2   7  -5    8.18    0.63
   2   7  -5    9.19    0.62
  -2  -7   5    9.43    0.62
  -2  -7   5    8.49    0.49
  -2  -7   5    8.35    0.57
   1   7  -5  137.59    3.33
   1   7  -5  137.72    3.23
   1   7  -5  137.80    3.34
   1   7  -5  138.11    3.34
  -1  -7   5  139.49    3.19
  -1  -7   5  140.42    3.31
  -1  -7   5  140.47    3.20
   0   7  -5   16.69    0.79
   0   7  -5   16.20    0.74
   0   7  -5   16.53    0.81
   0  -7   5   16.57    0.66
   0  -7   5   16.08    0.70
   0  -7   5   16.89    0.78
  -1   7  -5    1.24    0.33
  -1   7  -5    1.26    0.32
  -1   7  -5    1.25    0.33
  -1   7  -5    1.20    0.31
   1  -7   5    1.84    0.26
   1  -7   5    1.60    0.29
  -2   7  -5    3.45    0.43
  -2   7  -5    3.13    0.42
  -2   7  -5    3.56    0.48
  -2   7  -5    3.17    0.43
   2  -7   5    3.55    0.43
   2  -7   5    3.12    0.41
   2  -7   5    3.60    0.39
  -3   7  -5   20.98    0.93
  -3   7  -5   18.89    0.94
  -3   7  -5   20.99    0.91
   3  -7   5   22.32    0.90
   3  -7   5   21.59    0.87
   3  -7   5   21.15    0.91
  -4   7  -5   25.14    1.12
  -4   7  -5   24.99    1.08
  -4   7  -5   26.93    1.06
  -4   7  -5   26.75    1.12
   4  -7   5   25.53    1.05
   4  -7   5   26.63    1.00
   4  -7   5   25.26    0.99
  -5   7  -5    9.45    0.76
  -5   7  -5    6.42    0.66
  -5   7  -5    5.67    0.66
   5  -7   5    5.37    0.58
   5  -7   5    7.47    0.64
  -6   7  -5    0.83    0.42
  -6   7  -5    1.71    0.51
  -6   7  -5    1.11    0.44
   6  -7   5    1.30    0.43
  -7   7  -5   11.96    0.98
  -7   7  -5   11.47    0.98
   7  -7   5   11.21    0.97
   7  -7   5    9.36    0.82
   7  -7   5   11.04    0.77
  -8   7  -5    0.66    0.55
  -8   7  -5    1.13    0.55
   8  -7   5    0.47    0.54
   8  -7   5    1.78    0.52
   9   6  -5    0.03    0.45
   9   6  -5   -0.31    0.41
  -9  -6   5   -0.36    0.40
  -9  -6   5   -0.09    0.37
   8   6  -5   -0.03    0.39
   8   6  -5   -0.17    0.39
  -8  -6   5    0.24    0.35
  -8  -6   5   -0.33    0.34
   7   6  -5    1.09    0.36
   7   6  -5    0.00    0.39
   7   6  -5    0.79    0.41
  -7  -6   5    0.99    0.39
  -7  -6   5    1.07    0.39
   6   6  -5    9.27    0.64
   6   6  -5   10.22    0.77
  -6  -6   5    9.85    0.71
  -6  -6   5   10.20    0.66
  -6  -6   5    9.77    0.66
   5   6  -5    3.22    0.49
   5   6  -5    3.31    0.39
   5   6  -5    3.13    0.48
   5   6  -5    3.25    0.40
  -5  -6   5    2.26    0.39
   4   6  -5   13.41    0.67
   4   6  -5   15.07    0.79
   4   6  -5   15.27    0.66
   4   6  -5   14.80    0.79
  -4  -6   5   14.14    0.72
  -4  -6   5   14.66    0.63
  -4  -6   5   13.00    0.70
   3   6  -5   -0.10    0.23
   3   6  -5    0.03    0.26
   3   6  -5    0.07    0.22
   3   6  -5   -0.17    0.17
   3   6  -5   -0.28    0.17
  -3  -6   5    0.17    0.17
  -3  -6   5    0.00    0.21
  -3  -6   5   -0.09    0.16
  -3  -6   5    0.08    0.22
   2   6  -5   10.86    0.53
   2   6  -5   11.60    0.48
   2   6  -5   10.26    0.61
   2   6  -5    9.74    0.59
   2   6  -5   10.08    0.58
  -2  -6   5   10.70    0.49
  -2  -6   5    9.81    0.55
   1   6  -5   39.80    1.22
   1   6  -5   38.80    1.22
   1   6  -5   41.04    1.17
   1   6  -5   41.31    1.26
  -1  -6   5   40.31    1.11
  -1  -6   5   39.84    1.14
  -1  -6   5   40.17    1.21
   0   6  -5    1.70    0.29
   0   6  -5    1.26    0.30
   0   6  -5    2.18    0.33
   0   6  -5    1.77    0.29
   0  -6   5    1.56    0.28
   0  -6   5    1.98    0.27
   0  -6   5    2.54    0.28
  -1   6  -5   -0.08    0.19
  -1   6  -5   -0.09    0.20
  -1   6  -5   -0.10    0.17
  -1   6  -5   -0.20    0.20
   1  -6   5   -0.25    0.19
   1  -6   5    0.23    0.19
   1  -6   5    0.11    0.17
  -2   6  -5    1.90    0.34
  -2   6  -5    0.44    0.24
  -2   6  -5    0.74    0.27
  -2   6  -5    1.22    0.30
   2  -6   5    1.00    0.26
   2  -6   5    1.78    0.24
   2  -6   5    1.14    0.27
  -3   6  -5    3.53    0.40
  -3   6  -5    4.01    0.47
  -3   6  -5    4.76    0.55
  -3   6  -5    2.85    0.41
   3  -6   5    3.40    0.39
   3  -6   5    4.54    0.48
   3  -6   5    3.00    0.36
  -4   6  -5    0.17    0.28
  -4   6  -5    0.57    0.30
  -4   6  -5    0.99    0.30
  -4   6  -5    0.76    0.34
   4  -6   5    0.49    0.27
   4  -6   5    0.65    0.28
  -5   6  -5    2.44    0.45
  -5   6  -5    2.47    0.46
  -5   6  -5    2.32    0.39
  -5   6  -5    2.63    0.46
   5  -6   5    3.07    0.38
   5  -6   5    3.10    0.47
   5  -6   5    2.37    0.37
  -6   6  -5    2.30    0.48
  -6   6  -5    2.37    0.50
  -6   6  -5    2.75    0.47
   6  -6   5    2.20    0.45
   6  -6   5    2.20    0.39
  -7   6  -5    8.47    0.88
  -7   6  -5    7.88    0.82
   7  -6   5    6.86    0.75
   7  -6   5    7.00    0.59
   7  -6   5    6.43    0.67
  -8   6  -5   -0.07    0.40
   8  -6   5   -0.07    0.44
   8  -6   5   -0.82    0.34
  10   5  -5    1.06    0.57
 -10  -5   5    0.67    0.47
   9   5  -5    1.43    0.48
   9   5  -5    1.53    0.48
   9   5  -5    2.35    0.55
  -9  -5   5    2.28    0.51
  -9  -5   5    1.86    0.49
  -9  -5   5    2.25    0.51
   8   5  -5    0.72    0.44
   8   5  -5    0.06    0.34
  -8  -5   5    1.11    0.39
  -8  -5   5    0.89    0.39
  -8  -5   5    0.87    0.37
   7   5  -5    6.87    0.68
   7   5  -5    7.30    0.67
   7   5  -5    7.72    0.65
  -7  -5   5    6.56    0.60
  -7  -5   5    7.52    0.64
  -7  -5   5    7.08    0.64
   6   5  -5   16.30    0.87
   6   5  -5   15.83    0.76
   6   5  -5   15.49    0.86
  -6  -5   5   14.38    0.78
  -6  -5   5   16.30    0.78
  -6  -5   5   14.46    0.71
   5   5  -5    3.59    0.36
   5   5  -5    4.58    0.52
   5   5  -5    3.79    0.40
  -5  -5   5    3.69    0.41
  -5  -5   5    4.18    0.46
   4   5  -5    0.81    0.20
   4   5  -5    0.66    0.28
   4   5  -5    0.82    0.23
   4   5  -5    1.07    0.24
   4   5  -5    0.99    0.28
  -4  -5   5    1.38    0.26
  -4  -5   5    0.98    0.26
  -4  -5   5    0.97    0.25
   3   5  -5    0.12    0.22
   3   5  -5    0.06    0.22
   3   5  -5    0.03    0.15
  -3  -5   5   -0.03    0.18
  -3  -5   5   -0.02    0.18
  -3  -5   5   -0.01    0.16
  -3  -5   5    0.29    0.14
   2   5  -5   21.87    0.74
   2   5  -5   22.70    0.79
   2   5  -5   21.29    0.82
   2   5  -5   21.27    0.78
   2   5  -5   21.44    0.65
  -2  -5   5   21.50    0.68
  -2  -5   5   22.13    0.78
  -2  -5   5   22.50    0.66
  -2  -5   5   22.17    0.76
   1   5  -5    0.36    0.20
   1   5  -5    0.32    0.18
   1   5  -5    0.73    0.21
   1   5  -5    0.56    0.22
  -1  -5   5    0.54    0.17
  -1  -5   5    0.34    0.21
  -1  -5   5    0.49    0.18
   0   5  -5    0.78    0.22
   0   5  -5    1.26    0.29
   0   5  -5    1.34    0.26
   0   5  -5    1.54    0.27
   0  -5   5    0.87    0.20
   0  -5   5    1.35    0.22
   0  -5   5    1.31    0.24
  -1   5  -5    1.43    0.29
  -1   5  -5    1.10    0.26
  -1   5  -5    1.23    0.24
  -1   5  -5    1.38    0.27
   1  -5   5    0.79    0.23
   1  -5   5    1.19    0.24
   1  -5   5    1.65    0.22
  -2   5  -5    5.02    0.44
  -2   5  -5    4.78    0.43
  -2   5  -5    5.36    0.35
  -2   5  -5    5.76    0.45
  -2   5  -5    5.09    0.44
   2  -5   5    5.08    0.43
   2  -5   5    4.74    0.38
   2  -5   5    5.92    0.35
  -3   5  -5    0.27    0.23
  -3   5  -5    0.12    0.23
  -3   5  -5    0.14    0.22
  -3   5  -5    0.26    0.19
  -3   5  -5    0.23    0.22
   3  -5   5    0.22    0.22
   3  -5   5    0.27    0.17
   3  -5   5   -0.04    0.20
  -4   5  -5    0.16    0.24
  -4   5  -5    0.76    0.28
  -4   5  -5    0.20    0.20
  -4   5  -5    0.34    0.26
  -4   5  -5    0.15    0.26
   4  -5   5    0.28    0.22
   4  -5   5    0.14    0.22
   4  -5   5    0.22    0.22
  -5   5  -5    0.32    0.30
  -5   5  -5    0.15    0.28
  -5   5  -5    0.26    0.31
  -5   5  -5    0.52    0.26
  -5   5  -5    0.52    0.25
   5  -5   5    0.58    0.24
   5  -5   5    0.74    0.31
   5  -5   5    0.90    0.27
  -6   5  -5   29.27    1.19
  -6   5  -5   25.07    1.10
  -6   5  -5   25.48    1.17
   6  -5   5   24.92    1.10
   6  -5   5   26.35    0.98
  -7   5  -5    0.02    0.34
   7  -5   5    0.45    0.29
   7  -5   5    0.77    0.42
  -8   5  -5   -0.03    0.42
   8  -5   5    0.29    0.44
   8  -5   5   -0.54    0.32
  -9   5  -5    0.12    0.50
   9  -5   5    0.43    0.43
   9  -5   5    0.68    0.45
   9  -5   5    1.12    0.61
  10   4  -5    0.50    0.41
  10   4  -5    0.27    0.43
  10   4  -5    0.71    0.47
 -10  -4   5    1.25    0.46
 -10  -4   5    1.11    0.46
   9   4  -5    1.81    0.50
   9   4  -5    1.49    0.44
  -9  -4   5    1.64    0.47
  -9  -4   5    0.95    0.42
  -9  -4   5    1.13    0.42
   8   4  -5   -0.40    0.35
   8   4  -5    0.96    0.34
  -8  -4   5    0.53    0.36
  -8  -4   5    0.11    0.30
  -8  -4   5    0.45    0.33
   7   4  -5   27.94    1.16
   7   4  -5   29.43    1.20
   7   4  -5   29.71    1.09
  -7  -4   5   28.60    1.10
  -7  -4   5   28.67    1.10
   6   4  -5    1.66    0.37
   6   4  -5    2.34    0.35
   6   4  -5    1.78    0.38
  -6  -4   5    1.94    0.29
  -6  -4   5    1.81    0.34
  -6  -4   5    1.91    0.37
   5   4  -5   42.48    1.16
   5   4  -5   43.32    1.24
   5   4  -5   43.30    1.17
   5   4  -5   40.26    1.33
   5   4  -5   42.99    1.33
  -5  -4   5   43.73    1.29
  -5  -4   5   42.73    1.21
  -5  -4   5   42.29    1.23
  -5  -4   5   45.08    1.28
   4   4  -5    0.43    0.25
   4   4  -5    0.50    0.19
   4   4  -5    0.13    0.20
   4   4  -5    0.07    0.16
   4   4  -5    0.34    0.18
  -4  -4   5    0.57    0.19
  -4  -4   5    0.26    0.19
  -4  -4   5    0.58    0.21
  -4  -4   5    0.45    0.19
   3   4  -5   28.57    0.78
   3   4  -5   27.22    0.88
   3   4  -5   25.82    0.91
   3   4  -5   27.30    0.86
   3   4  -5   27.25    0.82
  -3  -4   5   26.10    0.81
  -3  -4   5   27.35    0.86
  -3  -4   5   27.47    0.87
  -3  -4   5   28.76    0.75
   2   4  -5    0.06    0.14
   2   4  -5    0.08    0.21
   2   4  -5    0.07    0.17
   2   4  -5   -0.06    0.16
  -2  -4   5   -0.03    0.13
  -2  -4   5    0.23    0.18
  -2  -4   5    0.27    0.17
  -2  -4   5   -0.27    0.13
   1   4  -5   18.28    0.68
   1   4  -5   17.44    0.69
   1   4  -5   18.68    0.63
   1   4  -5   17.64    0.64
   1   4  -5   17.65    0.65
  -1  -4   5   18.82    0.52
  -1  -4   5   19.15    0.64
  -1  -4   5   16.91    0.66
  -1  -4   5   18.00    0.60
   0   4  -5   31.11    0.91
   0   4  -5   30.05    0.96
   0   4  -5   29.53    0.89
   0   4  -5   31.36    0.96
   0   4  -5   32.55    0.94
   0  -4   5   30.48    0.88
   0  -4   5   30.36    0.93
  -1   4  -5   67.86    1.76
  -1   4  -5   65.86    1.73
  -1   4  -5   67.95    1.75
  -1   4  -5   68.77    1.70
  -1   4  -5   67.63    1.69
   1  -4   5   70.94    1.62
   1  -4   5   67.77    1.71
   1  -4   5   68.87    1.68
  -2   4  -5    1.02    0.21
  -2   4  -5    1.14    0.24
  -2   4  -5    0.97    0.18
  -2   4  -5    1.23    0.23
  -2   4  -5    1.17    0.24
  -2   4  -5    0.92    0.26
   2  -4   5    1.15    0.23
   2  -4   5    1.52    0.24
   2  -4   5    0.92    0.16
  -3   4  -5   25.94    0.89
  -3   4  -5   25.19    0.85
  -3   4  -5   24.34    0.89
  -3   4  -5   24.73    0.88
  -3   4  -5   25.00    0.79
  -3   4  -5   25.17    0.92
   3  -4   5   24.50    0.83
   3  -4   5   24.70    0.83
   3  -4   5   24.49    0.74
  -4   4  -5    3.09    0.36
  -4   4  -5    2.81    0.39
  -4   4  -5    2.16    0.35
  -4   4  -5    2.65    0.36
  -4   4  -5    3.17    0.46
  -4   4  -5    3.23    0.34
   4  -4   5    2.42    0.34
   4  -4   5    2.65    0.32
   4  -4   5    2.76    0.32
   4  -4   5    3.07    0.31
  -5   4  -5    7.04    0.60
  -5   4  -5    5.84    0.53
  -5   4  -5    5.43    0.54
  -5   4  -5    6.83    0.53
  -5   4  -5    6.80    0.54
   5  -4   5    7.16    0.51
   5  -4   5    6.95    0.56
  -6   4  -5    9.43    0.72
  -6   4  -5    5.29    0.60
  -6   4  -5    9.07    0.65
  -6   4  -5    8.11    0.67
   6  -4   5    8.45    0.71
   6  -4   5    7.92    0.69
   6  -4   5    7.47    0.54
  -7   4  -5    6.25    0.62
  -7   4  -5    9.07    0.81
   7  -4   5    7.32    0.59
   7  -4   5    7.22    0.72
  -8   4  -5   11.62    0.92
  -8   4  -5   10.47    0.92
   8  -4   5   12.37    0.93
   8  -4   5    9.63    0.80
   8  -4   5   11.53    0.91
  -9   4  -5    0.74    0.47
  -9   4  -5    0.57    0.45
   9  -4   5    1.30    0.54
   9  -4   5    0.07    0.45
 -11  -3   5   -0.19    0.37
  10   3  -5    6.69    0.79
  10   3  -5    7.49    0.82
  10   3  -5    5.75    0.68
 -10  -3   5    5.95    0.71
 -10  -3   5    7.06    0.74
 -10  -3   5    6.92    0.71
   9   3  -5    4.18    0.64
   9   3  -5    3.84    0.60
  -9  -3   5    3.67    0.54
  -9  -3   5    3.31    0.54
   8   3  -5   25.80    1.16
   8   3  -5   27.24    1.08
   8   3  -5   24.97    1.13
  -8  -3   5   25.84    1.10
  -8  -3   5   25.06    1.02
  -8  -3   5   25.00    1.07
   7   3  -5   24.69    0.99
   7   3  -5   25.03    1.05
   7   3  -5   24.95    1.08
  -7  -3   5   25.50    1.03
  -7  -3   5   27.39    1.00
  -7  -3   5   23.83    0.97
   6   3  -5   34.83    1.16
   6   3  -5   34.29    1.01
   6   3  -5   33.45    1.10
  -6  -3   5   34.02    1.11
  -6  -3   5   33.74    1.10
  -6  -3   5   33.69    0.99
   5   3  -5    2.46    0.24
   5   3  -5    2.82    0.29
   5   3  -5    2.30    0.30
   5   3  -5    2.60    0.36
   5   3  -5    1.62    0.31
  -5  -3   5    2.47    0.30
  -5  -3   5    2.40    0.33
  -5  -3   5    2.56    0.33
  -5  -3   5    2.54    0.28
   4   3  -5   27.36    0.92
   4   3  -5   28.51    0.83
   4   3  -5   30.30    0.86
   4   3  -5   30.36    0.99
   4   3  -5   30.26    0.87
  -4  -3   5   29.67    0.87
  -4  -3   5   28.27    0.91
  -4  -3   5   30.34    0.86
  -4  -3   5   28.95    0.90
   3   3  -5   54.06    1.31
   3   3  -5   54.99    1.38
   3   3  -5   56.04    1.38
   3   3  -5   55.95    1.29
   3   3  -5   54.63    1.47
   3   3  -5   54.14    1.41
  -3  -3   5   53.16    1.38
  -3  -3   5   54.68    1.37
  -3  -3   5   54.67    1.28
  -3  -3   5   55.57    1.32
   2   3  -5   67.80    1.56
   2   3  -5   68.82    1.64
   2   3  -5   63.85    1.67
   2   3  -5   66.23    1.61
   2   3  -5   65.00    1.61
  -2  -3   5   65.45    1.55
  -2  -3   5   67.71    1.63
  -2  -3   5   66.91    1.54
  -2  -3   5   65.17    1.62
   1   3  -5    0.20    0.17
   1   3  -5   -0.09    0.15
   1   3  -5    0.05    0.18
   1   3  -5    0.09    0.20
   1   3  -5   -0.13    0.15
  -1  -3   5    0.14    0.16
  -1  -3   5    0.02    0.16
  -1  -3   5   -0.12    0.19
  -1  -3   5   -0.15    0.12
   0   3  -5    0.18    0.19
   0   3  -5    0.03    0.14
   0   3  -5    0.13    0.17
   0   3  -5    0.01    0.16
   0   3  -5    0.29    0.21
   0  -3   5   -0.14    0.17
   0  -3   5    0.23    0.16
   0  -3   5   -0.12    0.16
   0  -3   5    0.16    0.10
  -1   3  -5   17.59    0.66
  -1   3  -5   17.02    0.65
  -1   3  -5   17.55    0.64
  -1   3  -5   17.60    0.60
   1  -3   5   17.10    0.62
   1  -3   5   17.90    0.65
   1  -3   5   18.05    0.58
  -2   3  -5    2.17    0.28
  -2   3  -5    3.03    0.32
  -2   3  -5    3.80    0.37
  -2   3  -5    3.63    0.28
  -2   3  -5    2.81    0.30
   2  -3   5    2.88    0.28
   2  -3   5    3.55    0.23
   2  -3   5    2.54    0.28
   2  -3   5    3.53    0.28
  -3   3  -5    5.67    0.43
  -3   3  -5    5.18    0.44
  -3   3  -5    4.85    0.41
  -3   3  -5    5.01    0.40
  -3   3  -5    5.61    0.32
  -3   3  -5    5.26    0.41
  -3   3  -5    5.51    0.37
   3  -3   5    5.41    0.32
   3  -3   5    5.28    0.34
   3  -3   5    5.64    0.39
   3  -3   5    6.27    0.40
  -4   3  -5    0.01    0.15
  -4   3  -5    0.01    0.22
  -4   3  -5   -0.17    0.18
  -4   3  -5    0.12    0.21
  -4   3  -5    0.12    0.19
  -4   3  -5   -0.18    0.18
  -4   3  -5    0.28    0.22
   4  -3   5    0.04    0.15
   4  -3   5    0.03    0.17
   4  -3   5   -0.10    0.15
   4  -3   5   -0.18    0.19
   4  -3   5    0.05    0.18
  -5   3  -5   12.41    0.58
  -5   3  -5   11.99    0.71
  -5   3  -5   12.76    0.72
  -5   3  -5   12.23    0.68
  -5   3  -5   12.80    0.66
  -5   3  -5   12.70    0.65
   5  -3   5   13.19    0.62
   5  -3   5   13.18    0.56
   5  -3   5   11.35    0.65
   5  -3   5   13.11    0.61
  -6   3  -5    9.57    0.71
  -6   3  -5    9.15    0.71
  -6   3  -5   10.50    0.68
   6  -3   5    8.95    0.55
   6  -3   5    9.58    0.65
   6  -3   5   10.11    0.72
   6  -3   5    9.35    0.71
  -7   3  -5    3.77    0.58
  -7   3  -5    3.28    0.54
  -7   3  -5    3.32    0.51
   7  -3   5    2.91    0.50
   7  -3   5    2.89    0.47
  -8   3  -5   12.75    0.94
  -8   3  -5   11.69    0.87
  -8   3  -5   11.66    0.88
   8  -3   5   11.37    1.23
   8  -3   5   13.08    0.93
   8  -3   5   11.36    0.91
  -9   3  -5    0.92    0.51
   9  -3   5    0.74    0.49
   9  -3   5    0.57    0.45
   9  -3   5    0.50    0.39
  11   2  -5    3.00    0.71
  11   2  -5    2.26    0.62
 -11  -2   5    2.20    0.69
  10   2  -5   -0.12    0.35
  10   2  -5   -0.18    0.37
  10   2  -5    0.42    0.44
 -10  -2   5   -0.17    0.35
 -10  -2   5    0.75    0.38
 -10  -2   5    0.16    0.34
   9   2  -5    0.93    0.47
  -9  -2   5    0.86    0.35
  -9  -2   5    0.71    0.39
  -9  -2   5    0.42    0.37
   8   2  -5   34.30    1.29
  -8  -2   5   31.72    1.23
  -8  -2   5   34.38    1.24
  -8  -2   5   33.94    1.17
   7   2  -5   12.01    0.74
   7   2  -5   12.13    0.78
   7   2  -5   13.38    0.64
  -7  -2   5   12.72    0.68
  -7  -2   5   12.34    0.71
  -7  -2   5   12.98    0.72
   6   2  -5    1.14    0.32
   6   2  -5    1.40    0.27
   6   2  -5    1.16    0.33
  -6  -2   5    1.41    0.29
  -6  -2   5    0.91    0.29
  -6  -2   5    0.97    0.25
   5   2  -5    0.85    0.15
   5   2  -5    1.20    0.30
   5   2  -5    0.85    0.21
   5   2  -5    1.03    0.25
  -5  -2   5    0.96    0.22
  -5  -2   5    0.75    0.24
  -5  -2   5    0.52    0.22
  -5  -2   5    0.88    0.18
   4   2  -5    0.73    0.16
   4   2  -5    1.12    0.26
   4   2  -5    0.81    0.20
  -4  -2   5    0.83    0.19
  -4  -2   5    0.79    0.22
  -4  -2   5    0.75    0.17
  -4  -2   5    0.68    0.19
   3   2  -5   74.23    1.83
   3   2  -5   72.63    1.76
   3   2  -5   75.07    1.66
   3   2  -5   77.47    1.73
   3   2  -5   70.50    1.74
  -3  -2   5   71.98    1.77
  -3  -2   5   72.47    1.72
  -3  -2   5   74.00    1.76
  -3  -2   5   74.36    1.68
   2   2  -5  113.77    2.49
   2   2  -5  116.68    2.55
   2   2  -5  113.57    2.56
   2   2  -5  112.33    2.50
   2   2  -5  109.79    2.58
  -2  -2   5  113.43    2.55
  -2  -2   5  112.48    2.51
  -2  -2   5  111.81    2.53
   1   2  -5   49.51    1.28
   1   2  -5   49.90    1.23
   1   2  -5   52.19    1.20
   1   2  -5   49.14    1.27
   1   2  -5   51.26    1.28
  -1  -2   5   48.95    1.25
  -1  -2   5   49.08    1.24
  -1  -2   5   50.70    1.19
   0   2  -5   16.50    0.61
   0   2  -5   16.02    0.59
   0   2  -5   16.37    0.59
   0   2  -5   15.17    0.56
   0   2  -5   16.09    0.51
   0  -2   5   16.71    0.49
   0  -2   5   15.96    0.55
   0  -2   5   15.84    0.59
  -1   2  -5   11.72    0.45
  -1   2  -5   11.12    0.51
  -1   2  -5   11.69    0.52
  -1   2  -5   11.45    0.50
  -1   2  -5   10.68    0.48
  -1   2  -5   10.70    0.50
   1  -2   5   10.29    0.44
   1  -2   5   11.21    0.40
   1  -2   5   11.08    0.51
  -2   2  -5    0.11    0.18
  -2   2  -5   -0.15    0.14
  -2   2  -5   -0.11    0.15
  -2   2  -5    0.04    0.14
  -2   2  -5   -0.01    0.16
  -2   2  -5    0.06    0.12
  -2   2  -5   -0.21    0.14
  -2   2  -5    0.13    0.18
   2  -2   5    0.16    0.12
   2  -2   5    0.00    0.13
   2  -2   5    0.16    0.18
  -3   2  -5    2.49    0.30
  -3   2  -5    1.96    0.24
  -3   2  -5    1.93    0.23
  -3   2  -5    2.35    0.26
  -3   2  -5    1.56    0.25
  -3   2  -5    1.78    0.26
  -3   2  -5    1.87    0.26
  -3   2  -5    1.59    0.25
  -3   2  -5    2.28    0.30
   3  -2   5    2.47    0.27
   3  -2   5    2.01    0.25
   3  -2   5    1.89    0.23
   3  -2   5    2.07    0.22
  -4   2  -5   12.03    0.59
  -4   2  -5   12.22    0.59
  -4   2  -5   11.96    0.61
  -4   2  -5   11.42    0.60
  -4   2  -5   11.83    0.52
  -4   2  -5   11.80    0.55
  -4   2  -5   11.69    0.57
  -4   2  -5   12.31    0.53
   4  -2   5   12.78    0.51
   4  -2   5   12.21    0.51
   4  -2   5   12.66    0.56
   4  -2   5   12.63    0.54
   4  -2   5   12.13    0.59
  -5   2  -5   43.36    1.25
  -5   2  -5   43.90    1.35
  -5   2  -5   42.44    1.20
  -5   2  -5   41.93    1.23
  -5   2  -5   44.68    1.29
   5  -2   5   41.03    1.28
   5  -2   5   42.39    1.20
   5  -2   5   43.94    1.29
   5  -2   5   41.15    1.31
   5  -2   5   42.74    1.23
   5  -2   5   42.15    1.19
  -6   2  -5    2.72    0.42
  -6   2  -5    2.32    0.36
[truncated: 7,652,051 more chars]
