# Supplementary material for: Synthesis and crystal structures of a bis­(3-hy­droxy-cyclo­hex-2-en-1-one) and two hexa­hydro­quinoline derivatives
Source: Acta Crystallogr E Crystallogr Commun. 2020 Jan 3;76(Pt 2):125–31. doi: 10.1107/S2056989019017018 (PMC7001840; doi:10.1107/S2056989019017018)
Supplement: Supplementary file 2 [file e-76-00125-Isup2.hkl]

data_I                                                                          
_shelx_title ' CL_3SS97_1_0m in P-1 No2' 
_shelx_refln_list_code          4                                               
_shelx_F_calc_maximum       97.56                                               
_exptl_crystal_F_000       440.00                                               
_reflns_d_resolution_high  0.7320                                               
                                                                                
loop_                                                                           
 _space_group_symop_operation_xyz                                               
 'x, y, z'                                                                      
 '-x, -y, -z'                                                                   
                                                                                
_cell_length_a     8.7024                                                       
_cell_length_b     9.8709                                                       
_cell_length_c    13.1621                                                       
_cell_angle_alpha  90.382                                                       
_cell_angle_beta  108.961                                                       
_cell_angle_gamma  97.357                                                       
                                                                                
_shelx_F_squared_multiplier     1.000                                           
                                                                                
loop_                                                                           
 _refln_index_h                                                                 
 _refln_index_k                                                                 
 _refln_index_l                                                                 
 _refln_F_squared_calc                                                          
 _refln_F_squared_meas                                                          
 _refln_F_squared_sigma                                                         
 _refln_observed_status                                                         
   1   0   0       2037.46       1247.73        89.64 o                         
   2   0   0       1851.73       1943.48        12.35 o                         
   3   0   0       1422.47       1942.78        14.74 o                         
   4   0   0        599.06        485.76         4.21 o                         
   5   0   0        335.46        373.59         3.89 o                         
   6   0   0         37.28         44.19         1.69 o                         
   7   0   0         71.82         84.76         2.49 o                         
   8   0   0        135.63        127.63         3.52 o                         
   9   0   0         65.45         69.46         7.89 o                         
  10   0   0          2.71          4.89         2.11 o                         
  11   0   0          0.34         -4.79         4.79 o                         
 -11   1   0         14.47         27.20         7.58 o                         
 -10   1   0         32.08         32.81         2.89 o                         
  -9   1   0         41.25         35.16         2.81 o                         
  -8   1   0        130.03        119.81         3.44 o                         
  -7   1   0         11.33          7.43         1.68 o                         
  -6   1   0          0.42          0.11         0.85 o                         
  -5   1   0         12.42         14.84         0.79 o                         
  -4   1   0        391.27        317.83         2.84 o                         
  -3   1   0        838.63        817.73         6.23 o                         
  -2   1   0       1414.17       1485.35        10.59 o                         
  -1   1   0          3.06          1.20         0.44 o                         
   1   1   0          9.15         10.84         0.41 o                         
   2   1   0        718.02        801.82         6.81 o                         
   3   1   0        939.41        939.56         7.54 o                         
   4   1   0       1161.14       1280.70         9.68 o                         
   5   1   0          0.02         -0.58         0.58 o                         
   6   1   0          9.44          9.82         1.10 o                         
   7   1   0        183.90        147.32         3.75 o                         
   8   1   0        124.45        126.03         4.66 o                         
   9   1   0          0.60         -0.84         1.53 o                         
  10   1   0          8.99          9.61         2.24 o                         
 -11   2   0         39.27         42.51         6.61 o                         
 -10   2   0          1.72         -1.07         2.42 o                         
  -9   2   0         11.86         16.47         3.17 o                         
  -8   2   0         85.35         80.27         3.58 o                         
  -7   2   0         59.79         56.73         2.76 o                         
  -6   2   0         24.48         21.81         1.13 o                         
  -5   2   0        126.18        109.88         1.73 o                         
  -4   2   0        967.57       1080.70         8.29 o                         
  -3   2   0         18.01         30.27         1.41 o                         
  -2   2   0       1362.94       1450.24        10.46 o                         
  -1   2   0        805.56        810.84         6.32 o                         
   0   2   0       8743.42       9506.79        70.57 o                         
   1   2   0        512.19        535.56         4.39 o                         
   2   2   0         35.21         39.38         1.22 o                         
   3   2   0        100.51        125.37         1.92 o                         
   4   2   0         14.16         13.55         0.78 o                         
   5   2   0          1.39          0.33         0.62 o                         
   6   2   0         28.16         27.85         1.48 o                         
   7   2   0        523.97        508.41         7.28 o                         
   8   2   0          6.34         12.16         1.70 o                         
   9   2   0          6.40          6.37         1.75 o                         
  10   2   0          0.34          1.52         2.35 o                         
 -10   3   0          0.85          4.35         2.06 o                         
  -9   3   0          1.82          2.38         2.00 o                         
  -8   3   0         10.51          8.94         1.75 o                         
  -7   3   0        121.25        119.85         3.50 o                         
  -6   3   0         82.33         80.83         2.18 o                         
  -5   3   0        326.25        275.86         2.96 o                         
  -4   3   0          3.76          2.72         0.69 o                         
  -3   3   0       1496.38       1645.91        12.79 o                         
  -2   3   0        470.76        525.32         4.29 o                         
  -1   3   0         34.24         38.79         1.33 o                         
   0   3   0        908.95        957.81         7.93 o                         
   1   3   0        219.61        240.55         2.45 o                         
   2   3   0        256.42        292.21         3.36 o                         
   3   3   0         46.20         51.86         1.44 o                         
   4   3   0        250.52        259.97         3.35 o                         
   5   3   0          0.18          0.53         0.77 o                         
   6   3   0          3.74          5.22         1.15 o                         
   7   3   0          0.60         -0.74         1.41 o                         
   8   3   0        149.12        155.95         4.42 o                         
   9   3   0         55.90         66.16         4.40 o                         
  10   3   0         23.01         24.08         7.24 o                         
 -10   4   0          0.08          1.13         2.06 o                         
  -9   4   0          2.54         -1.34         2.01 o                         
  -8   4   0        234.87        232.49         4.65 o                         
  -7   4   0        900.41        890.53         9.08 o                         
  -6   4   0         11.18          8.86         1.30 o                         
  -5   4   0         41.41         42.27         1.43 o                         
  -4   4   0        448.05        444.46         4.35 o                         
  -3   4   0        127.92        108.91         1.82 o                         
  -2   4   0         93.50         97.37         2.31 o                         
  -1   4   0       2334.89       2474.25        16.69 o                         
   1   4   0         42.54         32.54         1.26 o                         
   2   4   0        424.40        406.91         4.37 o                         
   3   4   0          0.50          2.56         0.80 o                         
   4   4   0        607.23        589.01         6.06 o                         
   5   4   0        175.45        155.50         2.92 o                         
   6   4   0         14.58         19.77         2.49 o                         
   7   4   0        179.44        162.19         3.87 o                         
   8   4   0         12.45         13.73         2.11 o                         
   9   4   0          0.96          2.19         2.01 o                         
 -10   5   0          2.21          2.06         2.16 o                         
  -9   5   0          0.15         -0.74         3.14 o                         
  -8   5   0         29.41         30.83         2.60 o                         
  -7   5   0        108.36         93.73         3.04 o                         
  -6   5   0         51.63         42.14         2.30 o                         
  -5   5   0        107.82        102.72         2.34 o                         
  -4   5   0        377.95        361.09         3.87 o                         
  -3   5   0        288.09        266.33         3.05 o                         
  -2   5   0        555.51        610.36         5.48 o                         
  -1   5   0       1121.21       1144.28         8.70 o                         
   0   5   0        132.27        185.43         2.08 o                         
   1   5   0        546.66        570.46         4.59 o                         
   2   5   0        141.74        130.56         2.09 o                         
   3   5   0          2.21          2.88         0.78 o                         
   4   5   0          1.00          1.10         0.93 o                         
   5   5   0        749.33        730.65        12.21 o                         
   6   5   0        236.43        216.17         5.15 o                         
   7   5   0         25.45         27.61         3.90 o                         
   8   5   0         36.02         37.62         3.72 o                         
   9   5   0          1.38          0.67         2.30 o                         
 -10   6   0         10.15         14.79         3.93 o                         
  -9   6   0         45.51         48.89         4.39 o                         
  -8   6   0        113.66        112.41         6.74 o                         
  -7   6   0         24.97         22.88         1.97 o                         
  -6   6   0        606.53        573.24         7.87 o                         
  -5   6   0          0.93          0.72         1.28 o                         
  -4   6   0         42.80         43.22         1.65 o                         
  -3   6   0          2.95          6.32         0.82 o                         
  -2   6   0        243.14        228.06         2.82 o                         
  -1   6   0        533.90        531.67         4.68 o                         
   0   6   0        104.69        126.91         1.97 o                         
   1   6   0         21.08         20.04         0.94 o                         
   2   6   0        232.81        233.82         2.82 o                         
   3   6   0          9.60         10.39         1.02 o                         
   4   6   0        143.48        165.50         5.01 o                         
   5   6   0          0.46          3.16         1.35 o                         
   6   6   0         11.57          8.25         1.78 o                         
   7   6   0        136.25        130.46         4.87 o                         
   8   6   0         11.71          7.05         2.42 o                         
  -9   7   0        105.06        110.66         4.86 o                         
  -8   7   0          0.82         -1.61         1.61 o                         
  -7   7   0          0.53         -1.46         1.46 o                         
  -6   7   0         11.84         10.06         1.73 o                         
  -5   7   0         13.35         13.68         1.50 o                         
  -4   7   0        167.17        151.07         2.92 o                         
  -3   7   0         11.10         10.47         1.12 o                         
  -2   7   0         27.01         19.52         1.52 o                         
  -1   7   0        247.91        265.53         3.28 o                         
   0   7   0         32.57         26.23         1.41 o                         
   1   7   0         10.12          9.58         0.92 o                         
   2   7   0         31.35         18.45         1.10 o                         
   3   7   0        105.75         89.22         2.44 o                         
   4   7   0         13.03         11.75         1.56 o                         
   5   7   0          0.08          1.58         1.39 o                         
   6   7   0          1.63          1.24         1.67 o                         
   7   7   0          0.20         -0.94         1.94 o                         
   8   7   0         21.05         27.81         3.20 o                         
  -9   8   0         46.15         50.45         3.58 o                         
  -8   8   0         14.07          9.62         2.52 o                         
  -7   8   0         49.89         52.83         3.00 o                         
  -6   8   0         21.46         24.25         2.07 o                         
  -5   8   0         97.87         76.08         4.23 o                         
  -4   8   0         45.51         46.10         2.44 o                         
  -3   8   0        115.64        103.19         2.91 o                         
  -2   8   0        681.76        663.99         8.48 o                         
  -1   8   0          5.91         10.02         1.55 o                         
   0   8   0          0.58          0.45         1.10 o                         
   1   8   0          0.18          1.57         1.56 o                         
   2   8   0          0.56          1.03         1.01 o                         
   3   8   0         60.77         56.95         2.37 o                         
   4   8   0          1.69          1.79         1.33 o                         
   5   8   0        139.53        131.63         3.44 o                         
   6   8   0        118.51        123.92         6.50 o                         
   7   8   0          5.37          4.68         2.37 o                         
  -8   9   0          1.19          2.09         2.80 o                         
  -7   9   0          7.32          6.92         1.98 o                         
  -6   9   0          3.53          4.62         1.91 o                         
  -5   9   0         11.26          8.25         1.64 o                         
  -4   9   0         10.82         11.30         1.50 o                         
  -3   9   0         54.15         57.07         2.35 o                         
  -2   9   0        575.20        545.58         7.58 o                         
  -1   9   0         93.65         80.93         3.34 o                         
   0   9   0         97.50         99.56         3.03 o                         
   1   9   0        123.97        108.81         3.15 o                         
   2   9   0        558.28        533.62         7.00 o                         
   3   9   0         99.75         91.57         3.55 o                         
   4   9   0          1.96         -0.73         1.65 o                         
   5   9   0          7.92          4.78         1.76 o                         
   6   9   0          1.27          0.27         1.91 o                         
   7   9   0          7.85         11.53         5.13 o                         
  -8  10   0          3.85          1.46         2.86 o                         
  -7  10   0         17.02         20.71         2.34 o                         
  -6  10   0         28.74         31.48         2.77 o                         
  -5  10   0         13.24         13.84         2.86 o                         
  -4  10   0          3.76          4.81         1.64 o                         
  -3  10   0         80.68         68.91         3.03 o                         
  -2  10   0        409.46        412.97         6.72 o                         
  -1  10   0          7.06          7.26         4.22 o                         
   0  10   0         28.95         36.46         2.58 o                         
   1  10   0        439.45        421.10         6.94 o                         
   2  10   0         77.47         60.07         3.05 o                         
   3  10   0         20.00         16.52         2.28 o                         
   4  10   0          3.94          6.22         2.31 o                         
   5  10   0         16.37         20.05         3.03 o                         
  -7  11   0          1.46         -1.52         3.48 o                         
  -6  11   0          5.18          4.05         2.50 o                         
  -5  11   0          1.38          2.55         2.01 o                         
  -4  11   0         14.06         10.83         2.33 o                         
  -3  11   0         39.95         50.54         3.03 o                         
  -2  11   0          0.12          0.40         1.89 o                         
  -1  11   0         56.31         62.72         4.32 o                         
   0  11   0          1.04          0.74         2.36 o                         
   1  11   0         29.36         19.06         2.93 o                         
   2  11   0         59.77         65.23         4.66 o                         
   3  11   0          0.11          1.29         2.17 o                         
   4  11   0         33.09         37.59         3.40 o                         
  -6  12   0          0.01          5.73         3.82 o                         
  -5  12   0         22.79         25.97         4.06 o                         
  -4  12   0         21.31         27.43         4.28 o                         
  -3  12   0          4.81         -0.25         2.32 o                         
  -2  12   0          8.32          3.39         2.48 o                         
  -1  12   0         14.35         17.57         3.30 o                         
   0  12   0         39.14         38.58         4.00 o                         
   1  12   0         20.11         25.00         5.01 o                         
   2  12   0          6.72         10.92         3.20 o                         
   3  12   0         57.70         66.79         8.55 o                         
  -3  13   0         16.78         14.93         5.70 o                         
  -2  13   0          5.24          9.06         5.70 o                         
  -1  13   0          0.93         -0.69         3.53 o                         
   0  13   0         16.83         27.24         5.93 o                         
   0 -13   1          6.49          9.46         5.24 o                         
   1 -13   1          1.46          1.47         4.39 o                         
   2 -13   1         35.39         49.69         7.75 o                         
   3 -13   1         12.88         22.11         6.15 o                         
  -2 -12   1          0.39         -4.35         6.50 o                         
  -1 -12   1         62.56         67.61         5.95 o                         
   0 -12   1         16.10         18.36         3.16 o                         
   1 -12   1          1.52          6.77         5.24 o                         
   2 -12   1          5.02          3.99         2.83 o                         
   3 -12   1          0.97          0.52         3.72 o                         
   4 -12   1        129.33        153.46        10.25 o                         
   5 -12   1          1.70         -1.48         5.24 o                         
  -5 -11   1          3.89         -0.46         5.13 o                         
  -4 -11   1          1.66         -0.85         2.47 o                         
  -3 -11   1         68.05         74.98         4.13 o                         
  -2 -11   1         33.66         35.25         4.55 o                         
  -1 -11   1         35.03         35.58         3.34 o                         
   0 -11   1         87.38         97.22         5.51 o                         
   1 -11   1          0.83          3.10         2.93 o                         
   2 -11   1          7.64          4.25         1.75 o                         
   3 -11   1         69.70         59.05         4.21 o                         
   4 -11   1         76.82         93.10         4.00 o                         
   5 -11   1          1.19         -2.01         2.14 o                         
   6 -11   1         70.75         73.47         6.50 o                         
  -6 -10   1         15.71         15.04         5.58 o                         
  -5 -10   1          2.74          6.50         2.26 o                         
  -4 -10   1         15.07         14.41         2.30 o                         
  -3 -10   1         21.08         23.62         2.72 o                         
  -2 -10   1          7.99          6.84         1.90 o                         
  -1 -10   1          0.05          2.32         1.76 o                         
   0 -10   1          1.43          1.84         1.57 o                         
   1 -10   1          2.80          0.22         1.64 o                         
   2 -10   1        225.42        214.67         4.06 o                         
   3 -10   1          8.20          8.56         1.60 o                         
   4 -10   1          0.06          0.34         1.54 o                         
   5 -10   1          9.48         13.08         2.15 o                         
   6 -10   1          3.02          7.75         3.47 o                         
   7 -10   1         26.98         26.99         2.84 o                         
   8 -10   1          0.01          2.74         4.44 o                         
  -7  -9   1          5.63          5.80         6.87 o                         
  -6  -9   1          4.78          3.36         2.55 o                         
  -5  -9   1          0.61          1.39         2.08 o                         
  -4  -9   1          1.18          0.08         1.72 o                         
  -3  -9   1          2.15          2.20         1.74 o                         
  -2  -9   1        280.74        287.22         4.85 o                         
  -1  -9   1          2.99          4.55         1.29 o                         
   0  -9   1          2.37          2.36         1.35 o                         
   1  -9   1         78.60         63.58         2.47 o                         
   2  -9   1        191.28        193.35         3.65 o                         
   3  -9   1        233.45        220.70         4.20 o                         
   4  -9   1        112.30        124.72         3.20 o                         
   5  -9   1         38.90         37.82         3.04 o                         
   6  -9   1        292.49        316.29         6.21 o                         
   7  -9   1         95.20        100.01         4.50 o                         
   8  -9   1          0.01         -2.02         2.02 o                         
   9  -9   1          2.60          1.82         5.70 o                         
  -7  -8   1         17.55         18.92         2.43 o                         
  -6  -8   1         64.78         73.03         4.57 o                         
  -5  -8   1          0.45          0.78         1.59 o                         
  -4  -8   1        133.38        126.53         3.16 o                         
  -3  -8   1        199.85        177.30         4.20 o                         
  -2  -8   1        133.28        127.76         2.87 o                         
  -1  -8   1        310.13        293.90         4.98 o                         
   0  -8   1        201.57        184.54         2.93 o                         
   1  -8   1        922.28        900.41         8.88 o                         
   2  -8   1        111.98        103.69         3.16 o                         
   3  -8   1        369.33        364.56         4.83 o                         
   4  -8   1          6.74          4.74         1.53 o                         
   5  -8   1         91.04         84.33         3.86 o                         
   6  -8   1          0.04          1.75         1.64 o                         
   7  -8   1          9.75         10.41         2.02 o                         
   8  -8   1          0.77          0.84         1.83 o                         
   9  -8   1          0.56         -0.59         3.86 o                         
  -8  -7   1         10.17          9.20         3.76 o                         
  -7  -7   1          0.40          0.96         2.41 o                         
  -6  -7   1          8.73          8.48         1.89 o                         
  -5  -7   1         23.01         20.27         1.85 o                         
  -4  -7   1        308.36        290.25         4.31 o                         
  -3  -7   1         84.08        112.98         4.07 o                         
  -2  -7   1        197.54        185.07         2.73 o                         
  -1  -7   1         30.38         22.56         0.99 o                         
   0  -7   1        196.27        193.16         2.57 o                         
   1  -7   1         17.35         20.28         1.39 o                         
   2  -7   1        152.39        138.89         2.47 o                         
   3  -7   1        211.73        181.61         3.36 o                         
   4  -7   1         86.68         77.21         2.58 o                         
   5  -7   1         57.18         58.15         2.36 o                         
   6  -7   1         46.33         39.12         2.32 o                         
   7  -7   1          0.12         -1.45         1.45 o                         
   8  -7   1          3.99          3.11         1.96 o                         
   9  -7   1         24.70         22.90         2.86 o                         
  -9  -6   1        130.21        156.48        17.10 o                         
  -8  -6   1         15.53         26.44         2.94 o                         
  -7  -6   1         43.11         39.22         3.60 o                         
  -6  -6   1        107.36        110.15         3.79 o                         
  -5  -6   1        138.98        151.66         4.76 o                         
  -4  -6   1         69.89         64.75         2.15 o                         
  -3  -6   1         71.09         62.73         2.49 o                         
  -2  -6   1         48.44         58.27         1.62 o                         
  -1  -6   1        420.36        434.42         3.63 o                         
   0  -6   1        322.68        337.30         3.32 o                         
   1  -6   1        492.69        508.49         5.28 o                         
   2  -6   1          3.87          1.16         0.75 o                         
   3  -6   1        913.11        840.06         7.59 o                         
   4  -6   1        374.51        325.59         4.16 o                         
   5  -6   1        184.97        157.75         3.32 o                         
   6  -6   1        193.45        189.99         3.91 o                         
   7  -6   1        130.85        121.54         3.55 o                         
   8  -6   1          1.68          2.84         2.21 o                         
   9  -6   1         43.13         54.16         6.28 o                         
  10  -6   1          5.93          8.01         3.94 o                         
  -9  -5   1         14.47         13.40         2.68 o                         
  -8  -5   1         48.25         58.02         4.17 o                         
  -7  -5   1         38.68         30.71         2.37 o                         
  -6  -5   1          0.65          0.96         1.31 o                         
  -5  -5   1       1921.86       1907.35        21.60 o                         
  -4  -5   1        103.85         99.72         2.32 o                         
  -3  -5   1        345.64        355.28         3.81 o                         
  -2  -5   1        109.44        154.35         2.23 o                         
  -1  -5   1        301.96        279.36         2.53 o                         
   0  -5   1         65.79         76.49         1.41 o                         
   1  -5   1        325.44        334.53         3.81 o                         
   2  -5   1         28.17         32.70         1.22 o                         
   3  -5   1        218.89        233.79         2.95 o                         
   4  -5   1        365.92        334.54         4.05 o                         
   5  -5   1        432.13        377.99         4.60 o                         
   6  -5   1          0.56          0.61         1.65 o                         
   7  -5   1        892.33        871.73        15.63 o                         
   8  -5   1         51.12         53.81         3.56 o                         
   9  -5   1         40.77         37.75         3.43 o                         
  10  -5   1         20.23         22.80         2.72 o                         
 -10  -4   1          0.60          5.70         4.22 o                         
  -9  -4   1         40.99         39.89         2.95 o                         
  -8  -4   1         31.76         22.33         2.14 o                         
  -7  -4   1        286.66        301.77         5.56 o                         
  -6  -4   1         33.96         37.42         1.97 o                         
  -5  -4   1        215.45        192.15         2.93 o                         
  -4  -4   1         72.56         68.09         1.77 o                         
  -3  -4   1         56.35         59.43         1.81 o                         
  -2  -4   1        369.25        382.28         3.76 o                         
  -1  -4   1          4.18          1.58         0.78 o                         
   0  -4   1        162.32        160.26         1.83 o                         
   1  -4   1        228.64        250.71         2.53 o                         
   2  -4   1       1330.92       1476.87        11.70 o                         
   3  -4   1         19.94         37.29         1.67 o                         
   4  -4   1          0.68          1.16         0.61 o                         
   5  -4   1        527.15        518.68         5.08 o                         
   6  -4   1        631.73        625.26         6.76 o                         
   7  -4   1         16.18         13.98         1.45 o                         
   8  -4   1          5.67          6.86         1.89 o                         
   9  -4   1         12.67         16.93         2.91 o                         
  10  -4   1          0.11         -1.96         1.96 o                         
 -10  -3   1          4.57          5.15         2.17 o                         
  -9  -3   1         11.95          8.62         2.32 o                         
  -8  -3   1         74.22         71.85         2.96 o                         
  -7  -3   1          2.21          3.34         1.44 o                         
  -6  -3   1          2.21          2.94         1.07 o                         
  -5  -3   1        958.02        967.85         8.45 o                         
  -4  -3   1        351.79        355.93         3.79 o                         
  -3  -3   1        839.11        864.13         7.31 o                         
  -2  -3   1        650.24        672.56         5.66 o                         
  -1  -3   1        268.15        268.84         2.78 o                         
   0  -3   1        367.43        359.47         3.18 o                         
   1  -3   1        113.91         74.82         1.16 o                         
   2  -3   1       3683.66       3856.44        27.02 o                         
   3  -3   1        140.84        136.98         2.12 o                         
   4  -3   1        132.36        144.99         1.99 o                         
   5  -3   1         16.30         14.26         0.83 o                         
   6  -3   1         60.42         58.27         2.28 o                         
   7  -3   1         56.20         52.24         2.41 o                         
   8  -3   1         10.32         10.88         2.09 o                         
   9  -3   1          9.92          8.38         1.86 o                         
  10  -3   1         35.63         34.14         3.52 o                         
 -10  -2   1          0.17         -1.67         1.67 o                         
  -9  -2   1         10.30          9.51         2.99 o                         
  -8  -2   1        170.63        137.91         3.71 o                         
  -7  -2   1        729.01        700.15         8.27 o                         
  -6  -2   1         41.80         35.36         1.69 o                         
  -5  -2   1        290.22        301.11         3.17 o                         
  -4  -2   1         35.48         32.08         1.35 o                         
  -3  -2   1        166.19        156.04         1.90 o                         
  -2  -2   1         84.05         51.24         1.03 o                         
  -1  -2   1        991.60       1067.90         7.72 o                         
   0  -2   1         10.15         12.24         1.04 o                         
   1  -2   1         18.90         42.91         0.89 o                         
   2  -2   1          4.39         17.96         0.61 o                         
   3  -2   1         73.33         66.64         1.22 o                         
   4  -2   1         30.70         37.35         1.08 o                         
   5  -2   1        207.27        214.59         2.22 o                         
   6  -2   1        332.02        334.07         4.12 o                         
   7  -2   1         56.37         52.41         2.55 o                         
   8  -2   1          0.92          1.07         1.59 o                         
   9  -2   1         65.57         61.43         3.29 o                         
  10  -2   1        107.05        120.55        10.30 o                         
 -11  -1   1          1.27         -1.14         5.36 o                         
 -10  -1   1          8.82         10.41         2.33 o                         
  -9  -1   1        134.69        126.25         4.19 o                         
  -8  -1   1         88.42         74.26         3.03 o                         
  -7  -1   1         47.78         46.96         3.90 o                         
  -6  -1   1        306.70        255.11         3.85 o                         
  -5  -1   1        258.09        254.13         3.19 o                         
  -4  -1   1        210.58        256.23         2.94 o                         
  -3  -1   1        104.01        108.17         1.56 o                         
  -2  -1   1       3054.52       3284.63        25.94 o                         
  -1  -1   1        467.24        562.99         5.23 o                         
   0  -1   1       1930.05        890.28        39.53 o                         
   1  -1   1       5543.10       6077.26        41.29 o                         
   2  -1   1        890.55       1038.34         7.20 o                         
   3  -1   1        588.28        590.55         4.09 o                         
   4  -1   1       1065.77       1141.97         7.84 o                         
   5  -1   1        238.75        238.56         2.29 o                         
   6  -1   1         15.97         16.10         1.21 o                         
   7  -1   1         15.94         15.01         1.58 o                         
   8  -1   1         10.63          8.16         1.92 o                         
   9  -1   1         16.67         11.92         3.57 o                         
  10  -1   1          3.44         -0.55         2.32 o                         
 -11   0   1          1.43          1.37         5.24 o                         
 -10   0   1          0.10          0.01         2.16 o                         
  -9   0   1        419.58        385.64         7.71 o                         
  -8   0   1        254.45        229.51         4.41 o                         
  -7   0   1        154.65        149.44         3.22 o                         
  -6   0   1         23.48         20.98         1.27 o                         
  -5   0   1       1814.18       2134.43        17.93 o                         
  -4   0   1        260.70        276.70         3.29 o                         
  -3   0   1       1241.34       1417.61        11.79 o                         
  -2   0   1       1280.83       1819.72        14.63 o                         
  -1   0   1       6865.77       4264.35       162.86 o                         
   1   0   1        486.25        452.50         6.15 o                         
   2   0   1        424.27        490.69         3.68 o                         
   3   0   1         34.51         34.29         1.20 o                         
   4   0   1          4.43          2.47         0.64 o                         
   5   0   1          9.66         10.05         0.71 o                         
   6   0   1        235.27        238.25         3.53 o                         
   7   0   1         67.23         66.30         2.57 o                         
   8   0   1          7.01         11.77         1.74 o                         
   9   0   1         28.17         24.39         2.55 o                         
  10   0   1          0.39         -0.29         2.00 o                         
 -11   1   1          5.25         -1.95         3.50 o                         
 -10   1   1          1.06         -1.18         2.43 o                         
  -9   1   1         35.84         31.08         2.88 o                         
  -8   1   1          3.97          5.92         1.51 o                         
  -7   1   1         34.57         28.06         1.55 o                         
  -6   1   1        494.54        541.04         5.82 o                         
  -5   1   1        330.10        350.23         3.68 o                         
  -4   1   1        499.35        547.64         5.23 o                         
  -3   1   1        315.75        299.38         2.88 o                         
  -2   1   1        519.80        535.76         4.71 o                         
  -1   1   1          5.13         13.24         0.55 o                         
   0   1   1        313.96        291.28         6.93 o                         
   1   1   1       7578.04       8416.54       105.68 o                         
   2   1   1        464.56        476.27         3.58 o                         
   3   1   1        960.77        946.90         6.55 o                         
   4   1   1        438.23        560.49         4.83 o                         
   5   1   1         13.88         12.90         0.90 o                         
   6   1   1         58.14         52.61         1.97 o                         
   7   1   1          0.45         -0.13         1.26 o                         
   8   1   1         61.32         54.13         2.66 o                         
   9   1   1         14.44         12.77         2.20 o                         
  10   1   1          7.01         11.04         3.59 o                         
 -11   2   1          3.69         -0.57         6.61 o                         
 -10   2   1         31.39         22.06         3.23 o                         
  -9   2   1         45.62         46.82         3.02 o                         
  -8   2   1         78.21         79.21         3.67 o                         
  -7   2   1          0.16          0.36         1.13 o                         
  -6   2   1        665.93        682.66         7.23 o                         
  -5   2   1          7.16          0.85         0.72 o                         
  -4   2   1        648.75        676.67         6.63 o                         
  -3   2   1       1501.74       1589.17        14.11 o                         
  -2   2   1       1192.52       1462.82        11.18 o                         
  -1   2   1        117.30        123.17         1.37 o                         
   0   2   1        840.90       1028.58         7.78 o                         
   1   2   1       3628.07       3809.93        30.00 o                         
   2   2   1         42.06         65.67         1.21 o                         
   3   2   1         37.02         31.93         1.12 o                         
   4   2   1         29.56         28.48         1.13 o                         
   5   2   1         11.74         14.79         1.04 o                         
   6   2   1         84.85         90.09         2.42 o                         
   7   2   1          1.66          3.62         1.41 o                         
   8   2   1         19.32         14.03         1.92 o                         
   9   2   1         94.81         92.34         7.23 o                         
  10   2   1          2.35          3.37         3.59 o                         
 -11   3   1         17.05         14.82         6.27 o                         
 -10   3   1         79.97         82.34         4.86 o                         
  -9   3   1        125.32        128.51         4.29 o                         
  -8   3   1          8.07          9.53         1.66 o                         
  -7   3   1        349.54        330.93         6.22 o                         
  -6   3   1         72.26         68.12         2.03 o                         
  -5   3   1          1.04          3.65         0.70 o                         
  -4   3   1        202.56        192.03         2.77 o                         
  -3   3   1        588.38        707.42         5.65 o                         
  -2   3   1       1087.53       1215.63         9.51 o                         
  -1   3   1        616.01        584.21         4.83 o                         
   0   3   1        781.74        915.63         6.81 o                         
   1   3   1        559.93        607.64         5.45 o                         
   2   3   1        216.54        249.12         2.73 o                         
   3   3   1        206.67        183.88         2.36 o                         
   4   3   1         99.75        113.84         2.07 o                         
   5   3   1          1.79          2.47         0.88 o                         
   6   3   1          6.23          1.83         1.20 o                         
   7   3   1         61.77         58.07         2.58 o                         
   8   3   1          2.91          3.87         1.97 o                         
   9   3   1        138.31        144.19         6.26 o                         
 -10   4   1         31.37         40.30         4.19 o                         
  -9   4   1          0.90          0.98         1.59 o                         
  -8   4   1          3.74          7.20         1.88 o                         
  -7   4   1       1033.11        999.45         9.90 o                         
  -6   4   1          9.89          7.19         1.14 o                         
  -5   4   1         17.61         15.33         1.02 o                         
  -4   4   1        112.38        101.35         1.86 o                         
  -3   4   1        639.67        720.72         6.23 o                         
  -2   4   1          1.29          1.53         0.67 o                         
  -1   4   1         76.23         98.10         1.47 o                         
   0   4   1        228.39        257.22         2.66 o                         
   1   4   1       1013.12       1119.50         9.03 o                         
   2   4   1          1.54          1.71         0.67 o                         
   3   4   1        543.63        552.59         5.16 o                         
   4   4   1        476.00        407.29         5.06 o                         
   5   4   1       1246.50       1248.43        14.48 o                         
   6   4   1        143.36        140.34         3.14 o                         
   7   4   1         59.37         50.82         2.77 o                         
   8   4   1         87.86         94.16         7.18 o                         
   9   4   1          6.66          7.91         2.30 o                         
 -11   5   1          0.11          4.56         6.04 o                         
 -10   5   1          0.01          0.15         2.14 o                         
  -9   5   1          4.74          4.81         2.15 o                         
  -8   5   1          4.95          4.77         1.95 o                         
  -7   5   1         38.41         32.39         1.79 o                         
  -6   5   1         79.06         79.14         2.42 o                         
  -5   5   1        300.10        274.60         3.49 o                         
  -4   5   1        700.55        706.55         6.39 o                         
  -3   5   1        652.48        691.15         6.17 o                         
  -2   5   1        478.92        545.06         5.36 o                         
  -1   5   1        228.66        259.41         2.71 o                         
   0   5   1        589.01        648.06         5.36 o                         
   1   5   1        851.30        862.74         6.92 o                         
   2   5   1         89.48        102.45         1.75 o                         
   3   5   1        277.87        279.57         3.32 o                         
   4   5   1         94.69         92.12         2.36 o                         
   5   5   1       1441.72       1504.48        14.87 o                         
   6   5   1          0.51          1.87         1.76 o                         
   7   5   1         59.26         53.66         3.70 o                         
   8   5   1        379.26        392.11        10.25 o                         
   9   5   1         17.39         13.80         3.97 o                         
 -10   6   1          3.60          4.75         2.65 o                         
  -9   6   1          5.74          5.10         3.60 o                         
  -8   6   1         17.79         14.91         2.25 o                         
  -7   6   1          5.70          4.83         1.50 o                         
  -6   6   1         40.56         36.21         2.05 o                         
  -5   6   1          7.02          5.43         1.14 o                         
  -4   6   1         64.87         51.76         1.58 o                         
  -3   6   1        102.22         82.08         1.80 o                         
  -2   6   1        105.25         91.78         1.61 o                         
  -1   6   1        122.76        135.36         2.31 o                         
   0   6   1        194.81        220.76         2.56 o                         
   1   6   1          0.03          0.76         0.64 o                         
   2   6   1        124.08        131.63         2.22 o                         
   3   6   1          3.00          3.82         0.86 o                         
   4   6   1        140.94        129.74         3.14 o                         
   5   6   1         11.01          7.47         1.48 o                         
   6   6   1         17.15         17.45         2.48 o                         
   7   6   1          3.21          4.67         2.42 o                         
   8   6   1         97.76         99.87         5.46 o                         
 -10   7   1         25.45         29.75         6.72 o                         
  -9   7   1          2.59          1.03         2.11 o                         
  -8   7   1          0.31         -0.22         1.69 o                         
  -7   7   1          1.68          0.96         1.50 o                         
  -6   7   1          0.03         -1.29         1.29 o                         
  -5   7   1       1108.09       1050.06        11.11 o                         
  -4   7   1          6.16          6.00         1.09 o                         
  -3   7   1         10.04         16.99         1.29 o                         
  -2   7   1        168.17        158.95         2.73 o                         
  -1   7   1        174.96        165.70         2.33 o                         
   0   7   1        194.83        204.46         3.33 o                         
   1   7   1          1.57          7.29         0.88 o                         
   2   7   1         85.46         74.51         2.48 o                         
   3   7   1         92.01         85.06         3.08 o                         
   4   7   1          0.10          2.00         1.24 o                         
   5   7   1          1.89          0.79         1.36 o                         
   6   7   1         29.17         32.33         3.93 o                         
   7   7   1         17.98         21.34         2.55 o                         
   8   7   1         13.54         19.83        10.03 o                         
  -9   8   1         84.83         89.17         4.69 o                         
  -8   8   1         70.58         82.74         3.73 o                         
  -7   8   1         12.99         12.92         2.19 o                         
  -6   8   1          1.60          2.05         1.64 o                         
  -5   8   1          6.64          4.34         1.45 o                         
  -4   8   1         19.69         23.10         1.57 o                         
  -3   8   1        349.10        324.44         5.20 o                         
  -2   8   1         28.29         31.19         1.75 o                         
  -1   8   1         64.29         55.93         2.11 o                         
   0   8   1          0.00          1.85         1.24 o                         
   1   8   1         30.07         25.21         2.12 o                         
   2   8   1         68.07         70.27         2.15 o                         
   3   8   1        256.39        243.26         4.46 o                         
   4   8   1         26.51         23.36         1.97 o                         
   5   8   1         41.00         40.45         2.43 o                         
   6   8   1          8.23          7.16         2.09 o                         
   7   8   1         39.19         41.79         3.18 o                         
  -9   9   1          6.09         -2.17         5.36 o                         
  -8   9   1          7.71          9.61         2.38 o                         
  -7   9   1          0.78          1.21         2.71 o                         
  -6   9   1          2.53          4.52         1.80 o                         
  -5   9   1         11.48          7.84         1.63 o                         
  -4   9   1          2.52          1.54         1.31 o                         
  -3   9   1         22.36         22.86         1.96 o                         
  -2   9   1        128.28        130.39         3.13 o                         
  -1   9   1          5.03          4.92         1.64 o                         
   0   9   1         22.69         21.36         2.23 o                         
   1   9   1        321.92        311.50         5.00 o                         
   2   9   1        107.22        112.88         3.38 o                         
   3   9   1         21.46         24.71         1.90 o                         
   4   9   1         18.35         16.99         2.78 o                         
   5   9   1          0.74         -0.10         1.55 o                         
   6   9   1          2.35          1.85         1.98 o                         
  -8  10   1         45.61         53.43         4.43 o                         
  -7  10   1          2.18          1.19         2.39 o                         
  -6  10   1          0.22          0.22         1.69 o                         
  -5  10   1         35.29         31.98         2.88 o                         
  -4  10   1        107.20         99.78         3.76 o                         
  -3  10   1          0.50          0.89         1.40 o                         
  -2  10   1         14.75         18.08         2.61 o                         
  -1  10   1         94.22         96.70         4.09 o                         
   0  10   1         18.70         22.07         2.19 o                         
   1  10   1          4.76          6.70         1.83 o                         
   2  10   1        153.38        162.58         4.61 o                         
   3  10   1         96.07        107.81         5.88 o                         
   4  10   1          1.03         -1.40         1.87 o                         
   5  10   1          1.55          0.20         2.93 o                         
  -7  11   1         19.34         26.04         3.71 o                         
  -6  11   1         32.29         39.02         3.72 o                         
  -5  11   1         40.16         42.78         2.69 o                         
  -4  11   1        131.17        134.32         4.98 o                         
  -3  11   1          4.39          4.85         1.99 o                         
  -2  11   1         64.42         63.15         3.31 o                         
  -1  11   1         94.54        109.47         4.98 o                         
   0  11   1          0.06          2.79         1.91 o                         
   1  11   1          0.55          5.61         2.96 o                         
   3  11   1        104.75        109.31         5.73 o                         
   4  11   1          4.55         -2.64         2.83 o                         
  -6  12   1         24.29         30.66         4.79 o                         
  -5  12   1          5.93          6.14         2.60 o                         
  -4  12   1         12.02         17.50         3.55 o                         
  -3  12   1          0.05         -2.88         2.94 o                         
  -2  12   1          8.18          7.54         2.52 o                         
  -1  12   1         37.33         51.34         4.23 o                         
   0  12   1          1.77          4.18         2.86 o                         
   1  12   1          4.95          8.44         3.95 o                         
   2  12   1          1.06          4.18         3.10 o                         
   3  12   1          4.18         -8.21         8.21 o                         
  -4  13   1          2.44          1.37         8.21 o                         
  -3  13   1          8.56          8.56         4.89 o                         
  -2  13   1          1.56          0.73         3.16 o                         
  -1  13   1         33.28         28.05         3.89 o                         
   0  13   1         34.25         45.91         5.30 o                         
   0 -13   2          9.63          8.32         5.36 o                         
   1 -13   2          1.09         -4.67         4.67 o                         
   2 -13   2          0.31         -4.22         4.56 o                         
   3 -13   2          0.04          2.28         5.01 o                         
  -2 -12   2         23.46         24.84         4.55 o                         
  -1 -12   2          6.85          6.67         3.87 o                         
   0 -12   2          0.98          1.70         6.55 o                         
   1 -12   2         21.04         25.62         3.54 o                         
   2 -12   2         12.21         12.02         3.15 o                         
   3 -12   2         54.34         58.99         3.93 o                         
   4 -12   2         28.06         24.45         3.81 o                         
   5 -12   2          5.01          1.86         3.28 o                         
  -5 -11   2         15.43         11.85         5.36 o                         
  -4 -11   2         31.38         38.36         3.98 o                         
  -3 -11   2          0.00         -2.46         2.46 o                         
  -2 -11   2        138.11        144.20         6.72 o                         
  -1 -11   2        161.00        169.15         9.14 o                         
   0 -11   2        106.91        108.10         5.51 o                         
   1 -11   2          6.66          5.08         2.26 o                         
   2 -11   2          2.20          2.29         1.84 o                         
   3 -11   2        129.14        146.81         4.77 o                         
   4 -11   2          6.12          4.67         2.52 o                         
   5 -11   2          1.27          0.79         1.89 o                         
   6 -11   2          7.23          6.61         2.66 o                         
  -6 -10   2          5.52          6.23         3.05 o                         
  -5 -10   2          3.66          2.14         2.29 o                         
  -4 -10   2         43.85         41.34         2.91 o                         
  -3 -10   2         46.38         44.41         3.11 o                         
  -2 -10   2          9.92          9.99         2.28 o                         
  -1 -10   2         28.93         23.92         2.02 o                         
   0 -10   2         49.48         43.61         3.02 o                         
   1 -10   2         53.62         47.44         3.10 o                         
   2 -10   2          8.90          9.39         1.69 o                         
   3 -10   2         47.82         45.49         2.52 o                         
   4 -10   2          7.35          4.89         1.92 o                         
   5 -10   2         10.68          8.31         2.50 o                         
   6 -10   2         20.38         23.33         2.92 o                         
   7 -10   2        112.65        144.75         5.80 o                         
  -6  -9   2          0.76         -1.27         2.47 o                         
  -5  -9   2         78.33         85.55         3.68 o                         
  -4  -9   2          6.92          3.89         1.83 o                         
  -3  -9   2        255.86        252.10         6.76 o                         
  -2  -9   2        127.27        134.51         3.46 o                         
  -1  -9   2         94.12        103.06         4.65 o                         
   0  -9   2         26.39         22.73         1.82 o                         
   1  -9   2        538.59        543.62         5.96 o                         
   2  -9   2        160.64        147.08         4.30 o                         
   3  -9   2        150.09        134.19         3.22 o                         
   4  -9   2          8.81          4.25         1.39 o                         
   5  -9   2          6.40          9.13         2.10 o                         
   6  -9   2         70.04         76.32         3.67 o                         
   7  -9   2          3.19          4.09         2.39 o                         
   8  -9   2          9.54          9.82         3.02 o                         
  -8  -8   2          3.43          3.75         3.42 o                         
  -7  -8   2          0.16         -2.36         2.36 o                         
  -6  -8   2         19.67         18.91         2.23 o                         
  -5  -8   2          1.66          1.11         1.52 o                         
  -4  -8   2        221.72        215.98         4.24 o                         
  -3  -8   2        476.92        441.99         6.34 o                         
  -2  -8   2        115.70        121.94         2.85 o                         
  -1  -8   2        123.56        108.23         3.70 o                         
   0  -8   2        139.75        126.64         2.33 o                         
   1  -8   2        173.03        169.52         3.14 o                         
   2  -8   2         81.72         67.65         2.40 o                         
   3  -8   2         47.84         45.84         1.84 o                         
   4  -8   2         57.72         48.93         2.27 o                         
   5  -8   2        137.98        120.14         3.43 o                         
   6  -8   2          6.97          3.84         2.14 o                         
   7  -8   2         33.44         36.82         2.78 o                         
   8  -8   2          6.07          4.23         1.97 o                         
  -8  -7   2         47.47         49.20         3.72 o                         
  -7  -7   2        123.85        134.46         6.73 o                         
  -6  -7   2          5.67          4.70         2.03 o                         
  -5  -7   2          8.63          6.27         1.38 o                         
  -4  -7   2          1.75          2.65         1.22 o                         
  -3  -7   2          2.46          2.67         1.30 o                         
  -2  -7   2        385.65        382.37         3.99 o                         
  -1  -7   2          0.24          1.61         0.84 o                         
   0  -7   2         12.90         13.39         1.01 o                         
   1  -7   2        204.00        202.36         2.94 o                         
   2  -7   2        204.77        177.99         2.82 o                         
   3  -7   2         92.92         85.76         2.21 o                         
   4  -7   2        286.87        248.95         3.63 o                         
   5  -7   2        109.61         94.17         3.19 o                         
   6  -7   2          1.78          1.48         2.31 o                         
   7  -7   2         23.02         26.73         3.48 o                         
   8  -7   2         75.55         69.13         3.55 o                         
   9  -7   2        138.35        156.37         5.38 o                         
  -9  -6   2         46.76         53.97         6.38 o                         
  -8  -6   2          9.54         15.87         3.29 o                         
  -7  -6   2        165.66        200.46         6.37 o                         
  -6  -6   2        200.79        194.40         4.08 o                         
  -5  -6   2        288.73        277.14         4.49 o                         
  -4  -6   2        293.88        287.66         4.02 o                         
  -3  -6   2         32.70         31.95         1.48 o                         
  -2  -6   2        234.83        227.26         2.70 o                         
  -1  -6   2         73.98         51.03         1.26 o                         
   0  -6   2        127.43        143.62         2.17 o                         
   1  -6   2         25.52         23.78         1.03 o                         
   2  -6   2        143.51        140.49         2.08 o                         
   3  -6   2         62.39         54.92         2.19 o                         
   4  -6   2          7.18          8.31         1.02 o                         
   5  -6   2        516.11        481.62         6.81 o                         
   6  -6   2         14.98          9.66         1.71 o                         
   7  -6   2        102.29        101.32         4.15 o                         
   8  -6   2         70.63         74.96         4.09 o                         
   9  -6   2         22.54         25.73         2.87 o                         
  -9  -5   2          4.22          5.43         2.38 o                         
  -8  -5   2         35.18         37.24         2.86 o                         
  -7  -5   2         97.28         91.61         3.22 o                         
  -6  -5   2        728.29        739.18         8.56 o                         
  -5  -5   2          8.22          5.47         1.13 o                         
  -4  -5   2        197.32        205.23         3.14 o                         
  -3  -5   2         58.23         57.97         1.55 o                         
  -2  -5   2         20.25         23.38         1.27 o                         
  -1  -5   2        215.27        222.35         2.59 o                         
   0  -5   2         94.03        102.63         1.82 o                         
   1  -5   2         27.46         27.52         1.02 o                         
   2  -5   2        143.80        136.19         1.92 o                         
   3  -5   2        158.50        124.54         2.23 o                         
   4  -5   2        156.88        142.10         2.75 o                         
   5  -5   2        358.99        329.22         4.01 o                         
   6  -5   2         14.50         14.07         1.57 o                         
   7  -5   2          4.41          3.55         1.44 o                         
   8  -5   2         63.02         66.75         6.35 o                         
   9  -5   2          0.92          0.75         2.30 o                         
  10  -5   2         30.67         30.79         5.01 o                         
 -10  -4   2         55.16         63.57         6.72 o                         
  -9  -4   2          7.72         10.03         2.18 o                         
  -8  -4   2         45.67         43.44         2.94 o                         
  -7  -4   2        125.49        109.20         3.68 o                         
  -6  -4   2        378.20        381.02         4.94 o                         
  -5  -4   2          0.24          1.59         0.84 o                         
  -4  -4   2        261.58        272.43         3.28 o                         
  -3  -4   2        134.07        156.63         1.98 o                         
  -2  -4   2         49.93         86.80         9.69 o                         
  -1  -4   2        156.82        162.98         1.96 o                         
   0  -4   2       1054.78       1039.44         8.40 o                         
   1  -4   2       1537.29       1656.85        12.89 o                         
   2  -4   2        372.25        482.19         4.78 o                         
   3  -4   2         49.21         29.42         1.39 o                         
   4  -4   2        127.34        126.48         2.42 o                         
   5  -4   2         97.18         89.64         2.03 o                         
   6  -4   2         52.32         53.45         2.17 o                         
   7  -4   2        549.10        534.15         7.55 o                         
   8  -4   2         31.89         30.80         2.56 o                         
   9  -4   2          1.26          2.37         2.16 o                         
  10  -4   2         11.98         12.33         2.96 o                         
 -10  -3   2          2.70          2.42         1.88 o                         
  -9  -3   2          0.35         -1.67         1.67 o                         
  -8  -3   2        146.98        145.98         3.86 o                         
  -7  -3   2         31.14         28.20         1.96 o                         
  -6  -3   2          0.42         -0.94         0.94 o                         
  -5  -3   2          2.21          2.08         0.71 o                         
  -4  -3   2        199.90        197.66         2.38 o                         
  -3  -3   2       1618.09       1764.31        12.94 o                         
  -2  -3   2        120.74        123.60         1.68 o                         
  -1  -3   2         53.37         39.07         0.97 o                         
   0  -3   2         59.71         74.45         1.43 o                         
   1  -3   2       1078.36       1180.37         9.90 o                         
   2  -3   2         97.41         82.38         1.46 o                         
   3  -3   2        147.34        110.30         1.70 o                         
   4  -3   2        556.92        548.67         4.53 o                         
   5  -3   2          2.94          3.06         0.63 o                         
   6  -3   2        348.04        360.33         4.63 o                         
   7  -3   2        263.01        238.74         4.39 o                         
   8  -3   2        224.41        234.20         4.66 o                         
   9  -3   2         20.21         22.51         2.51 o                         
  10  -3   2        103.81        105.18         5.18 o                         
 -11  -2   2         52.12         59.15         8.89 o                         
 -10  -2   2          7.90          4.10         1.81 o                         
  -9  -2   2         28.86         27.47         2.41 o                         
  -8  -2   2         49.45         40.01         2.33 o                         
  -7  -2   2         61.90         65.77         3.00 o                         
  -6  -2   2         44.19         38.52         2.22 o                         
  -5  -2   2          1.75          5.82         0.73 o                         
  -4  -2   2        381.23        443.52         4.46 o                         
  -3  -2   2        157.97        229.81         2.39 o                         
  -2  -2   2        664.89        513.18         4.13 o                         
  -1  -2   2         44.78         29.95         0.73 o                         
   0  -2   2          3.44          8.44         0.55 o                         
   1  -2   2        445.00        422.97         3.63 o                         
   2  -2   2        421.41        316.68         2.65 o                         
   3  -2   2         15.89          5.83         0.57 o                         
   4  -2   2        123.73        103.27         1.42 o                         
   5  -2   2        408.49        395.91         3.47 o                         
   6  -2   2         53.98         48.16         2.53 o                         
   7  -2   2          5.93          6.00         1.50 o                         
   8  -2   2         27.57         25.70         2.19 o                         
   9  -2   2         91.05         84.02         4.40 o                         
  10  -2   2          5.06          1.96         2.45 o                         
 -11  -1   2          2.04          2.39         5.36 o                         
 -10  -1   2          5.45          5.43         2.43 o                         
  -9  -1   2          1.71         -0.82         1.64 o                         
  -8  -1   2        171.23        158.74         4.12 o                         
  -7  -1   2          6.65         14.88         1.81 o                         
  -6  -1   2         11.66          7.50         1.10 o                         
  -5  -1   2         64.97         50.93         1.51 o                         
  -4  -1   2       3867.54       4444.59        35.41 o                         
  -3  -1   2        388.40        377.78         3.74 o                         
  -2  -1   2       2869.80       3235.10        28.60 o                         
  -1  -1   2       5012.89       5708.73        40.43 o                         
   0  -1   2       2489.06       2522.71        20.57 o                         
   1  -1   2        425.44        446.11         5.23 o                         
   2  -1   2        143.27        183.43         2.07 o                         
   3  -1   2         10.46         12.13         0.86 o                         
   4  -1   2       1650.07       1698.36        10.87 o                         
   5  -1   2         27.32         37.69         0.98 o                         
   6  -1   2          1.23          2.62         0.98 o                         
   7  -1   2          1.30          4.25         1.19 o                         
   8  -1   2         11.21          6.67         1.85 o                         
   9  -1   2          3.10          3.85         2.62 o                         
  10  -1   2         92.80         99.78         4.39 o                         
 -11   0   2          8.29          2.64         3.78 o                         
 -10   0   2          5.32          3.72         2.21 o                         
  -9   0   2          1.85          6.75         2.55 o                         
  -8   0   2         71.07         57.80         2.60 o                         
  -7   0   2         51.18         45.44         1.89 o                         
  -6   0   2         99.93         97.21         2.40 o                         
  -5   0   2        250.15        327.77         3.88 o                         
  -4   0   2        139.66        172.57         2.51 o                         
  -3   0   2        197.03        205.40         2.42 o                         
  -2   0   2       1742.02       1931.01        14.47 o                         
  -1   0   2          0.68         -0.27         0.27 o                         
   0   0   2       2800.67       3633.09        95.10 o                         
   1   0   2        417.01        450.49         4.06 o                         
   3   0   2        604.75        679.11         4.88 o                         
   4   0   2          2.30          0.83         0.58 o                         
   5   0   2         94.04         93.10         1.50 o                         
   6   0   2         71.86         86.40         2.54 o                         
   7   0   2          6.86          6.71         1.47 o                         
   8   0   2        142.98        159.05         3.68 o                         
   9   0   2          0.10          0.24         2.34 o                         
  10   0   2          2.96          0.94         2.41 o                         
 -11   1   2          9.93          8.54         3.29 o                         
 -10   1   2          9.80          6.46         3.28 o                         
  -9   1   2          1.83          1.76         1.81 o                         
  -8   1   2        121.51        131.83         3.48 o                         
  -7   1   2         11.48          8.92         1.20 o                         
  -6   1   2         11.46          8.43         1.27 o                         
  -5   1   2        418.73        502.16         4.77 o                         
  -4   1   2        479.80        614.59         6.17 o                         
  -3   1   2         14.94         27.45         1.02 o                         
  -2   1   2        457.96        418.46         3.53 o                         
  -1   1   2       1489.12       1895.80        13.26 o                         
   0   1   2       3940.43       4453.60        57.21 o                         
   1   1   2        388.04        527.31         4.10 o                         
   2   1   2        316.12        308.05         2.60 o                         
   3   1   2       1219.16       1339.90         8.62 o                         
   4   1   2        134.86        154.15         2.08 o                         
   5   1   2        345.31        336.99         3.30 o                         
   6   1   2        154.64        171.06         5.06 o                         
   7   1   2         97.49         81.67         2.88 o                         
   8   1   2         37.95         31.95         2.25 o                         
   9   1   2         10.91          8.64         2.29 o                         
  10   1   2         11.76          7.85         3.75 o                         
 -11   2   2         57.87         71.87         5.06 o                         
 -10   2   2         19.98         13.22         2.94 o                         
  -9   2   2          4.41          7.05         1.72 o                         
  -8   2   2          0.32         -0.60         1.32 o                         
  -7   2   2         97.73         87.33         2.76 o                         
  -6   2   2         40.09         36.19         1.54 o                         
  -5   2   2         32.24         36.65         1.54 o                         
  -4   2   2       2258.06       2619.27        21.29 o                         
  -3   2   2         70.73         79.77         1.29 o                         
  -2   2   2        294.63        356.91         2.82 o                         
  -1   2   2         78.48        118.79         1.18 o                         
   0   2   2       1019.03       1252.05         9.59 o                         
   1   2   2         27.26         37.05         1.09 o                         
   2   2   2        637.56        725.50         6.61 o                         
   3   2   2       1005.99       1053.14         8.14 o                         
   4   2   2        209.06        230.53         3.08 o                         
   5   2   2         49.51         47.35         1.59 o                         
   6   2   2        100.10         88.61         2.70 o                         
   7   2   2        227.75        181.96         3.97 o                         
   8   2   2         16.62         15.44         2.16 o                         
   9   2   2          3.44          3.93         2.02 o                         
 -11   3   2         93.22         95.80         8.49 o                         
 -10   3   2          0.83          5.21         2.01 o                         
  -9   3   2          7.60          8.94         2.00 o                         
  -8   3   2        663.94        660.49         8.20 o                         
  -7   3   2        218.72        215.83         4.34 o                         
  -6   3   2        199.04        163.77         3.03 o                         
  -5   3   2        120.21        121.19         2.00 o                         
  -4   3   2        590.01        616.49         5.54 o                         
  -3   3   2         32.12         66.51         1.50 o                         
  -2   3   2         25.94         36.49         0.84 o                         
  -1   3   2        203.67        219.73         2.12 o                         
   0   3   2       1552.20       1654.96        12.66 o                         
   1   3   2        137.63        143.07         2.60 o                         
   2   3   2        311.97        314.36         3.52 o                         
   3   3   2         25.08         26.26         1.04 o                         
   4   3   2         21.23         26.99         1.07 o                         
   5   3   2        577.47        554.04         5.65 o                         
   6   3   2        130.59        111.01         3.62 o                         
   7   3   2        125.13        118.07         3.86 o                         
   8   3   2          5.21          5.63         1.93 o                         
   9   3   2         30.40         34.42         3.00 o                         
 -11   4   2          1.82         -0.34         4.90 o                         
 -10   4   2          0.24          1.72         1.81 o                         
  -9   4   2         31.76         24.56         2.23 o                         
  -8   4   2        338.90        351.41         6.92 o                         
  -7   4   2        208.70        205.47         3.83 o                         
  -6   4   2         66.54         55.48         1.99 o                         
  -5   4   2          4.73          2.60         0.76 o                         
  -4   4   2        615.08        641.57         5.84 o                         
  -3   4   2        632.72        593.53         5.03 o                         
  -2   4   2        404.48        342.78         3.33 o                         
  -1   4   2         30.08         33.22         1.18 o                         
   0   4   2        227.96        193.90         2.35 o                         
   1   4   2        224.96        238.02         3.20 o                         
   2   4   2          0.21          3.31         0.72 o                         
   3   4   2        673.87        694.80         6.27 o                         
   4   4   2         95.00         94.75         2.25 o                         
   5   4   2        414.28        415.93         6.45 o                         
   6   4   2          7.97          7.52         1.59 o                         
   7   4   2         29.39         26.50         3.05 o                         
   8   4   2         76.76         77.09         4.47 o                         
   9   4   2         85.37         90.42         4.84 o                         
 -11   5   2          0.94          4.10         5.13 o                         
 -10   5   2          5.55          5.97         2.23 o                         
  -9   5   2         34.32         32.31         3.49 o                         
  -8   5   2          0.01          0.36         1.53 o                         
  -7   5   2         32.68         27.73         2.00 o                         
  -6   5   2        206.60        204.36         3.42 o                         
  -5   5   2         16.88         15.42         1.10 o                         
  -4   5   2        314.35        310.79         3.30 o                         
  -3   5   2         92.89         75.90         1.76 o                         
  -2   5   2         19.40         20.75         0.87 o                         
  -1   5   2        109.22        130.03         2.06 o                         
   0   5   2        601.13        618.80         5.18 o                         
   1   5   2         47.72         43.40         1.34 o                         
   2   5   2        294.40        323.36         3.36 o                         
   3   5   2        279.79        266.52         4.52 o                         
   4   5   2        170.17        166.03         3.35 o                         
   5   5   2       1362.43       1378.13        13.91 o                         
   6   5   2          3.17          0.52         1.51 o                         
   7   5   2         51.46         49.32         3.26 o                         
   8   5   2          0.91          4.66         2.28 o                         
 -10   6   2          1.78         -2.23         2.78 o                         
  -9   6   2         55.86         68.23         4.55 o                         
  -8   6   2          2.90          2.31         1.94 o                         
  -7   6   2          0.04         -1.46         1.62 o                         
  -6   6   2        109.52        104.01         3.39 o                         
  -5   6   2        461.86        414.24         4.65 o                         
  -4   6   2         28.82         21.90         1.36 o                         
  -3   6   2        104.82        106.48         2.03 o                         
  -2   6   2         32.92         35.44         1.15 o                         
  -1   6   2          5.82          9.43         1.11 o                         
   0   6   2        300.01        309.04         3.20 o                         
   1   6   2        106.40         83.84         1.70 o                         
   2   6   2        102.28         96.18         2.07 o                         
   3   6   2          4.33          4.07         0.97 o                         
   4   6   2        108.41        105.56         2.79 o                         
   5   6   2          0.18          3.01         1.30 o                         
   6   6   2          3.73          5.81         2.02 o                         
   7   6   2         43.50         41.11         3.21 o                         
   8   6   2         15.81         23.73         2.69 o                         
 -10   7   2         52.26         67.29         4.94 o                         
  -9   7   2          1.52          2.14         2.32 o                         
  -8   7   2          3.35          1.62         1.68 o                         
  -7   7   2         27.46         18.02         1.88 o                         
  -6   7   2        477.67        450.66         6.30 o                         
  -5   7   2        451.01        421.06         5.33 o                         
  -4   7   2          2.67          1.83         1.03 o                         
  -3   7   2         95.59         78.59         1.99 o                         
  -2   7   2         11.35          7.23         1.05 o                         
  -1   7   2        159.72        178.82         2.44 o                         
   0   7   2          0.37          1.90         0.80 o                         
   1   7   2        135.28        144.05         2.93 o                         
   2   7   2          0.00          2.19         1.07 o                         
   3   7   2          1.54          1.14         1.21 o                         
   4   7   2         32.24         30.72         2.81 o                         
   5   7   2          0.57          2.36         1.44 o                         
   6   7   2         27.07         31.49         2.39 o                         
   7   7   2          5.16          3.87         1.88 o                         
  -9   8   2         25.13         29.38         3.09 o                         
  -8   8   2         36.21         35.33         2.52 o                         
  -7   8   2         58.58         62.05         2.90 o                         
  -6   8   2         32.87         23.08         1.99 o                         
  -5   8   2          3.21          6.24         1.37 o                         
  -4   8   2        108.95         96.71         2.69 o                         
  -3   8   2        225.82        192.35         3.71 o                         
  -2   8   2       1523.73       1492.54        16.10 o                         
  -1   8   2          2.71          4.02         1.03 o                         
   0   8   2         77.92         72.56         2.38 o                         
   1   8   2         33.35         34.69         1.77 o                         
   2   8   2        622.74        569.29         6.54 o                         
   3   8   2         99.13         89.02         3.04 o                         
   4   8   2          2.33          2.28         1.44 o                         
   5   8   2        109.08        121.97         6.46 o                         
   6   8   2          7.39         11.61         2.33 o                         
   7   8   2         34.51         46.77         5.56 o                         
  -9   9   2          4.83          6.25         4.67 o                         
  -8   9   2         58.08         56.27         3.05 o                         
  -7   9   2         12.71          8.57         2.20 o                         
  -6   9   2          2.95          3.77         1.71 o                         
  -5   9   2          0.39         -0.92         1.32 o                         
  -4   9   2          6.25          6.42         1.38 o                         
  -3   9   2        111.05         97.89         3.11 o                         
  -2   9   2        645.83        624.61         7.63 o                         
  -1   9   2          1.54          0.06         1.56 o                         
   0   9   2          1.23          2.01         1.42 o                         
   1   9   2        184.09        153.62         3.69 o                         
   2   9   2          0.66          1.37         1.47 o                         
   3   9   2         26.37         26.38         1.98 o                         
   4   9   2         74.62         68.57         4.21 o                         
   5   9   2         21.64         29.34         3.52 o                         
   6   9   2         12.62         12.22         2.50 o                         
  -8  10   2         10.18         10.37         2.46 o                         
  -7  10   2          5.15          7.38         2.09 o                         
  -6  10   2        140.80        157.22         4.30 o                         
  -5  10   2          1.77          1.16         1.76 o                         
  -4  10   2         11.82         15.95         2.95 o                         
  -3  10   2         50.04         45.30         2.44 o                         
  -2  10   2         33.46         33.86         2.46 o                         
  -1  10   2          0.00         -0.34         1.93 o                         
   0  10   2          0.00         -0.01         1.64 o                         
   1  10   2        230.27        219.32         5.65 o                         
   2  10   2        336.83        315.85         6.20 o                         
   3  10   2         50.11         51.25         3.09 o                         
   4  10   2         61.06         61.81         3.91 o                         
   5  10   2         58.73         76.64         3.95 o                         
  -7  11   2          1.81          1.00         2.51 o                         
  -6  11   2          5.98          0.24         3.53 o                         
  -5  11   2         27.56         33.21         3.43 o                         
  -4  11   2          5.24          6.98         2.65 o                         
  -3  11   2         23.45         20.15         2.52 o                         
  -2  11   2        101.85         95.74         5.17 o                         
  -1  11   2          4.97         10.39         2.85 o                         
   0  11   2          0.73          0.86         1.94 o                         
   1  11   2         31.81         22.09         3.14 o                         
   2  11   2          0.41          2.51         3.38 o                         
   3  11   2         19.39         18.22         2.90 o                         
   4  11   2          4.05          2.32         3.71 o                         
  -6  12   2          2.90          9.35         5.93 o                         
  -5  12   2         65.41         67.23         4.24 o                         
  -4  12   2         38.87         37.32         4.05 o                         
  -3  12   2         28.31         31.12         3.64 o                         
  -2  12   2         40.64         41.85         3.98 o                         
  -1  12   2          0.37          2.60         3.52 o                         
   0  12   2         38.48         45.49         4.02 o                         
   1  12   2          2.00          1.98         3.41 o                         
   2  12   2          7.00         12.65         4.18 o                         
  -2  13   2         13.38         13.68         5.93 o                         
  -1  13   2          4.93          4.11         3.72 o                         
   0  13   2          1.59         -3.31         5.01 o                         
   0 -13   3          2.77         -4.56         4.56 o                         
   1 -13   3          1.64         -3.42         5.01 o                         
   3 -13   3          0.71         -4.09         4.09 o                         
  -2 -12   3          5.45          5.70         4.10 o                         
  -1 -12   3         44.47         59.41         6.84 o                         
   0 -12   3         33.55         40.05         3.94 o                         
   1 -12   3         23.73         25.89         3.44 o                         
   2 -12   3          4.91          5.30         2.54 o                         
   3 -12   3        170.49        200.19         9.92 o                         
   4 -12   3         34.96         35.84         5.00 o                         
  -5 -11   3         12.99          6.95         4.79 o                         
  -4 -11   3          6.51          0.03         3.45 o                         
  -3 -11   3         12.27         11.37         3.03 o                         
  -2 -11   3         24.24         33.01         3.70 o                         
  -1 -11   3         61.05         76.02         4.20 o                         
   0 -11   3        100.57        108.62         4.69 o                         
   1 -11   3          1.44         -1.56         1.79 o                         
   2 -11   3          0.00         -1.76         1.76 o                         
   3 -11   3         27.87         27.47         2.34 o                         
   4 -11   3         37.89         38.05         3.30 o                         
   5 -11   3         31.64         38.05         3.88 o                         
  -6 -10   3          0.35         -0.32         3.30 o                         
  -5 -10   3          4.81          6.43         2.83 o                         
  -4 -10   3          2.17          2.31         2.19 o                         
  -3 -10   3          4.84          6.69         3.06 o                         
  -2 -10   3        109.62        118.11         4.04 o                         
  -1 -10   3         19.38         21.07         2.17 o                         
   0 -10   3         16.89         17.45         2.09 o                         
   1 -10   3         10.60         11.31         1.66 o                         
   2 -10   3          0.76          1.94         1.46 o                         
   3 -10   3         13.56          8.50         1.73 o                         
   4 -10   3          2.61          1.57         1.79 o                         
   5 -10   3          4.46          0.79         2.28 o                         
   6 -10   3          6.61          4.86         2.31 o                         
   7 -10   3         40.16         28.83         5.81 o                         
  -6  -9   3          0.55         -2.69         2.69 o                         
  -5  -9   3         43.64         40.90         3.08 o                         
  -4  -9   3         54.00         45.71         2.55 o                         
  -3  -9   3          0.22          0.17         1.55 o                         
  -2  -9   3        273.31        270.01         4.31 o                         
  -1  -9   3        209.81        211.04         3.75 o                         
   0  -9   3         32.36         32.60         2.10 o                         
   1  -9   3         52.89         60.20         2.36 o                         
   2  -9   3          5.35          4.22         1.37 o                         
   3  -9   3        106.08         93.45         2.97 o                         
   4  -9   3          1.08         -0.87         1.55 o                         
   5  -9   3         51.86         42.54         2.76 o                         
   6  -9   3         13.18         13.04         2.92 o                         
   7  -9   3         24.29         23.21         2.59 o                         
   8  -9   3          1.11         -3.87         3.87 o                         
  -8  -8   3          0.10          6.95         4.90 o                         
  -7  -8   3          0.02         -1.51         2.08 o                         
  -6  -8   3         16.57         18.18         2.50 o                         
  -5  -8   3          2.86          1.26         1.40 o                         
  -4  -8   3        236.67        211.79         4.71 o                         
  -3  -8   3        113.96        111.25         3.19 o                         
  -2  -8   3        200.36        187.30         3.37 o                         
  -1  -8   3        323.55        308.36         4.32 o                         
   0  -8   3          5.05          6.05         0.99 o                         
   1  -8   3         70.31         50.11         1.99 o                         
   2  -8   3         72.48         88.79         2.40 o                         
   3  -8   3         45.10         40.75         1.83 o                         
   4  -8   3         61.81         46.32         2.61 o                         
   5  -8   3          5.22          2.81         1.59 o                         
   6  -8   3         14.64         16.89         3.00 o                         
   7  -8   3         24.98         21.76         2.80 o                         
   8  -8   3          0.30         -0.36         2.04 o                         
  -8  -7   3          0.93          2.45         2.32 o                         
  -7  -7   3         30.15         33.12         3.09 o                         
  -6  -7   3         35.89         28.21         2.07 o                         
  -5  -7   3        287.21        270.34         4.28 o                         
  -4  -7   3        442.51        407.78         5.69 o                         
  -3  -7   3         53.13         40.27         1.90 o                         
  -2  -7   3        123.92        118.55         2.56 o                         
  -1  -7   3          0.34          0.10         0.82 o                         
   0  -7   3         91.47        108.92         2.03 o                         
   1  -7   3        259.38        212.61         2.81 o                         
   2  -7   3         50.74         35.53         1.50 o                         
   3  -7   3         13.84         16.69         1.34 o                         
   4  -7   3        248.44        211.88         4.00 o                         
   5  -7   3          9.32          8.31         1.49 o                         
   6  -7   3          3.74          3.71         1.69 o                         
   7  -7   3         25.58         29.27         4.15 o                         
   8  -7   3         22.89         30.99         3.06 o                         
   9  -7   3         59.65         89.69        13.22 o                         
  -9  -6   3        112.20        120.44        12.78 o                         
  -8  -6   3          1.12         -1.84         1.84 o                         
  -7  -6   3          0.82          2.39         1.92 o                         
  -6  -6   3          2.48          3.46         1.59 o                         
  -5  -6   3         58.37         56.19         2.13 o                         
  -4  -6   3          1.17          1.20         1.13 o                         
  -3  -6   3         46.64         45.90         1.96 o                         
  -2  -6   3         20.37         19.21         1.25 o                         
  -1  -6   3        567.53        598.20         5.24 o                         
   0  -6   3        248.25        225.57         2.88 o                         
   1  -6   3         20.08         17.11         0.95 o                         
   2  -6   3         65.45         55.02         1.46 o                         
   3  -6   3        114.53        115.83         2.30 o                         
   4  -6   3        126.12        126.32         2.54 o                         
   5  -6   3         63.65         55.45         2.00 o                         
   6  -6   3          2.86          4.36         1.84 o                         
   7  -6   3          0.95          1.92         1.69 o                         
   8  -6   3          0.00         -1.43         2.22 o                         
   9  -6   3         19.14         18.00         3.11 o                         
  -9  -5   3         14.11          9.86         2.21 o                         
  -8  -5   3         37.70         41.03         4.86 o                         
  -7  -5   3         78.21         73.40         2.83 o                         
  -6  -5   3        138.93        128.60         3.05 o                         
  -5  -5   3        316.38        287.49         4.80 o                         
  -4  -5   3         22.31         29.30         1.40 o                         
  -3  -5   3         59.40         65.33         1.88 o                         
  -2  -5   3          0.00          0.42         0.62 o                         
  -1  -5   3         14.10         15.37         0.82 o                         
   0  -5   3         41.75         42.42         1.29 o                         
   1  -5   3          2.57          6.52         0.82 o                         
   2  -5   3        121.58        121.48         2.00 o                         
   3  -5   3        200.88        200.58         2.64 o                         
   4  -5   3         30.91         29.04         1.33 o                         
   5  -5   3         78.54         84.86         2.33 o                         
   6  -5   3         57.17         62.11         4.78 o                         
   7  -5   3         91.87         77.01         3.82 o                         
   8  -5   3          6.04          2.45         2.63 o                         
   9  -5   3          6.80          6.79         2.26 o                         
  10  -5   3         11.49         16.30         5.70 o                         
 -10  -4   3          2.04         -0.25         2.12 o                         
  -9  -4   3         12.90         13.00         2.18 o                         
  -8  -4   3         81.15         72.86         3.40 o                         
  -7  -4   3          0.03          0.26         1.48 o                         
  -6  -4   3          8.29          8.15         1.22 o                         
  -5  -4   3          8.26          9.76         1.03 o                         
  -4  -4   3        238.99        237.61         2.76 o                         
  -3  -4   3         22.60         29.17         1.06 o                         
  -2  -4   3        164.48        209.94         2.34 o                         
  -1  -4   3        366.15        428.91         3.78 o                         
   0  -4   3          1.22          6.23         0.73 o                         
   1  -4   3          3.49          7.71         0.73 o                         
   2  -4   3        937.41        997.80         8.81 o                         
   3  -4   3         21.86         15.17         0.96 o                         
   4  -4   3          0.77          1.84         0.60 o                         
   5  -4   3        104.72        103.54         2.12 o                         
   6  -4   3        377.05        349.48         5.17 o                         
   7  -4   3        229.23        218.41         4.33 o                         
   8  -4   3         25.04         20.21         2.33 o                         
   9  -4   3          8.54          7.73         2.21 o                         
  10  -4   3         13.08         19.26         6.38 o                         
 -10  -3   3         34.53         42.91         2.80 o                         
  -9  -3   3         20.48         18.65         2.57 o                         
  -8  -3   3        302.08        291.67         5.59 o                         
  -7  -3   3         60.78         67.93         2.89 o                         
  -6  -3   3         77.66         65.98         2.10 o                         
  -5  -3   3          0.48          0.59         0.65 o                         
  -4  -3   3        992.71       1056.35         8.77 o                         
  -3  -3   3       1876.86       1926.97        14.89 o                         
  -2  -3   3        402.44        480.35         4.05 o                         
  -1  -3   3         28.42         16.14         0.78 o                         
   0  -3   3         54.67         43.65         1.20 o                         
   1  -3   3          0.73          9.54         0.76 o                         
   2  -3   3       3204.34       3430.98        22.97 o                         
   3  -3   3       1384.25       1497.84        10.13 o                         
   4  -3   3          0.24          1.42         0.53 o                         
   5  -3   3       1716.14       1668.59        11.02 o                         
   6  -3   3        302.18        295.21         4.17 o                         
   7  -3   3         62.31         60.67         2.62 o                         
   8  -3   3        237.62        250.64         5.02 o                         
   9  -3   3         17.91         19.88         3.33 o                         
  10  -3   3          7.31          9.67         3.45 o                         
 -11  -2   3         81.58         79.55        10.14 o                         
 -10  -2   3         51.89         48.12         2.83 o                         
  -9  -2   3          1.67         -0.68         2.43 o                         
  -8  -2   3          4.35          6.24         1.74 o                         
  -7  -2   3        199.67        204.93         4.64 o                         
  -6  -2   3          0.90         -0.74         1.03 o                         
  -5  -2   3          5.16          2.25         0.82 o                         
  -4  -2   3        388.75        440.18         4.20 o                         
  -3  -2   3        458.59        499.11         4.74 o                         
  -2  -2   3       1255.68       1420.87         9.73 o                         
  -1  -2   3        136.95        102.52         1.51 o                         
   0  -2   3       4277.53       4303.41        29.91 o                         
   1  -2   3       5633.41       6258.55        43.27 o                         
   2  -2   3         58.36         74.59         1.14 o                         
   3  -2   3          0.02          2.63         0.50 o                         
   4  -2   3         71.00         50.24         1.12 o                         
   5  -2   3        310.74        344.10         2.98 o                         
   6  -2   3        107.04         96.88         2.23 o                         
   7  -2   3          7.07         10.36         1.64 o                         
   8  -2   3         13.63         22.50         2.51 o                         
   9  -2   3         23.06         23.97         2.51 o                         
  10  -2   3          2.60          7.31         2.43 o                         
 -11  -1   3        156.29        155.80        12.31 o                         
 -10  -1   3          3.64          1.03         2.21 o                         
  -9  -1   3         14.89         16.92         2.10 o                         
  -8  -1   3        149.35        135.48         3.85 o                         
  -7  -1   3         41.23         61.04         3.81 o                         
  -6  -1   3        103.97         91.16         2.56 o                         
  -5  -1   3         25.61         33.35         1.61 o                         
  -4  -1   3        265.63        347.37         3.77 o                         
  -3  -1   3         15.03         33.44         1.37 o                         
  -2  -1   3       2808.81       2799.91        19.61 o                         
  -1  -1   3         47.48         42.55         1.66 o                         
   0  -1   3       1499.41       1850.89        13.10 o                         
   1  -1   3        325.79        312.05         2.33 o                         
   2  -1   3        194.45        191.63         1.95 o                         
   3  -1   3         46.38         24.80         0.88 o                         
   4  -1   3        302.94        292.66         2.75 o                         
   5  -1   3        555.35        573.42         4.14 o                         
   6  -1   3          0.64          1.43         0.92 o                         
   7  -1   3        134.70        126.60         3.02 o                         
   8  -1   3        244.72        251.03         6.97 o                         
   9  -1   3        102.16        104.24         5.72 o                         
  10  -1   3         16.92         13.85         2.71 o                         
 -11   0   3          0.01         -2.41         2.41 o                         
 -10   0   3          5.35          2.42         3.08 o                         
  -9   0   3         19.15         17.02         2.73 o                         
  -8   0   3          0.00         -1.05         1.39 o                         
  -7   0   3        111.34        103.61         3.54 o                         
  -6   0   3        195.95        212.49         3.45 o                         
  -5   0   3        522.75        590.31         6.42 o                         
  -4   0   3        113.61        154.09         2.38 o                         
  -3   0   3        383.50        434.38         3.89 o                         
  -2   0   3        422.65        455.80         3.60 o                         
  -1   0   3       3151.67       3698.23        33.19 o                         
   0   0   3       6111.60       6698.65        56.14 o                         
   1   0   3       1392.99       1805.30        14.93 o                         
   2   0   3         75.02         67.02         1.07 o                         
   3   0   3         11.34         26.54         0.79 o                         
   4   0   3         87.03         73.46         1.24 o                         
   5   0   3         11.19         13.27         0.98 o                         
   6   0   3        395.94        381.91         4.50 o                         
   7   0   3          4.75          3.72         1.47 o                         
   8   0   3         10.30          8.85         1.87 o                         
   9   0   3          4.19          7.26         2.13 o                         
  10   0   3          2.32          1.94         4.67 o                         
 -11   1   3          1.67          1.38         2.47 o                         
 -10   1   3         22.21         19.02         2.71 o                         
  -9   1   3          7.88          6.18         1.72 o                         
  -8   1   3          7.60          3.70         2.03 o                         
  -7   1   3         42.78         31.24         1.70 o                         
  -6   1   3        264.80        308.71         3.94 o                         
  -5   1   3        365.79        427.86         4.23 o                         
  -4   1   3        365.41        336.33         3.63 o                         
  -3   1   3         16.45         33.16         1.40 o                         
  -2   1   3         87.42         82.78         1.12 o                         
  -1   1   3       1899.70       2220.20        17.67 o                         
   0   1   3       9504.48      11056.07        89.71 o                         
   1   1   3       7338.79       8100.53        73.53 o                         
   2   1   3       1163.32       1267.00         8.12 o                         
   3   1   3         56.70         48.60         1.14 o                         
   4   1   3          8.11          8.49         0.68 o                         
   5   1   3        688.32        657.92         5.51 o                         
   6   1   3          0.02          1.02         1.07 o                         
   7   1   3        268.71        261.90         4.68 o                         
   8   1   3         22.53         26.00         2.39 o                         
   9   1   3         46.23         54.66         4.24 o                         
 -11   2   3         16.51         13.77         2.95 o                         
 -10   2   3         23.69         27.96         2.99 o                         
  -9   2   3          3.80          0.55         1.54 o                         
  -8   2   3         39.57         33.75         2.07 o                         
  -7   2   3         55.09         44.54         3.46 o                         
  -6   2   3        131.55        135.63         2.36 o                         
  -5   2   3        183.42        185.61         2.90 o                         
  -4   2   3        898.07        979.91         8.63 o                         
  -3   2   3       2832.02       3289.58        24.54 o                         
  -2   2   3       2298.55       2686.13        18.89 o                         
  -1   2   3          2.58          1.87         0.85 o                         
   0   2   3       1576.04       1776.63        13.48 o                         
   1   2   3        706.79        752.71         5.91 o                         
   2   2   3       1072.54       1175.65         8.86 o                         
   3   2   3        106.50        105.14         1.54 o                         
   4   2   3        485.45        470.73         4.12 o                         
   5   2   3         63.03         47.63         1.73 o                         
   6   2   3        277.27        247.64         3.91 o                         
   7   2   3         53.53         50.28         2.72 o                         
   8   2   3          7.90          8.47         2.17 o                         
   9   2   3          4.34          2.90         2.27 o                         
 -11   3   3         92.49        111.09         4.97 o                         
 -10   3   3          1.99          3.20         1.82 o                         
  -9   3   3        112.47        100.71         3.46 o                         
  -8   3   3         97.28         88.29         3.08 o                         
  -7   3   3         59.08         58.09         3.44 o                         
  -6   3   3        250.34        232.38         3.63 o                         
  -5   3   3         23.22         15.47         1.12 o                         
  -4   3   3        524.04        593.69         5.01 o                         
  -3   3   3       2656.72       2960.55        19.89 o                         
  -2   3   3       1908.55       2070.25        14.78 o                         
  -1   3   3        328.50        329.98         3.15 o                         
   0   3   3       1401.17       1541.96        11.93 o                         
   1   3   3       1232.18       1338.38        10.64 o                         
   2   3   3         45.72         49.35         1.40 o                         
   3   3   3          1.05          1.88         0.62 o                         
   4   3   3          4.13          3.97         0.79 o                         
   5   3   3         39.70         37.59         2.22 o                         
   6   3   3          4.90          4.94         1.42 o                         
   7   3   3         24.82         28.48         2.45 o                         
   8   3   3          0.05          1.20         2.29 o                         
   9   3   3         46.96         49.35         3.26 o                         
 -11   4   3          0.00          4.33         4.79 o                         
 -10   4   3         10.62          8.21         3.39 o                         
  -9   4   3          9.26         12.20         2.00 o                         
  -8   4   3         88.39         79.01         5.02 o                         
  -7   4   3        795.20        766.07         9.49 o                         
  -6   4   3         23.41         26.56         1.59 o                         
  -5   4   3          7.33          4.15         0.80 o                         
  -4   4   3       1027.40       1013.76         8.56 o                         
  -3   4   3          1.68          4.94         0.70 o                         
  -2   4   3          1.11          0.50         0.51 o                         
  -1   4   3        304.23        269.52         2.91 o                         
   0   4   3        196.26        232.62         2.84 o                         
   1   4   3        219.41        256.91         2.98 o                         
   2   4   3          0.04         -0.72         0.72 o                         
   3   4   3         95.52        102.55         2.02 o                         
   4   4   3        957.85        960.22         9.27 o                         
   5   4   3        316.66        329.01         4.93 o                         
   6   4   3         53.00         63.36         3.76 o                         
   7   4   3         11.54         11.54         2.33 o                         
   8   4   3          6.12          8.77         4.19 o                         
   9   4   3          2.33         -3.65         4.79 o                         
 -11   5   3         32.92         29.40         6.38 o                         
 -10   5   3          1.29          1.15         1.97 o                         
  -9   5   3          2.83          2.35         2.02 o                         
  -8   5   3          5.36          4.81         1.77 o                         
  -7   5   3         24.03         22.62         1.85 o                         
  -6   5   3        124.03        122.19         2.73 o                         
  -5   5   3          0.25         -0.79         0.79 o                         
  -4   5   3        672.45        693.79         5.96 o                         
  -3   5   3        855.91        829.35         6.78 o                         
  -2   5   3        432.73        423.64         4.13 o                         
  -1   5   3         91.48         89.74         1.85 o                         
   0   5   3       1529.80       1701.88        13.45 o                         
   1   5   3        162.85        155.22         2.52 o                         
   2   5   3         59.71         56.03         1.62 o                         
   3   5   3         97.87         90.36         2.08 o                         
   4   5   3        235.22        224.97         4.03 o                         
   5   5   3        125.64        125.11         3.05 o                         
   6   5   3         10.66          9.58         1.89 o                         
   7   5   3         38.07         32.65         4.82 o                         
   8   5   3         41.67         60.54         4.15 o                         
 -10   6   3        111.81        111.49         7.98 o                         
  -9   6   3          6.57          7.48         2.83 o                         
  -8   6   3          7.12          8.47         1.89 o                         
  -7   6   3          1.33          1.59         1.23 o                         
  -6   6   3         22.71         25.43         1.63 o                         
  -5   6   3        492.28        509.16         5.79 o                         
  -4   6   3         39.76         39.25         1.46 o                         
  -3   6   3         27.31         20.24         1.10 o                         
  -2   6   3          2.70          6.73         0.79 o                         
  -1   6   3        428.70        459.43         4.28 o                         
   0   6   3          0.14          0.30         0.68 o                         
   1   6   3          6.46          4.55         1.01 o                         
   2   6   3          2.09          3.63         0.93 o                         
   3   6   3        319.05        307.85         4.56 o                         
   4   6   3         56.57         54.48         2.38 o                         
   5   6   3        162.79        158.31         3.90 o                         
   6   6   3         76.54         75.77         3.54 o                         
   7   6   3         13.87         13.77         2.33 o                         
   8   6   3        217.07        248.57        14.36 o                         
 -10   7   3        157.13        156.73         6.96 o                         
  -9   7   3          0.00         -0.56         2.20 o                         
  -8   7   3         12.70         13.16         1.92 o                         
  -7   7   3         88.08         89.79         4.22 o                         
  -6   7   3        321.21        288.97         4.90 o                         
  -5   7   3        376.95        338.31         4.94 o                         
  -4   7   3         22.79         20.05         1.27 o                         
  -3   7   3         19.08         16.04         1.38 o                         
  -2   7   3         49.84         38.71         1.48 o                         
  -1   7   3          0.20          1.34         0.78 o                         
   0   7   3         39.12         36.84         1.61 o                         
   1   7   3         37.88         38.47         2.05 o                         
   2   7   3         10.02          9.42         1.33 o                         
   3   7   3        521.78        506.33         6.21 o                         
   4   7   3          2.14          1.86         1.48 o                         
   5   7   3          2.40          1.12         1.44 o                         
   6   7   3         20.98         16.73         2.47 o                         
   7   7   3          4.30          2.78         1.93 o                         
  -9   8   3         13.27         14.76         2.94 o                         
  -8   8   3          0.30          0.39         1.84 o                         
  -7   8   3         60.86         65.37         4.80 o                         
  -6   8   3          6.44          4.49         1.61 o                         
  -5   8   3        258.18        247.79         4.46 o                         
  -4   8   3          8.59         10.66         1.78 o                         
  -3   8   3        623.64        568.11         6.39 o                         
  -2   8   3          8.83         11.29         1.40 o                         
  -1   8   3         99.70         76.94         2.60 o                         
   0   8   3         60.57         66.54         2.21 o                         
   1   8   3          0.14          3.33         1.76 o                         
   2   8   3         12.83          7.75         1.38 o                         
   3   8   3         33.61         30.84         2.15 o                         
   4   8   3        107.58        102.29         3.46 o                         
   5   8   3          0.01          0.34         1.55 o                         
   6   8   3         22.31         25.88         2.47 o                         
   7   8   3          2.93          7.86         5.24 o                         
  -9   9   3          4.97          4.99         4.44 o                         
  -8   9   3          0.01         -1.90         1.90 o                         
  -7   9   3         18.42         14.32         2.66 o                         
  -6   9   3          3.96          2.86         1.96 o                         
  -5   9   3         52.41         54.92         2.41 o                         
  -4   9   3         45.58         36.47         2.00 o                         
  -3   9   3         54.47         48.65         2.33 o                         
  -2   9   3        224.34        218.38         4.70 o                         
  -1   9   3         11.38         10.61         1.81 o                         
   0   9   3         43.10         46.77         2.30 o                         
   1   9   3          2.18          2.56         1.34 o                         
   2   9   3         15.92         16.89         1.80 o                         
   3   9   3          3.22          2.50         1.61 o                         
   4   9   3          5.72          4.76         1.66 o                         
   5   9   3         38.44         37.13         2.45 o                         
   6   9   3          0.00          0.35         2.64 o                         
  -9  10   3          0.03         -3.08         4.90 o                         
  -8  10   3         36.92         39.12         2.90 o                         
  -7  10   3          2.47          2.06         2.56 o                         
  -6  10   3          1.12          0.07         1.74 o                         
  -5  10   3          3.28         -0.17         1.79 o                         
  -4  10   3         35.63         36.12         2.60 o                         
  -3  10   3          1.40          1.52         1.70 o                         
  -2  10   3          0.01         -0.36         1.88 o                         
  -1  10   3         52.85         56.23         4.29 o                         
   0  10   3         92.11         92.12         3.63 o                         
   1  10   3          4.29          2.10         1.65 o                         
   2  10   3         26.10         28.73         2.56 o                         
   3  10   3          5.31          4.68         2.09 o                         
   4  10   3          9.08          7.40         2.78 o                         
   5  10   3          0.28         -0.04         2.79 o                         
  -8  11   3         25.59         39.09         9.80 o                         
  -7  11   3         21.07         17.54         3.32 o                         
  -6  11   3         14.44         14.69         4.32 o                         
  -5  11   3          4.96          2.80         2.00 o                         
  -4  11   3         50.32         55.87         4.24 o                         
  -3  11   3         15.24         18.49         3.16 o                         
  -2  11   3         25.96         24.56         3.83 o                         
  -1  11   3         15.33         14.48         2.30 o                         
   0  11   3         17.36         23.89         2.50 o                         
   1  11   3         31.81         33.90         3.05 o                         
   2  11   3         81.46         77.57         5.13 o                         
   3  11   3          8.37          4.08         2.56 o                         
  -5  12   3        149.63        174.39         7.34 o                         
  -4  12   3         16.93         15.77         3.31 o                         
  -3  12   3          8.39         10.30         2.66 o                         
  -2  12   3          3.04          1.65         2.30 o                         
  -1  12   3         82.74        102.93         7.89 o                         
   0  12   3          1.37          0.32         2.39 o                         
   1  12   3          7.07          5.54         3.05 o                         
   2  12   3         63.12         75.33         9.69 o                         
  -2  13   3          9.13         10.71         5.24 o                         
   0  13   3          1.42          4.67         6.27 o                         
   0 -13   4         12.40         14.82         5.47 o                         
   2 -13   4          0.52          4.33         6.38 o                         
  -2 -12   4         11.09          1.99         5.81 o                         
  -1 -12   4         11.43         17.05         4.47 o                         
   0 -12   4          1.69          3.77         3.17 o                         
   1 -12   4          6.72         14.88         2.82 o                         
   2 -12   4         89.36         99.98         4.79 o                         
   3 -12   4        276.18        380.33         8.43 o                         
   4 -12   4          5.60          4.63         3.86 o                         
  -5 -11   4         21.52         19.37         5.70 o                         
  -4 -11   4          3.57          2.90         2.97 o                         
  -3 -11   4         10.12         14.75         3.89 o                         
  -2 -11   4          1.14          0.93         2.35 o                         
  -1 -11   4          0.36         -1.87         1.87 o                         
   0 -11   4          2.95          4.42         2.00 o                         
   1 -11   4          4.72          3.58         2.62 o                         
   2 -11   4         42.75         40.68         2.43 o                         
   3 -11   4         49.50         66.64         3.34 o                         
   4 -11   4         66.18         78.63         7.68 o                         
   5 -11   4         19.76         23.42         3.19 o                         
  -6 -10   4          3.44          2.94         3.41 o                         
  -5 -10   4          6.61          5.54         3.23 o                         
  -4 -10   4          8.46          7.49         2.36 o                         
  -3 -10   4         39.41         39.35         2.86 o                         
  -2 -10   4         55.27         54.24         3.38 o                         
  -1 -10   4         28.06         27.06         2.59 o                         
   0 -10   4          0.96          2.94         1.73 o                         
   1 -10   4         63.65         64.85         2.62 o                         
   2 -10   4         65.39         65.96         2.91 o                         
   3 -10   4          0.39         -1.53         1.53 o                         
   4 -10   4         38.02         44.09         2.83 o                         
   5 -10   4          9.48         12.65         2.21 o                         
   6 -10   4          0.00         -0.32         3.44 o                         
  -6  -9   4         50.16         48.40         8.21 o                         
  -5  -9   4          6.97          1.53         1.95 o                         
  -4  -9   4          1.62          1.19         1.74 o                         
  -3  -9   4         32.96         38.88         2.73 o                         
  -2  -9   4         78.96         88.80         3.06 o                         
  -1  -9   4         31.21         33.48         2.17 o                         
   0  -9   4         21.07         17.35         1.98 o                         
   1  -9   4        350.46        336.29         5.49 o                         
   2  -9   4          4.08          4.40         1.61 o                         
   3  -9   4          1.27          1.36         1.36 o                         
   4  -9   4          1.38          0.73         1.50 o                         
   5  -9   4          1.37          0.21         1.71 o                         
   6  -9   4          6.49          6.03         2.75 o                         
   7  -9   4          7.31          2.74         2.40 o                         
  -8  -8   4         77.06         93.80         9.12 o                         
  -7  -8   4          9.89          5.59         2.67 o                         
  -6  -8   4         42.10         42.79         2.78 o                         
  -5  -8   4         72.55         64.31         2.76 o                         
  -4  -8   4          2.11          4.55         1.55 o                         
  -3  -8   4         25.26         24.66         2.14 o                         
  -2  -8   4         26.36         26.88         2.00 o                         
  -1  -8   4         68.25         69.48         2.73 o                         
   0  -8   4        667.49        615.91         6.27 o                         
   1  -8   4         94.88         99.49         2.72 o                         
   2  -8   4         18.44         19.65         1.56 o                         
   3  -8   4        448.75        388.87         5.29 o                         
   4  -8   4        231.42        232.83         4.11 o                         
   5  -8   4         23.34         25.07         2.64 o                         
   6  -8   4         65.98         70.95         3.87 o                         
   7  -8   4         29.81         35.25         4.43 o                         
   8  -8   4         18.32         13.81         3.52 o                         
  -8  -7   4        113.82        136.51         5.23 o                         
  -7  -7   4        104.11        107.58         4.58 o                         
  -6  -7   4         11.26          9.53         1.70 o                         
  -5  -7   4          1.83          1.48         1.31 o                         
  -4  -7   4         71.24         81.32         2.80 o                         
  -3  -7   4          0.06         -1.26         1.26 o                         
  -2  -7   4         96.35        101.62         2.23 o                         
  -1  -7   4         23.71         19.18         1.19 o                         
   0  -7   4        464.59        452.24         4.82 o                         
   1  -7   4        356.12        347.22         4.12 o                         
   2  -7   4        273.36        265.14         3.88 o                         
   3  -7   4          4.56          4.12         1.18 o                         
   4  -7   4         29.82         28.08         2.56 o                         
   5  -7   4          3.19          6.90         1.57 o                         
   6  -7   4         11.00          9.63         1.97 o                         
   7  -7   4          1.50         -1.90         1.90 o                         
   8  -7   4        410.39        432.43         9.14 o                         
  -9  -6   4          5.55          3.65         2.16 o                         
  -8  -6   4          0.28          2.20         1.88 o                         
  -7  -6   4         20.90         19.95         2.48 o                         
  -6  -6   4          8.73          6.30         1.66 o                         
  -5  -6   4        177.31        166.67         3.24 o                         
  -4  -6   4        154.96        153.32         2.93 o                         
  -3  -6   4          0.43         -0.04         0.75 o                         
  -2  -6   4         48.75         48.86         1.41 o                         
  -1  -6   4          0.40          2.15         0.78 o                         
   0  -6   4        105.61         85.80         1.84 o                         
   1  -6   4          0.14          1.12         0.72 o                         
   2  -6   4          2.23          4.97         0.89 o                         
   3  -6   4        200.94        178.23         3.05 o                         
   4  -6   4        140.04        135.33         2.68 o                         
   5  -6   4          2.42          3.13         1.09 o                         
   6  -6   4         17.17         15.28         1.76 o                         
   7  -6   4         18.47         17.34         2.70 o                         
   8  -6   4         41.42         45.69         3.71 o                         
   9  -6   4          1.04          1.85         5.93 o                         
 -10  -5   4         14.84         17.07         3.59 o                         
  -9  -5   4          6.15          3.44         2.04 o                         
  -8  -5   4         21.98         23.88         2.16 o                         
  -7  -5   4         65.68         53.66         2.83 o                         
  -6  -5   4        409.15        409.40         5.29 o                         
  -5  -5   4         11.73         12.23         1.54 o                         
  -4  -5   4         19.60         15.61         1.15 o                         
  -3  -5   4         70.63         70.42         1.90 o                         
  -2  -5   4         37.18         35.27         1.24 o                         
  -1  -5   4         31.91         28.43         1.19 o                         
   0  -5   4        254.85        198.76         2.56 o                         
   1  -5   4        925.18        923.62         8.50 o                         
   2  -5   4          1.47          1.90         0.73 o                         
   3  -5   4         24.81         30.23         1.83 o                         
   4  -5   4          1.33          2.03         0.91 o                         
   5  -5   4          0.34          1.07         1.04 o                         
   6  -5   4         68.44         65.34         2.84 o                         
   7  -5   4          8.89          9.50         2.11 o                         
   8  -5   4          0.24         -0.54         2.05 o                         
   9  -5   4          0.02         -1.04         2.16 o                         
 -10  -4   4          3.49          3.29         2.14 o                         
  -9  -4   4         30.10         27.20         2.38 o                         
  -8  -4   4          0.49         -1.46         1.46 o                         
  -7  -4   4         11.97         12.64         2.15 o                         
  -6  -4   4        252.55        249.47         3.82 o                         
  -5  -4   4         56.39         60.66         1.90 o                         
  -4  -4   4        437.62        449.75         4.27 o                         
  -3  -4   4          2.54          2.25         0.60 o                         
  -2  -4   4          1.84          3.39         0.67 o                         
  -1  -4   4        143.23        156.66         1.95 o                         
   0  -4   4        343.38        265.63         3.00 o                         
   1  -4   4        334.86        396.22         4.14 o                         
   2  -4   4        129.46        108.15         1.75 o                         
   3  -4   4          0.42          0.60         0.48 o                         
   4  -4   4        405.38        399.40         4.05 o                         
   5  -4   4          0.87          2.47         0.93 o                         
   6  -4   4        220.73        223.51         3.86 o                         
   7  -4   4         70.45         75.63         2.96 o                         
   8  -4   4         31.49         36.59         2.78 o                         
   9  -4   4         14.26         14.65         2.26 o                         
 -11  -3   4         73.58         70.66         7.98 o                         
 -10  -3   4          4.31          2.85         2.29 o                         
  -9  -3   4          4.67          1.87         1.96 o                         
  -8  -3   4         32.27         26.01         2.44 o                         
  -7  -3   4        766.10        755.34         8.74 o                         
  -6  -3   4         40.84         51.52         1.93 o                         
  -5  -3   4         64.22         55.70         1.47 o                         
  -4  -3   4        136.10        165.50         2.16 o                         
  -3  -3   4         67.84         62.76         1.27 o                         
  -2  -3   4        485.71        516.54         4.11 o                         
  -1  -3   4        537.57        522.74         4.74 o                         
   0  -3   4       1136.70       1095.05         8.82 o                         
   1  -3   4       8416.96       9407.90        69.01 o                         
   2  -3   4          8.25          9.25         0.76 o                         
   3  -3   4          2.24          1.47         0.55 o                         
   4  -3   4        417.22        425.96         3.54 o                         
   5  -3   4         21.19         22.71         1.11 o                         
   6  -3   4        102.91        109.15         2.96 o                         
   7  -3   4          7.86          7.01         1.97 o                         
   8  -3   4          1.52          2.80         1.83 o                         
   9  -3   4          8.92         13.73         2.76 o                         
 -11  -2   4        113.63        150.44        13.68 o                         
 -10  -2   4          1.64          1.52         1.83 o                         
  -9  -2   4         13.99         13.42         1.86 o                         
  -8  -2   4        701.57        656.23         8.93 o                         
  -7  -2   4        392.17        358.65         5.75 o                         
  -6  -2   4         47.72         51.08         2.53 o                         
  -5  -2   4        181.13        205.95         2.92 o                         
  -4  -2   4       1182.15       1204.37         9.75 o                         
  -3  -2   4        937.21       1064.82         9.55 o                         
  -2  -2   4        895.85        917.49         6.57 o                         
  -1  -2   4         82.17        134.98         1.72 o                         
   0  -2   4        636.73        518.03         4.63 o                         
   1  -2   4       1320.05       1252.46         9.31 o                         
   2  -2   4        909.23        907.57         5.85 o                         
   3  -2   4        312.11        291.53         2.68 o                         
   4  -2   4        153.64        142.04         1.70 o                         
   5  -2   4         84.75         94.54         1.46 o                         
   6  -2   4        290.98        282.40         3.23 o                         
   7  -2   4          2.45          1.40         1.27 o                         
   8  -2   4         28.91         25.70         3.72 o                         
   9  -2   4         87.22        100.58         5.61 o                         
  10  -2   4          2.04         10.60         7.18 o                         
 -11  -1   4         17.85         20.52         3.41 o                         
 -10  -1   4          1.30         -0.76         2.74 o                         
  -9  -1   4         72.41         66.42         3.12 o                         
  -8  -1   4          7.03          6.15         1.78 o                         
  -7  -1   4        647.20        643.94         8.22 o                         
  -6  -1   4        553.93        575.79         6.60 o                         
  -5  -1   4          0.98          0.82         0.69 o                         
  -4  -1   4          0.62          2.90         0.74 o                         
  -3  -1   4        158.13        125.19         1.60 o                         
  -2  -1   4        971.16        923.70         7.31 o                         
  -1  -1   4       6077.44       6686.63        46.17 o                         
   0  -1   4       9517.97      10310.31        76.45 o                         
   1  -1   4       1264.82       1328.64         8.41 o                         
   2  -1   4        339.15        366.46         2.91 o                         
   3  -1   4         84.33         86.11         1.92 o                         
   4  -1   4        615.05        557.79         4.13 o                         
   5  -1   4         31.13         24.67         0.93 o                         
   6  -1   4        147.42        140.81         2.73 o                         
   7  -1   4          9.36          7.38         1.63 o                         
   8  -1   4         26.22         26.91         2.79 o                         
   9  -1   4          2.56          6.51         2.14 o                         
 -11   0   4         26.79         33.41         3.51 o                         
 -10   0   4         71.90         77.50         5.40 o                         
  -9   0   4          0.01          0.60         1.91 o                         
  -8   0   4         97.02         80.87         3.55 o                         
  -7   0   4        193.16        184.97         3.62 o                         
  -6   0   4         48.37         41.35         1.74 o                         
  -5   0   4        250.39        306.96         4.07 o                         
  -4   0   4        655.11        724.86         6.24 o                         
  -3   0   4          6.62          7.83         0.69 o                         
  -2   0   4       1356.14       1874.38        13.35 o                         
  -1   0   4       8432.65       9893.52        70.92 o                         
   0   0   4        329.81        326.24         4.17 o                         
   1   0   4        345.10        316.00         2.47 o                         
   2   0   4          6.68         14.38         0.65 o                         
   3   0   4        113.48        135.35         1.58 o                         
   4   0   4          0.63         -0.26         0.49 o                         
   5   0   4         42.34         48.86         1.19 o                         
   6   0   4         52.02         56.45         1.98 o                         
   7   0   4          0.13          2.69         1.41 o                         
   8   0   4         20.23         19.06         3.59 o                         
   9   0   4          0.07          3.31         2.24 o                         
 -11   1   4         93.85         92.68         5.15 o                         
 -10   1   4         65.82         71.62         4.66 o                         
  -9   1   4         73.10         61.36         2.82 o                         
  -8   1   4         46.40         32.92         2.03 o                         
  -7   1   4        236.53        250.58         3.89 o                         
  -6   1   4         91.60         87.36         2.85 o                         
  -5   1   4          5.60         10.70         1.34 o                         
  -4   1   4        578.20        583.31         5.23 o                         
  -3   1   4         47.25         79.60         1.57 o                         
  -2   1   4       3227.71       3920.95        27.33 o                         
  -1   1   4        109.72        186.40         1.88 o                         
   0   1   4       3049.03       3189.59        26.03 o                         
   1   1   4       1023.97       1189.92         8.41 o                         
   2   1   4         43.47         65.90         1.13 o                         
   3   1   4        226.38        267.42         2.54 o                         
   4   1   4         12.52         16.03         0.82 o                         
   5   1   4         20.14         30.23         1.27 o                         
   6   1   4        391.73        382.24         5.89 o                         
   7   1   4         96.65        100.10         6.42 o                         
   8   1   4         62.08         74.24         3.45 o                         
   9   1   4          9.83         10.46         2.56 o                         
 -11   2   4         10.33         10.38         2.42 o                         
 -10   2   4         67.02         70.62         4.54 o                         
  -9   2   4         89.56         83.88         3.82 o                         
  -8   2   4          2.33          4.68         1.50 o                         
  -7   2   4        159.78        147.12         3.59 o                         
  -6   2   4         42.34         45.54         1.59 o                         
  -5   2   4        275.36        317.34         3.68 o                         
  -4   2   4        215.62        270.56         2.90 o                         
  -3   2   4       1327.63       1505.76        11.01 o                         
  -2   2   4        210.54        187.02         2.08 o                         
  -1   2   4       1147.25       1104.49         8.71 o                         
   0   2   4        818.94        824.64         7.18 o                         
   1   2   4       5556.06       6101.93        42.44 o                         
   2   2   4        155.24        162.41         2.06 o                         
   3   2   4         80.12         81.04         1.54 o                         
   4   2   4          0.03          0.05         0.67 o                         
   5   2   4         72.66         74.80         2.44 o                         
   6   2   4         41.64         30.64         2.12 o                         
   7   2   4        104.83         86.79         4.41 o                         
   8   2   4          1.55          1.98         1.82 o                         
   9   2   4          1.24          3.33         2.13 o                         
 -11   3   4          0.00          2.94         2.23 o                         
 -10   3   4          0.43          2.22         1.70 o                         
  -9   3   4         25.91         23.83         2.52 o                         
  -8   3   4       1012.93       1026.83        11.30 o                         
  -7   3   4        206.63        219.92         4.41 o                         
  -6   3   4        284.58        294.06         4.19 o                         
  -5   3   4          2.86          1.55         0.64 o                         
  -4   3   4         10.41         24.05         0.97 o                         
  -3   3   4        872.21       1015.32         7.77 o                         
  -2   3   4         19.16         19.34         0.83 o                         
  -1   3   4         90.82        110.99         1.60 o                         
   0   3   4          5.30         12.08         0.81 o                         
   1   3   4        355.97        271.53         2.81 o                         
   2   3   4        348.77        312.29         3.44 o                         
   3   3   4        327.19        308.37         3.55 o                         
   4   3   4          6.76          5.85         0.94 o                         
   5   3   4          0.74         -1.43         1.43 o                         
   6   3   4          8.83          4.57         1.58 o                         
   7   3   4          4.92          6.13         2.45 o                         
   8   3   4          3.82          5.65         2.24 o                         
   9   3   4         27.33         29.73         4.38 o                         
 -11   4   4         27.88         26.94         2.66 o                         
 -10   4   4          1.15          2.81         2.04 o                         
  -9   4   4         12.39          9.81         1.90 o                         
  -8   4   4        902.94        888.18        12.04 o                         
  -7   4   4         23.83         28.26         1.77 o                         
  -6   4   4        131.62        127.56         2.83 o                         
  -5   4   4         31.70         35.18         1.42 o                         
  -4   4   4          1.17          3.36         0.83 o                         
  -3   4   4        195.57        192.96         2.14 o                         
  -2   4   4        938.89       1009.46         7.00 o                         
  -1   4   4         89.34         80.03         1.62 o                         
   0   4   4        486.48        507.11         4.72 o                         
   1   4   4        619.68        678.49         6.12 o                         
   2   4   4         15.84         21.95         1.09 o                         
   3   4   4        129.83        124.95         2.30 o                         
   4   4   4         46.36         45.59         1.93 o                         
   5   4   4        389.21        389.35         7.39 o                         
   6   4   4          0.37          0.40         1.38 o                         
   7   4   4          1.73          3.05         2.30 o                         
   8   4   4         16.72         18.56         2.44 o                         
 -11   5   4          0.34          1.37         5.01 o                         
 -10   5   4         48.82         51.24         5.16 o                         
  -9   5   4          1.91          3.03         1.84 o                         
  -8   5   4          7.70          4.87         2.06 o                         
  -7   5   4         15.82         26.33         1.79 o                         
  -6   5   4          1.89         -0.25         1.21 o                         
  -5   5   4        456.65        426.47         4.59 o                         
  -4   5   4        325.76        336.18         3.49 o                         
  -3   5   4          0.26          0.63         0.60 o                         
  -2   5   4         30.84         27.14         1.12 o                         
  -1   5   4       1119.64       1196.44         9.83 o                         
   0   5   4          3.44          8.56         0.80 o                         
   1   5   4          4.20          2.82         0.83 o                         
   2   5   4         33.04         29.81         1.41 o                         
   3   5   4        197.21        177.25         3.42 o                         
   4   5   4         32.33         29.65         2.52 o                         
   5   5   4          0.92          0.25         1.24 o                         
   6   5   4        164.51        165.96         4.48 o                         
   7   5   4         38.76         38.18         4.11 o                         
   8   5   4          9.85          8.62         5.24 o                         
 -10   6   4          1.67          0.74         2.71 o                         
  -9   6   4         23.73         15.67         2.66 o                         
  -8   6   4          3.95          3.83         1.56 o                         
  -7   6   4         16.48         13.72         1.65 o                         
  -6   6   4         99.10         78.62         2.49 o                         
  -5   6   4         42.87         40.23         1.97 o                         
  -4   6   4         13.76         16.66         1.05 o                         
  -3   6   4        227.80        200.00         2.61 o                         
  -2   6   4        275.87        270.37         2.65 o                         
  -1   6   4        196.55        188.80         2.63 o                         
   0   6   4        157.55        151.28         2.37 o                         
   1   6   4         26.60         30.06         1.45 o                         
   2   6   4        154.62        125.11         2.91 o                         
   3   6   4        376.55        355.77         4.44 o                         
   4   6   4         21.20         21.28         1.84 o                         
   5   6   4        114.62        108.13         3.19 o                         
   6   6   4         51.50         59.09         3.62 o                         
   7   6   4          5.65          9.91         2.27 o                         
   8   6   4          6.47          5.70         9.69 o                         
 -10   7   4         86.67         92.05         7.40 o                         
  -9   7   4         59.26         68.40         4.80 o                         
  -8   7   4         47.35         43.45         3.45 o                         
  -7   7   4         34.39         24.70         2.22 o                         
  -6   7   4          1.84          2.91         1.31 o                         
  -5   7   4          5.12          6.15         1.17 o                         
  -4   7   4         53.43         53.04         1.79 o                         
  -3   7   4         44.84         44.09         1.59 o                         
  -2   7   4          0.79          1.00         0.81 o                         
  -1   7   4          0.06          0.87         0.88 o                         
   0   7   4         11.00         13.48         1.24 o                         
   1   7   4         28.84         40.59         1.79 o                         
   2   7   4        938.50        932.73         9.33 o                         
   3   7   4        159.80        157.12         3.42 o                         
   4   7   4          4.08          2.71         1.42 o                         
   5   7   4         24.79         23.64         2.61 o                         
   6   7   4         57.39         64.85         4.26 o                         
   7   7   4         49.39         60.00         5.96 o                         
  -9   8   4          3.35          3.52         2.38 o                         
  -8   8   4         21.99         24.29         2.79 o                         
  -7   8   4         32.29         33.34         2.31 o                         
  -6   8   4         85.84         66.49         3.71 o                         
  -5   8   4        234.72        212.37         3.83 o                         
  -4   8   4        320.08        293.27         4.00 o                         
  -3   8   4       1075.94       1030.28        10.02 o                         
  -2   8   4        293.61        286.43         4.13 o                         
  -1   8   4          8.77          6.56         1.23 o                         
   0   8   4        409.68        390.58         5.04 o                         
   1   8   4         56.86         50.78         2.13 o                         
   2   8   4          0.39         -0.31         1.23 o                         
   3   8   4          3.38         -0.11         1.38 o                         
   4   8   4          6.60          5.86         1.87 o                         
   5   8   4         47.27         47.19         2.75 o                         
   6   8   4          3.48          4.04         1.94 o                         
  -9   9   4         92.57         97.82         5.78 o                         
  -8   9   4          2.33          0.78         1.85 o                         
  -7   9   4         47.86         44.57         3.31 o                         
  -6   9   4         20.49         25.25         2.28 o                         
  -5   9   4         22.47         23.46         2.39 o                         
  -4   9   4          0.02         -0.23         1.55 o                         
  -3   9   4        200.10        207.44         4.16 o                         
  -2   9   4        269.51        266.36         5.18 o                         
  -1   9   4         40.44         39.85         2.48 o                         
   0   9   4          0.83          1.39         1.29 o                         
   1   9   4        205.72        186.05         3.74 o                         
   2   9   4         28.60         23.77         2.07 o                         
   3   9   4          0.71          3.79         1.98 o                         
   4   9   4         13.11         10.85         1.89 o                         
   5   9   4         22.51         19.75         2.55 o                         
  -9  10   4          0.00         -4.33         4.33 o                         
  -8  10   4          2.04          0.77         2.13 o                         
  -7  10   4          0.38          0.61         3.90 o                         
  -6  10   4         16.15         14.47         2.62 o                         
  -5  10   4          3.21          0.07         2.03 o                         
  -4  10   4          6.92          5.59         1.90 o                         
  -3  10   4         14.45         10.98         2.57 o                         
  -2  10   4         18.36         16.87         5.24 o                         
  -1  10   4          4.38          2.82         2.09 o                         
   0  10   4          7.32          9.06         2.62 o                         
   1  10   4         43.21         36.76         3.29 o                         
   2  10   4         58.75         59.37         3.62 o                         
   3  10   4         21.57         24.40         2.79 o                         
   4  10   4         36.67         48.26         3.28 o                         
  -7  11   4          5.28          6.02         2.59 o                         
  -6  11   4         15.86         13.96         3.22 o                         
  -5  11   4         48.02         49.04         3.25 o                         
  -4  11   4          2.70          0.72         2.76 o                         
  -3  11   4         11.97          8.08         2.14 o                         
  -2  11   4         11.01          8.70         2.21 o                         
  -1  11   4         14.63         11.99         2.26 o                         
   0  11   4          0.98          1.23         2.14 o                         
   1  11   4         28.28         25.68         3.10 o                         
   2  11   4          0.01         -0.06         3.30 o                         
   3  11   4        116.58        141.59         7.97 o                         
  -6  12   4         25.17         24.39         6.04 o                         
  -5  12   4          1.91          3.37         3.79 o                         
  -4  12   4          4.79          7.06         3.11 o                         
  -3  12   4          0.49         -1.02         2.28 o                         
  -2  12   4         15.82         16.46         2.80 o                         
  -1  12   4          0.14          4.43         2.83 o                         
   0  12   4          1.18          0.30         2.37 o                         
   1  12   4          2.49          2.85         5.24 o                         
  -1 -12   5          2.15          0.06         3.03 o                         
   0 -12   5         14.37         15.13         2.76 o                         
   1 -12   5          1.82          3.08         2.69 o                         
   2 -12   5         37.46         38.55         4.03 o                         
   3 -12   5        111.51        117.94         5.97 o                         
  -5 -11   5          0.93          2.39         4.56 o                         
  -4 -11   5         19.20         28.13         3.70 o                         
  -3 -11   5          9.28          5.19         2.96 o                         
  -2 -11   5          0.43         -2.65         2.65 o                         
  -1 -11   5          8.85          5.69         2.22 o                         
   0 -11   5          2.41          3.07         2.37 o                         
   1 -11   5         26.84         30.62         3.05 o                         
   2 -11   5          5.41          4.28         1.86 o                         
   3 -11   5        102.76        107.85         6.68 o                         
   4 -11   5         10.03         11.12         2.86 o                         
  -6 -10   5          0.01          3.86         4.44 o                         
  -5 -10   5         14.63         12.58         3.19 o                         
  -4 -10   5         61.68         63.85         3.38 o                         
  -3 -10   5         25.77         27.06         2.76 o                         
  -2 -10   5          3.88          8.42         2.51 o                         
  -1 -10   5        160.18        177.77         8.80 o                         
   0 -10   5         62.86         60.95         3.40 o                         
   1 -10   5          2.54          1.97         1.43 o                         
   2 -10   5          0.00          0.76         1.45 o                         
   3 -10   5         96.39        109.15         3.74 o                         
   4 -10   5         21.74         29.74         2.40 o                         
   5 -10   5         16.67         15.93         2.30 o                         
   6 -10   5          3.29          1.09         5.81 o                         
  -6  -9   5         30.32         38.12         3.88 o                         
  -5  -9   5         13.05         12.26         2.49 o                         
  -4  -9   5        101.02         87.52         4.03 o                         
  -3  -9   5          1.41         -0.20         1.77 o                         
  -2  -9   5         13.73         12.92         2.48 o                         
  -1  -9   5          1.81          4.77         1.62 o                         
   0  -9   5          1.36          2.40         1.33 o                         
   1  -9   5          0.58          0.90         1.28 o                         
   2  -9   5         17.26         15.45         1.82 o                         
   3  -9   5        101.71        103.74         3.26 o                         
   4  -9   5         65.48         53.96         2.65 o                         
   5  -9   5         22.80         21.85         2.35 o                         
   6  -9   5          1.95          6.23         2.43 o                         
   7  -9   5         34.31         48.55         5.22 o                         
  -7  -8   5          5.22          0.23         3.14 o                         
  -6  -8   5          0.11         -0.82         2.05 o                         
  -5  -8   5         97.49        100.10         3.75 o                         
  -4  -8   5       1202.88       1222.86        17.67 o                         
  -3  -8   5         11.75         11.82         2.04 o                         
  -2  -8   5        535.94        528.51         6.74 o                         
  -1  -8   5         68.81         67.96         2.66 o                         
   0  -8   5         40.37         35.05         2.34 o                         
   1  -8   5          0.65         -0.93         1.11 o                         
   2  -8   5         28.54         23.81         1.72 o                         
   3  -8   5        113.35        104.61         3.00 o                         
   4  -8   5         24.81         32.01         2.17 o                         
   5  -8   5         10.44         14.35         1.90 o                         
   6  -8   5         55.66         51.14         4.88 o                         
   7  -8   5          9.90         10.11         2.50 o                         
   8  -8   5         30.35         27.69         5.81 o                         
  -9  -7   5          1.27          2.62         4.56 o                         
  -8  -7   5          8.56          9.04         2.50 o                         
  -7  -7   5          3.46          7.85         2.42 o                         
  -6  -7   5        121.24        106.60         3.78 o                         
  -5  -7   5          1.08          0.47         1.39 o                         
  -4  -7   5         93.25         79.42         3.31 o                         
  -3  -7   5         54.81         40.64         2.50 o                         
  -2  -7   5        123.24        100.81         2.65 o                         
  -1  -7   5       1553.18       1582.26        14.11 o                         
   0  -7   5        191.96        187.84         3.45 o                         
   1  -7   5         16.86         16.93         1.41 o                         
   2  -7   5         48.97         38.49         1.83 o                         
   3  -7   5        214.08        240.17         4.23 o                         
   4  -7   5        360.32        295.35         4.55 o                         
   5  -7   5         72.49         79.31         7.32 o                         
   6  -7   5         11.47         14.01         2.54 o                         
   7  -7   5        111.48        125.03         4.53 o                         
   8  -7   5          8.30         11.91         3.07 o                         
  -9  -6   5          0.29         -2.12         2.31 o                         
  -8  -6   5          0.52         -0.83         2.08 o                         
  -7  -6   5         11.75          9.04         1.97 o                         
  -6  -6   5        110.74        112.22         3.48 o                         
  -5  -6   5         26.33         34.94         2.16 o                         
  -4  -6   5        147.12        163.66         3.25 o                         
  -3  -6   5          0.42         -0.46         0.73 o                         
  -2  -6   5        131.99        120.36         2.55 o                         
  -1  -6   5        508.81        458.07         5.11 o                         
   0  -6   5         20.89         22.10         1.56 o                         
   1  -6   5          0.01         -0.58         0.80 o                         
   2  -6   5         21.69         14.79         2.02 o                         
   3  -6   5         32.21         41.99         2.80 o                         
   4  -6   5          8.87          6.86         1.36 o                         
   5  -6   5         32.97         30.25         1.81 o                         
   6  -6   5         26.93         26.96         2.31 o                         
   7  -6   5         86.84         82.50         3.76 o                         
   8  -6   5          0.01         -2.78         2.78 o                         
 -10  -5   5          9.66          9.64         4.13 o                         
  -9  -5   5         24.11         22.69         2.33 o                         
  -8  -5   5          3.95          8.12         1.95 o                         
  -7  -5   5         96.78         81.88         3.00 o                         
  -6  -5   5        167.33        175.98         3.66 o                         
  -5  -5   5         53.48         44.58         2.14 o                         
  -4  -5   5          9.04         11.21         0.99 o                         
  -3  -5   5          0.25          0.78         0.74 o                         
  -2  -5   5        301.51        249.42         2.78 o                         
  -1  -5   5          7.58          5.48         0.83 o                         
   0  -5   5         22.41         13.96         1.02 o                         
   1  -5   5         13.14         14.90         1.06 o                         
   2  -5   5         52.88         60.18         1.62 o                         
   3  -5   5          2.66          2.11         0.83 o                         
   4  -5   5          0.52          3.07         0.94 o                         
   5  -5   5          2.96          5.81         1.10 o                         
   6  -5   5        308.75        299.06         7.28 o                         
   7  -5   5          6.13          4.48         2.23 o                         
   8  -5   5          1.29         -1.61         2.53 o                         
   9  -5   5          2.76          6.39         2.76 o                         
 -10  -4   5          3.50          8.61         2.26 o                         
  -9  -4   5         15.67         16.05         2.28 o                         
  -8  -4   5          7.15          3.73         2.17 o                         
  -7  -4   5        303.12        329.23         5.75 o                         
  -6  -4   5         22.17         22.09         1.61 o                         
  -5  -4   5        486.87        489.52         4.73 o                         
  -4  -4   5          2.10          4.11         0.73 o                         
  -3  -4   5        326.33        312.53         3.17 o                         
  -2  -4   5          1.68          0.31         0.63 o                         
  -1  -4   5        208.89        206.82         2.43 o                         
   0  -4   5        375.58        350.81         3.98 o                         
   1  -4   5        749.09        778.24         6.86 o                         
   2  -4   5          4.51         12.68         0.81 o                         
   3  -4   5        294.57        283.56         3.20 o                         
   4  -4   5         35.32         32.21         1.26 o                         
   5  -4   5         76.09         75.54         2.41 o                         
   6  -4   5        100.34         91.50         4.22 o                         
   7  -4   5         81.81         84.37         5.08 o                         
   8  -4   5        111.11        126.73         4.90 o                         
   9  -4   5          7.19          7.31         2.70 o                         
 -11  -3   5          0.51         -2.17         4.22 o                         
 -10  -3   5         69.24         75.68         3.43 o                         
  -9  -3   5         46.76         42.57         3.28 o                         
  -8  -3   5        332.27        292.54         5.07 o                         
  -7  -3   5        354.91        288.02         4.74 o                         
  -6  -3   5        364.12        387.41         4.99 o                         
  -5  -3   5         29.24         28.06         1.14 o                         
  -4  -3   5        338.38        334.82         3.79 o                         
  -3  -3   5        606.49        624.78         4.89 o                         
  -2  -3   5        751.31        756.48         6.08 o                         
  -1  -3   5          3.47         -0.09         0.61 o                         
   0  -3   5          1.77          0.96         0.58 o                         
   1  -3   5        212.81        200.17         2.70 o                         
   2  -3   5         21.51         36.34         1.91 o                         
   3  -3   5         46.54         62.19         1.30 o                         
   4  -3   5          0.13         -0.04         0.58 o                         
   5  -3   5        153.86        143.99         2.30 o                         
   6  -3   5        112.49        109.21         2.87 o                         
   7  -3   5         33.37         36.73         2.63 o                         
   8  -3   5        139.62        137.29         4.38 o                         
   9  -3   5          3.96          7.60         2.58 o                         
 -11  -2   5         37.58         28.62         4.41 o                         
 -10  -2   5          3.69          1.46         1.71 o                         
  -9  -2   5         16.64          8.22         2.21 o                         
  -8  -2   5        384.36        383.05         7.01 o                         
  -7  -2   5        148.78        144.32         3.29 o                         
  -6  -2   5         15.35         13.62         1.34 o                         
  -5  -2   5         10.06         10.03         0.84 o                         
  -4  -2   5          7.84          9.15         0.83 o                         
  -3  -2   5        754.50        840.05         6.60 o                         
  -2  -2   5       1310.23       1288.05        10.21 o                         
  -1  -2   5        562.79        571.48         5.00 o                         
   0  -2   5        182.87        183.61         2.24 o                         
   1  -2   5        142.79        126.65         1.80 o                         
   2  -2   5          2.69          0.15         0.50 o                         
   3  -2   5         28.43         23.17         0.80 o                         
   4  -2   5        120.00        138.61         1.76 o                         
   5  -2   5        482.54        486.67         4.31 o                         
   6  -2   5         32.85         34.94         1.76 o                         
   7  -2   5         15.10         12.74         1.73 o                         
   8  -2   5          5.61          4.61         1.98 o                         
   9  -2   5         87.16         91.64         4.48 o                         
 -11  -1   5          1.10          1.02         2.45 o                         
 -10  -1   5          2.08          0.85         2.44 o                         
  -9  -1   5          5.06          4.38         1.71 o                         
  -8  -1   5          0.13          0.73         1.33 o                         
  -7  -1   5        347.34        322.16         4.79 o                         
  -6  -1   5          0.28         -0.92         0.92 o                         
  -5  -1   5         33.23         28.46         1.23 o                         
  -4  -1   5        247.84        260.88         2.65 o                         
  -3  -1   5         77.34        108.89         1.70 o                         
  -2  -1   5       1534.20       1608.52        12.42 o                         
  -1  -1   5       1890.33       1640.44        12.68 o                         
   0  -1   5        245.76        190.96         2.26 o                         
   1  -1   5       1156.04       1187.75         7.71 o                         
   2  -1   5         31.76         36.48         1.09 o                         
   3  -1   5         38.78         35.73         0.97 o                         
   4  -1   5         62.24         66.15         1.36 o                         
   5  -1   5         66.24         59.39         1.59 o                         
   6  -1   5         86.52         81.87         1.92 o                         
   7  -1   5         40.04         38.37         2.28 o                         
   8  -1   5          2.77          6.31         1.88 o                         
   9  -1   5          3.15          2.12         2.27 o                         
 -11   0   5         63.72         65.39         5.72 o                         
 -10   0   5          8.22          4.04         2.78 o                         
  -9   0   5          5.53          4.62         1.89 o                         
  -8   0   5         18.34         12.40         1.77 o                         
  -7   0   5         10.29         11.76         1.62 o                         
  -6   0   5        183.25        207.60         3.21 o                         
  -5   0   5        327.18        350.37         4.09 o                         
  -4   0   5        133.99        110.28         2.18 o                         
  -3   0   5       3328.87       3750.75        24.96 o                         
  -2   0   5        536.49        640.78         5.08 o                         
   0   0   5         88.45         81.97         1.84 o                         
   1   0   5         40.50         57.20         1.16 o                         
   2   0   5         65.15         73.93         1.16 o                         
   3   0   5        108.33         93.12         1.44 o                         
   4   0   5          3.58          4.06         0.65 o                         
   5   0   5         22.57         27.75         1.13 o                         
   6   0   5          2.94          2.75         1.12 o                         
   7   0   5         12.80         11.32         1.69 o                         
   8   0   5          3.73          0.82         2.07 o                         
   9   0   5          1.02         -0.59         2.12 o                         
 -11   1   5        128.68        154.39         5.77 o                         
 -10   1   5          0.22          1.53         3.12 o                         
  -9   1   5         15.64         15.90         2.29 o                         
  -8   1   5        128.94        134.23         3.10 o                         
  -7   1   5        283.35        291.73         4.11 o                         
  -6   1   5       1283.80       1332.75        11.10 o                         
  -5   1   5         18.85         17.55         1.26 o                         
  -4   1   5         61.85         92.67         1.55 o                         
  -3   1   5        400.64        416.18         3.40 o                         
  -2   1   5        870.54        920.94         7.03 o                         
  -1   1   5          4.96         35.22         2.74 o                         
   0   1   5        324.89        357.31         3.28 o                         
   1   1   5       1039.24       1023.17         7.47 o                         
   2   1   5         10.19         15.48         0.93 o                         
   3   1   5         14.45         20.58         0.82 o                         
   4   1   5          3.43          1.69         0.66 o                         
   5   1   5        486.12        443.07         4.37 o                         
   6   1   5        159.02        147.79         3.50 o                         
   7   1   5          9.89          4.82         1.81 o                         
   8   1   5         61.90         61.13         3.29 o                         
   9   1   5          2.01          5.32         2.21 o                         
 -11   2   5          4.53          6.95         2.31 o                         
 -10   2   5         19.76         18.16         2.26 o                         
  -9   2   5        103.73        105.94         3.56 o                         
  -8   2   5          0.18          0.55         1.87 o                         
  -7   2   5        370.94        391.26         4.97 o                         
  -6   2   5        327.96        359.54         4.00 o                         
  -5   2   5        203.73        235.09         3.26 o                         
  -4   2   5        384.44        405.77         3.95 o                         
  -3   2   5       2509.53       3049.69        21.61 o                         
  -2   2   5       1414.06       1631.23        13.81 o                         
  -1   2   5        119.84        138.89         2.12 o                         
   0   2   5        102.96         84.04         2.01 o                         
   1   2   5         26.25         37.25         1.23 o                         
   2   2   5       1339.45       1358.62        10.35 o                         
   3   2   5          9.84         12.59         0.82 o                         
   4   2   5         32.56         30.54         1.43 o                         
   5   2   5          1.82          5.51         1.10 o                         
   6   2   5         10.01          6.85         1.34 o                         
   7   2   5          7.00          6.14         1.85 o                         
   8   2   5         33.96         29.57         2.38 o                         
   9   2   5        114.57        142.78         7.89 o                         
 -11   3   5         46.35         42.33         3.37 o                         
 -10   3   5         35.13         27.28         2.86 o                         
  -9   3   5        121.97        114.76         3.99 o                         
  -8   3   5        266.74        294.03         5.18 o                         
  -7   3   5        204.66        203.17         4.27 o                         
  -6   3   5        158.77        140.92         2.86 o                         
  -5   3   5        205.05        237.64         2.87 o                         
  -4   3   5         17.61         15.27         0.89 o                         
  -3   3   5       1418.18       1627.09        12.00 o                         
  -2   3   5        134.62        107.59         1.64 o                         
  -1   3   5          5.51          3.45         0.66 o                         
   0   3   5        468.24        485.40         4.53 o                         
   1   3   5        241.36        204.25         2.54 o                         
   2   3   5       1017.62       1050.80         8.34 o                         
   3   3   5        194.06        201.54         2.86 o                         
   4   3   5         51.58         36.91         1.54 o                         
   5   3   5        507.23        515.01         6.14 o                         
   6   3   5        109.36        115.73         3.39 o                         
   7   3   5          5.55          8.14         2.46 o                         
   8   3   5          2.16          3.70         2.28 o                         
 -11   4   5          6.69          4.92         2.05 o                         
 -10   4   5          0.05          2.42         1.81 o                         
  -9   4   5        240.21        220.63         5.72 o                         
  -8   4   5         37.96         43.58         2.57 o                         
  -7   4   5         68.72         62.57         2.37 o                         
  -6   4   5         12.66         15.34         1.38 o                         
  -5   4   5         17.43         13.85         1.30 o                         
  -4   4   5         47.81         53.03         1.32 o                         
  -3   4   5        129.62        122.95         1.81 o                         
  -2   4   5        595.15        572.15         5.51 o                         
  -1   4   5        631.59        680.95         6.00 o                         
   0   4   5        482.27        514.78         4.86 o                         
   1   4   5          8.01          5.45         0.79 o                         
   2   4   5          8.15          7.51         1.01 o                         
   3   4   5          0.00          0.61         0.95 o                         
   4   4   5        412.99        410.40         5.23 o                         
   5   4   5         53.40         53.48         3.05 o                         
   6   4   5          3.66          5.53         1.81 o                         
   7   4   5          0.77          1.73         2.11 o                         
   8   4   5          8.58          9.00         2.51 o                         
 -11   5   5          0.02          0.00         2.69 o                         
 -10   5   5         10.36         15.75         2.16 o                         
  -9   5   5          8.13          8.05         2.01 o                         
  -8   5   5          2.71          9.53         2.47 o                         
  -7   5   5         52.88         47.44         2.20 o                         
  -6   5   5        118.17        130.23         3.30 o                         
  -5   5   5        124.43        133.42         2.76 o                         
  -4   5   5        140.13        125.45         2.17 o                         
  -3   5   5        228.69        200.97         2.45 o                         
  -2   5   5        744.08        720.94         6.04 o                         
  -1   5   5          2.38          2.40         0.71 o                         
   0   5   5        306.55        328.30         3.64 o                         
   1   5   5         54.70         64.78         1.91 o                         
   2   5   5         32.81         30.16         1.56 o                         
   3   5   5         45.22         46.04         1.74 o                         
   4   5   5        367.08        370.14         7.05 o                         
   5   5   5         38.49         36.00         2.06 o                         
   6   5   5          6.52          7.34         1.78 o                         
   7   5   5         47.76         52.23         3.73 o                         
   8   5   5          0.10          4.10         7.98 o                         
 -10   6   5        176.23        188.72         7.19 o                         
  -9   6   5          6.01          8.42         2.19 o                         
  -8   6   5          0.26          1.61         1.51 o                         
  -7   6   5        151.63        162.69         4.10 o                         
  -6   6   5         25.44         13.13         1.48 o                         
  -5   6   5         84.22         89.28         4.11 o                         
  -4   6   5        100.07         91.41         2.19 o                         
  -3   6   5         22.46         23.32         1.20 o                         
  -2   6   5         10.15         17.03         0.98 o                         
  -1   6   5         83.33         95.41         2.00 o                         
   0   6   5         40.30         46.17         2.34 o                         
   1   6   5          0.38          1.32         0.98 o                         
   2   6   5         67.73         51.26         1.97 o                         
   3   6   5         57.34         64.21         2.68 o                         
   4   6   5          0.66          2.02         1.34 o                         
   5   6   5          1.22          2.02         1.49 o                         
   6   6   5        224.58        252.98         7.45 o                         
   7   6   5          8.65          4.17         2.53 o                         
 -10   7   5         35.16         32.00         3.40 o                         
  -9   7   5         64.39         68.99         6.32 o                         
  -8   7   5         16.74         24.84         2.91 o                         
  -7   7   5         35.57         28.98         2.09 o                         
  -6   7   5        216.38        231.28         5.23 o                         
  -5   7   5        171.07        138.38         3.01 o                         
  -4   7   5        132.20        130.71         3.57 o                         
  -3   7   5        214.12        211.60         4.02 o                         
  -2   7   5        385.70        333.34         3.70 o                         
  -1   7   5        280.85        297.68         4.04 o                         
   0   7   5        269.74        270.67         3.96 o                         
   1   7   5        136.46        135.28         2.97 o                         
   2   7   5         37.30         28.81         1.87 o                         
   3   7   5        147.29        138.68         3.47 o                         
   4   7   5         36.43         30.54         2.02 o                         
   5   7   5          3.44          0.84         1.71 o                         
   6   7   5         11.73          7.50         2.01 o                         
   7   7   5          0.01          0.46         5.24 o                         
  -9   8   5         10.93         10.01         3.07 o                         
  -8   8   5         38.69         44.48         3.84 o                         
  -7   8   5         45.11         55.84         3.57 o                         
  -6   8   5         10.97          7.30         1.63 o                         
  -5   8   5        476.52        497.99         6.73 o                         
  -4   8   5        163.70        169.11         3.29 o                         
  -3   8   5        180.36        173.09         3.64 o                         
  -2   8   5          0.36         -1.07         1.07 o                         
  -1   8   5         92.31         80.97         2.47 o                         
   0   8   5         39.80         38.11         2.29 o                         
   1   8   5         32.89         38.69         1.99 o                         
   2   8   5        214.74        199.80         4.34 o                         
   3   8   5         60.99         65.85         3.88 o                         
   4   8   5         31.54         32.95         2.38 o                         
   5   8   5          0.37          3.99         1.86 o                         
   6   8   5          9.04         20.74         6.04 o                         
  -9   9   5         37.83         38.04         5.23 o                         
  -8   9   5         68.71         72.31         3.62 o                         
  -7   9   5         36.67         28.08         3.17 o                         
  -6   9   5         74.92         72.80         4.42 o                         
  -5   9   5          3.93          2.92         1.72 o                         
  -4   9   5        111.72        111.89         3.72 o                         
  -3   9   5        232.02        212.77         4.26 o                         
  -2   9   5          1.20          2.52         1.45 o                         
  -1   9   5        122.07        111.08         3.81 o                         
   0   9   5         16.91         15.08         1.63 o                         
   1   9   5        106.07        101.21         3.06 o                         
   2   9   5         21.37         23.04         2.36 o                         
   3   9   5         52.17         56.62         3.12 o                         
   4   9   5          1.11         -0.15         2.90 o                         
   5   9   5         55.14         47.96         5.56 o                         
  -9  10   5         24.98         25.41         8.89 o                         
  -8  10   5          0.46          6.08         2.59 o                         
  -7  10   5          0.02         -0.09         2.14 o                         
  -6  10   5          2.87          0.25         2.05 o                         
  -5  10   5         41.53         44.71         3.28 o                         
  -4  10   5         56.63         59.47         3.50 o                         
  -3  10   5         20.45         19.53         2.23 o                         
  -2  10   5         43.43         44.27         3.17 o                         
  -1  10   5          1.79          6.00         2.24 o                         
   0  10   5         63.65         56.76         6.80 o                         
   1  10   5          2.82          1.45         1.61 o                         
   2  10   5          0.08         -0.53         2.43 o                         
   3  10   5         46.57         58.41         3.87 o                         
   4  10   5         51.59         58.92         8.78 o                         
  -7  11   5          1.09         -0.46         2.93 o                         
  -6  11   5          3.54          6.06         3.07 o                         
  -5  11   5        173.79        203.23         6.90 o                         
  -4  11   5          5.96          7.65         2.84 o                         
  -3  11   5         12.56          8.81         2.56 o                         
  -2  11   5         31.51         32.69         3.05 o                         
  -1  11   5          0.88          0.32         3.04 o                         
   0  11   5         11.50         10.51         2.48 o                         
   1  11   5          2.85          2.80         2.87 o                         
   2  11   5        102.16         92.40        10.49 o                         
   3  11   5         72.15         73.17         8.21 o                         
  -6  12   5         26.59         29.29        12.54 o                         
  -5  12   5         28.97         22.79         6.84 o                         
  -4  12   5          5.62          9.11         3.20 o                         
  -3  12   5          1.86         -0.76         2.55 o                         
  -2  12   5          3.61         11.18         2.76 o                         
  -1  12   5          4.89          5.50         2.98 o                         
   0  12   5         31.09         38.58         6.22 o                         
  -2 -12   6         21.26         29.18         6.50 o                         
  -1 -12   6         45.49         44.86         7.46 o                         
   0 -12   6         21.79         26.15         3.16 o                         
   1 -12   6         29.67         36.17         3.88 o                         
   2 -12   6        104.84        124.76        19.20 o                         
   3 -12   6          1.02          5.71         3.85 o                         
  -4 -11   6          1.79          9.03         2.61 o                         
  -3 -11   6          0.82          2.18         2.74 o                         
  -2 -11   6         22.27         23.78         3.44 o                         
  -1 -11   6         32.54         33.73         3.39 o                         
   0 -11   6          2.65          5.02         2.36 o                         
   1 -11   6          1.49          0.49         1.98 o                         
   2 -11   6         12.00         13.62         2.39 o                         
   3 -11   6         30.77         40.40         4.11 o                         
   4 -11   6          7.79         11.51         2.86 o                         
  -6 -10   6         20.43         21.43         6.38 o                         
  -5 -10   6          7.26          7.26         2.51 o                         
  -4 -10   6          1.61          0.60         1.95 o                         
  -3 -10   6          8.35          7.82         2.08 o                         
  -2 -10   6          4.79          4.69         6.44 o                         
  -1 -10   6         74.38         74.23         3.73 o                         
   0 -10   6         22.79         26.63         2.29 o                         
   1 -10   6         87.38         88.50         3.41 o                         
   2 -10   6         63.80         73.54         3.55 o                         
   3 -10   6          4.63          0.24         1.55 o                         
   4 -10   6          5.56          4.18         1.91 o                         
   5 -10   6          6.96          6.33         2.36 o                         
  -7  -9   6          7.27          6.27         5.24 o                         
  -6  -9   6          6.16          5.41         2.80 o                         
  -5  -9   6         29.64         30.70         4.01 o                         
  -4  -9   6          9.53         10.80         2.03 o                         
  -3  -9   6         54.83         61.81         3.77 o                         
  -2  -9   6          0.27         -1.61         1.61 o                         
  -1  -9   6         81.17         63.62         2.87 o                         
   0  -9   6          0.99          0.09         1.45 o                         
   1  -9   6          5.16          9.05         1.55 o                         
   2  -9   6          6.15          7.95         1.57 o                         
   3  -9   6          2.61          1.74         1.44 o                         
   4  -9   6         63.17         63.78         3.34 o                         
   5  -9   6          0.55          3.35         1.91 o                         
   6  -9   6          7.44          5.59         2.39 o                         
  -8  -8   6         75.90         85.59         9.23 o                         
  -7  -8   6         26.46         28.92         3.62 o                         
  -6  -8   6         11.30          9.43         2.33 o                         
  -5  -8   6        101.41        104.13         3.97 o                         
  -4  -8   6         40.15         41.55         3.66 o                         
  -3  -8   6         26.29         26.51         2.86 o                         
  -2  -8   6          0.14          1.39         1.20 o                         
  -1  -8   6          3.81          7.05         1.43 o                         
   0  -8   6         97.66        107.62         3.23 o                         
   1  -8   6         15.69         23.87         1.87 o                         
   2  -8   6         15.98         20.48         1.69 o                         
   3  -8   6         14.58         22.47         1.83 o                         
   4  -8   6         38.14         37.60         2.43 o                         
   5  -8   6          0.36          1.99         1.81 o                         
   6  -8   6          4.99          2.18         2.18 o                         
   7  -8   6         21.28         17.42         3.48 o                         
  -9  -7   6         10.14          9.15         3.89 o                         
  -8  -7   6         38.21         35.36         3.20 o                         
  -7  -7   6         51.05         54.19         3.47 o                         
  -6  -7   6         87.82         77.10         3.37 o                         
  -5  -7   6          2.07          3.67         2.09 o                         
  -4  -7   6         23.48         25.39         2.06 o                         
  -3  -7   6         63.68         63.98         2.35 o                         
  -2  -7   6         43.73         46.78         3.44 o                         
  -1  -7   6        727.01        673.18         7.75 o                         
   0  -7   6        129.77        119.73         2.94 o                         
   1  -7   6          0.01         -0.57         1.04 o                         
   2  -7   6          3.53          9.46         1.40 o                         
   3  -7   6         60.15         42.98         2.30 o                         
   4  -7   6         11.69          9.74         1.41 o                         
   5  -7   6          1.21         -0.72         1.54 o                         
   6  -7   6          1.38          1.08         2.07 o                         
   7  -7   6          0.06         -1.19         2.15 o                         
   8  -7   6        134.50        144.85        14.70 o                         
  -9  -6   6         11.55          9.61         2.72 o                         
  -8  -6   6         57.08         56.13         3.66 o                         
  -7  -6   6         75.71         70.68         6.75 o                         
  -6  -6   6        108.85        107.47         3.61 o                         
  -5  -6   6          3.61          4.80         1.39 o                         
  -4  -6   6          8.79          3.55         1.23 o                         
  -3  -6   6        160.20        135.10         2.89 o                         
  -2  -6   6        287.87        290.01         3.94 o                         
  -1  -6   6          4.65          5.77         1.02 o                         
   0  -6   6        215.26        182.92         3.04 o                         
   1  -6   6          0.42          0.11         0.89 o                         
   2  -6   6          9.46          6.51         1.19 o                         
   3  -6   6         59.10         55.81         2.19 o                         
   4  -6   6         48.81         38.07         1.94 o                         
   5  -6   6         29.23         32.37         2.10 o                         
   6  -6   6         19.41         23.29         2.29 o                         
   7  -6   6         15.91         26.88         2.44 o                         
   8  -6   6         50.86         44.76         4.56 o                         
 -10  -5   6         19.00         17.21         5.24 o                         
  -9  -5   6          3.60         -0.91         1.74 o                         
  -8  -5   6        130.60        133.84         5.64 o                         
  -7  -5   6        265.56        251.15         4.66 o                         
  -6  -5   6          8.15          7.74         1.30 o                         
  -5  -5   6         18.15         14.49         1.31 o                         
  -4  -5   6        183.08        161.26         2.62 o                         
  -3  -5   6         37.39         39.10         1.39 o                         
  -2  -5   6         76.05         72.71         1.72 o                         
  -1  -5   6         98.54         85.33         1.86 o                         
   0  -5   6        116.70         94.22         1.98 o                         
   1  -5   6         10.74         10.66         1.03 o                         
   2  -5   6        106.83        102.99         2.14 o                         
   3  -5   6         31.79         27.74         1.53 o                         
   4  -5   6        141.41        135.34         3.24 o                         
   5  -5   6         32.06         39.77         1.97 o                         
   6  -5   6         46.19         46.29         3.95 o                         
   7  -5   6         70.67         68.57         3.03 o                         
   8  -5   6          1.33          0.58         2.32 o                         
 -10  -4   6         11.56          8.68         2.03 o                         
  -9  -4   6          0.00          1.85         1.90 o                         
  -8  -4   6         52.52         60.65         3.04 o                         
  -7  -4   6          0.07         -0.24         1.47 o                         
  -6  -4   6         59.15         66.85         2.21 o                         
  -5  -4   6          2.62          2.73         0.81 o                         
  -4  -4   6         36.72         35.09         1.22 o                         
  -3  -4   6          9.97         16.96         0.84 o                         
  -2  -4   6         13.49         16.36         0.98 o                         
  -1  -4   6          4.27          6.23         0.70 o                         
   0  -4   6        989.20       1080.83         9.11 o                         
   1  -4   6       1285.74       1250.67        10.42 o                         
   2  -4   6        281.60        259.49         3.46 o                         
   3  -4   6        469.82        456.28         4.84 o                         
   4  -4   6        103.46         94.46         2.51 o                         
   5  -4   6        243.64        237.98         3.60 o                         
   6  -4   6        152.88        158.66         4.14 o                         
   7  -4   6         53.95         55.14         2.95 o                         
   8  -4   6         55.05         62.51         6.51 o                         
   9  -4   6          8.80          9.02         7.29 o                         
 -11  -3   6         15.27         18.58         5.58 o                         
 -10  -3   6         32.72         35.44         2.61 o                         
  -9  -3   6         12.41         16.93         2.28 o                         
  -8  -3   6         19.64         20.04         2.09 o                         
  -7  -3   6          0.48          4.00         1.33 o                         
  -6  -3   6          1.86          2.05         1.14 o                         
  -5  -3   6        117.02        135.05         2.13 o                         
  -4  -3   6        296.17        262.56         2.78 o                         
  -3  -3   6         28.14         30.37         0.89 o                         
  -2  -3   6        396.37        336.19         3.53 o                         
  -1  -3   6        329.74        258.14         3.12 o                         
   0  -3   6         39.25         49.54         1.25 o                         
   1  -3   6        147.89        153.46         2.69 o                         
   2  -3   6          0.01          1.13         0.55 o                         
   3  -3   6         89.18         85.76         1.54 o                         
   4  -3   6        448.90        451.03         4.58 o                         
   5  -3   6         77.33         72.90         2.00 o                         
   6  -3   6         89.63         91.46         2.90 o                         
   7  -3   6         89.08         89.65         3.47 o                         
   8  -3   6         21.20         23.95         3.34 o                         
   9  -3   6         77.11         76.98         6.49 o                         
 -11  -2   6         42.80         53.21         5.66 o                         
 -10  -2   6          0.49          1.22         1.97 o                         
  -9  -2   6          0.09          1.13         1.76 o                         
  -8  -2   6         10.54          8.44         1.73 o                         
  -7  -2   6          3.24          3.63         1.32 o                         
  -6  -2   6        166.88        132.88         3.16 o                         
  -5  -2   6         62.20         59.47         1.59 o                         
  -4  -2   6        274.03        241.44         2.81 o                         
  -3  -2   6        365.12        367.99         3.45 o                         
  -2  -2   6        591.21        660.89         5.78 o                         
  -1  -2   6         15.97         16.47         0.98 o                         
   0  -2   6        707.55        682.87         5.63 o                         
   1  -2   6        342.04        324.46         3.24 o                         
   2  -2   6        128.92        138.51         1.75 o                         
   3  -2   6        127.19        148.86         1.72 o                         
   4  -2   6       1205.34       1216.49         7.79 o                         
   5  -2   6         39.73         39.27         1.18 o                         
   6  -2   6         26.58         26.22         1.25 o                         
   7  -2   6        325.82        353.51         6.10 o                         
   8  -2   6         38.17         32.72         3.48 o                         
   9  -2   6         10.31         16.50         3.31 o                         
 -11  -1   6          0.75          2.78         2.55 o                         
 -10  -1   6          0.02         -2.08         2.08 o                         
  -9  -1   6         30.08         31.94         2.53 o                         
  -8  -1   6         26.51         35.39         3.42 o                         
  -7  -1   6        239.94        239.92         4.12 o                         
  -6  -1   6        119.04        122.28         2.77 o                         
  -5  -1   6         37.13         47.94         1.34 o                         
  -4  -1   6        123.39        163.43         2.04 o                         
  -3  -1   6          6.10         14.27         0.77 o                         
  -2  -1   6        201.89        192.89         2.36 o                         
  -1  -1   6        438.77        473.16         4.44 o                         
   0  -1   6          3.30          2.71         0.70 o                         
   1  -1   6        441.37        427.19         3.66 o                         
   2  -1   6        251.44        253.96         2.40 o                         
   3  -1   6        155.69        161.90         1.81 o                         
   4  -1   6         97.58         98.13         1.53 o                         
   5  -1   6         12.04          9.79         0.74 o                         
   6  -1   6          1.41          1.41         0.81 o                         
   7  -1   6         47.81         53.73         2.92 o                         
   8  -1   6          8.04         10.35         2.10 o                         
   9  -1   6          9.05          9.34         3.04 o                         
 -11   0   6         25.00         30.26         3.30 o                         
 -10   0   6         23.26         28.27         4.06 o                         
  -9   0   6          1.12         -0.41         1.48 o                         
  -8   0   6          0.03          0.06         1.22 o                         
  -7   0   6        903.68        905.91         9.74 o                         
  -6   0   6        380.35        420.45         5.81 o                         
  -5   0   6         10.55          9.20         0.89 o                         
  -4   0   6        159.11        155.99         1.85 o                         
  -3   0   6         73.45         98.77         1.51 o                         
  -2   0   6         90.99         50.47         1.23 o                         
  -1   0   6       2662.42       2804.09        18.95 o                         
   0   0   6         42.08         41.53         1.59 o                         
   1   0   6          1.22         11.23         0.85 o                         
   2   0   6         88.69         88.65         1.45 o                         
   3   0   6          0.34         -0.02         0.50 o                         
   4   0   6         25.39         23.64         0.95 o                         
   5   0   6        257.36        241.33         2.72 o                         
   6   0   6        112.35        114.29         2.68 o                         
   7   0   6          0.32         -1.16         1.88 o                         
   8   0   6          2.11          3.31         2.14 o                         
   9   0   6         12.03         11.76         2.74 o                         
 -11   1   6         42.78         46.90         3.72 o                         
 -10   1   6         87.48        102.12         8.09 o                         
  -9   1   6          0.93          0.75         1.64 o                         
  -8   1   6          3.26          4.92         1.27 o                         
  -7   1   6         47.28         63.55         2.39 o                         
  -6   1   6        209.78        225.14         3.34 o                         
  -5   1   6        369.14        369.12         3.89 o                         
  -4   1   6        187.34        239.89         2.38 o                         
  -3   1   6        335.73        377.26         2.97 o                         
  -2   1   6        556.14        671.94         5.57 o                         
  -1   1   6          2.19          2.94         0.66 o                         
   0   1   6         28.35         15.98         0.99 o                         
   1   1   6        197.82        210.68         2.60 o                         
   2   1   6        381.19        367.18         3.12 o                         
   3   1   6         53.43         53.38         1.45 o                         
   4   1   6         75.64         89.58         1.80 o                         
   5   1   6         18.85         16.16         1.22 o                         
   6   1   6        548.06        543.40         7.09 o                         
   7   1   6          0.05          1.47         1.86 o                         
   8   1   6          3.99          7.44         3.07 o                         
 -11   2   6          0.57         -2.03         2.03 o                         
 -10   2   6        147.56        153.62         4.60 o                         
  -9   2   6          3.48          2.09         1.56 o                         
  -8   2   6        114.09        122.32         3.37 o                         
  -7   2   6        820.06        840.93         9.14 o                         
  -6   2   6        367.17        350.69         3.98 o                         
  -5   2   6        298.15        326.03         3.52 o                         
  -4   2   6          2.35          3.68         0.67 o                         
  -3   2   6        180.71        199.77         2.30 o                         
  -2   2   6         23.91         24.93         1.02 o                         
  -1   2   6         39.00         51.36         1.40 o                         
   0   2   6         51.55         60.05         1.50 o                         
   1   2   6        191.37        201.09         2.39 o                         
   2   2   6        450.57        466.27         4.37 o                         
   3   2   6         96.25         93.82         2.44 o                         
   4   2   6         74.34         72.11         2.10 o                         
   5   2   6        316.15        315.28         5.17 o                         
   6   2   6        772.30        756.69         9.87 o                         
   7   2   6          0.42         -1.70         1.80 o                         
   8   2   6         20.14         26.77         2.92 o                         
 -11   3   6          2.81          2.46         2.59 o                         
 -10   3   6        105.09        115.69         3.90 o                         
  -9   3   6         28.57         30.07         2.30 o                         
  -8   3   6         72.67         83.84         3.32 o                         
  -7   3   6         84.68         84.48         2.78 o                         
  -6   3   6        268.71        278.67         3.72 o                         
  -5   3   6        104.32        112.81         2.00 o                         
  -4   3   6        207.64        218.60         2.50 o                         
  -3   3   6          6.76          5.80         0.68 o                         
  -2   3   6          0.05          1.04         0.71 o                         
  -1   3   6        109.75        113.81         1.93 o                         
   0   3   6        772.86        818.08         7.11 o                         
   1   3   6          5.69         10.22         0.81 o                         
   2   3   6        743.12        758.47         6.44 o                         
   3   3   6         54.20         51.15         1.76 o                         
   4   3   6          2.67          1.62         1.11 o                         
   5   3   6         16.93         23.03         1.83 o                         
   6   3   6          1.37          1.37         1.63 o                         
   7   3   6          0.02         -1.85         1.89 o                         
   8   3   6          3.72          3.68         2.30 o                         
 -11   4   6         32.46         36.43         2.78 o                         
 -10   4   6         42.24         40.60         2.62 o                         
  -9   4   6          1.85          0.90         1.63 o                         
  -8   4   6        106.43        100.36         3.62 o                         
  -7   4   6          4.24          5.13         1.32 o                         
  -6   4   6          2.58          2.90         1.13 o                         
  -5   4   6         40.84         38.56         1.82 o                         
  -4   4   6        169.09        176.14         2.29 o                         
  -3   4   6         76.36         77.61         1.54 o                         
  -2   4   6          5.86          5.09         0.69 o                         
  -1   4   6          1.71          6.22         0.75 o                         
   0   4   6         84.86         71.20         1.66 o                         
   1   4   6        303.90        297.46         3.88 o                         
   2   4   6         16.66         19.87         1.51 o                         
   3   4   6          5.53          8.69         1.07 o                         
   4   4   6         78.65         73.79         2.47 o                         
   5   4   6         50.08         48.85         2.41 o                         
   6   4   6          5.92          4.52         2.48 o                         
   7   4   6          0.68         -2.10         2.10 o                         
 -11   5   6          4.40          0.07         2.94 o                         
 -10   5   6         11.09          9.25         2.24 o                         
  -9   5   6          4.89          3.86         1.93 o                         
  -8   5   6          1.32         -0.15         1.63 o                         
  -7   5   6        136.12        127.52         3.53 o                         
  -6   5   6          9.29          8.15         2.48 o                         
  -5   5   6         34.94         39.19         1.66 o                         
  -4   5   6          3.13          3.46         0.78 o                         
  -3   5   6         26.93         26.08         1.08 o                         
  -2   5   6         51.76         41.06         1.40 o                         
  -1   5   6        534.70        483.32         4.53 o                         
   0   5   6         45.86         55.68         1.64 o                         
   1   5   6         92.02         80.34         2.33 o                         
   2   5   6         36.20         34.77         1.85 o                         
   3   5   6        120.58        109.03         2.57 o                         
   4   5   6         81.58         77.74         2.64 o                         
   5   5   6          3.61          6.14         1.88 o                         
   6   5   6         12.42         15.55         2.50 o                         
   7   5   6          6.12          7.06         2.56 o                         
 -10   6   6        123.91        118.64         4.72 o                         
  -9   6   6          0.18          0.09         2.42 o                         
  -8   6   6          6.31          5.23         1.76 o                         
  -7   6   6         10.10         10.27         1.94 o                         
  -6   6   6        139.40        145.03         3.38 o                         
  -5   6   6        209.43        205.15         3.69 o                         
  -4   6   6          6.73          4.70         0.96 o                         
  -3   6   6        401.60        352.65         4.03 o                         
  -2   6   6        450.70        420.75         4.23 o                         
  -1   6   6        992.55        983.08         8.14 o                         
   0   6   6        119.02        117.82         2.57 o                         
   1   6   6         51.39         56.89         2.17 o                         
   2   6   6        220.14        181.52         3.39 o                         
   3   6   6         37.26         47.37         1.97 o                         
   4   6   6          1.03         -0.19         1.33 o                         
   5   6   6         27.72         25.59         2.40 o                         
   6   6   6         22.10         29.30         2.72 o                         
 -10   7   6          2.82          2.85         2.53 o                         
  -9   7   6          1.11          2.92         3.34 o                         
  -8   7   6        140.86        139.56         4.30 o                         
  -7   7   6          3.61          3.74         1.47 o                         
  -6   7   6          7.22         17.06         1.91 o                         
  -5   7   6         59.41         70.61         3.20 o                         
  -4   7   6        141.29        139.54         2.94 o                         
  -3   7   6        120.59        119.64         2.96 o                         
  -2   7   6        240.74        217.00         3.15 o                         
  -1   7   6          1.67          3.26         1.09 o                         
   0   7   6          9.53          4.48         1.31 o                         
   1   7   6         98.36         83.69         2.61 o                         
   2   7   6        358.57        363.07         5.58 o                         
   3   7   6         76.86         68.70         3.17 o                         
   4   7   6         19.57         18.50         2.04 o                         
   5   7   6         45.90         35.40         2.50 o                         
   6   7   6          4.15          2.85         4.67 o                         
 -10   8   6         37.08         51.79        10.09 o                         
  -9   8   6          4.86          0.99         2.46 o                         
  -8   8   6          0.76          2.22         3.55 o                         
  -7   8   6         17.84         25.41         5.13 o                         
  -6   8   6          3.74          4.52         1.93 o                         
  -5   8   6        174.27        168.65         3.82 o                         
  -4   8   6        207.96        213.30         3.75 o                         
  -3   8   6        533.24        524.29         6.22 o                         
  -2   8   6         30.03         37.90         2.08 o                         
  -1   8   6         73.62         68.45         3.81 o                         
   0   8   6         12.95         16.02         1.57 o                         
   1   8   6          3.53          5.54         1.54 o                         
   2   8   6         20.61         22.96         1.87 o                         
   3   8   6          2.57          2.27         1.79 o                         
   4   8   6          7.13          7.81         2.15 o                         
   5   8   6         54.99         51.75         3.27 o                         
  -9   9   6         61.15         59.65        10.31 o                         
  -8   9   6         31.76         36.48         4.15 o                         
  -7   9   6          4.27          1.21         2.28 o                         
  -6   9   6          7.74          8.75         2.69 o                         
  -5   9   6         16.21         14.58         2.08 o                         
  -4   9   6        396.96        385.56         6.50 o                         
  -3   9   6        111.54        116.16         3.45 o                         
  -2   9   6         79.33         83.22         3.21 o                         
  -1   9   6         13.17          9.31         1.68 o                         
   0   9   6        128.95        126.17         3.29 o                         
   1   9   6         46.50         33.25         3.37 o                         
   2   9   6          0.02         -1.85         1.91 o                         
   3   9   6         13.49         20.24         4.93 o                         
   4   9   6         35.88         40.10         3.96 o                         
  -8  10   6         17.16         13.50         3.19 o                         
  -7  10   6         40.35         44.47         3.54 o                         
  -6  10   6         80.60         79.10         4.18 o                         
  -5  10   6          1.10         -3.99         3.99 o                         
  -4  10   6          2.30          2.30         2.47 o                         
  -3  10   6          0.59         -1.78         1.88 o                         
  -2  10   6         12.30         12.63         2.34 o                         
  -1  10   6        104.36        115.23         4.20 o                         
   0  10   6         17.31         17.25         2.48 o                         
   1  10   6          5.35          2.29         2.82 o                         
   2  10   6          0.43         -0.06         2.17 o                         
   3  10   6         47.67         49.64         4.96 o                         
  -7  11   6         43.56         42.29         6.27 o                         
  -6  11   6         11.65          8.48         2.55 o                         
  -5  11   6         12.16         10.33         3.05 o                         
  -4  11   6          1.02          1.29         2.34 o                         
  -3  11   6         37.38         39.99         3.43 o                         
  -2  11   6         13.69         13.51         2.87 o                         
  -1  11   6         11.37          7.79         2.84 o                         
   0  11   6          0.35          0.67         2.38 o                         
   1  11   6         15.16         11.08         3.83 o                         
  -3  12   6         44.67         40.57         8.32 o                         
  -2  12   6          8.66         15.55         3.74 o                         
  -1  12   6         11.78         13.98         3.83 o                         
   0  12   6         20.48         27.35         5.70 o                         
  -2 -12   7         19.63         21.31         7.75 o                         
  -1 -12   7         43.60         55.73         8.43 o                         
   0 -12   7          0.07          1.25         6.15 o                         
   2 -12   7          0.81         -3.12         3.12 o                         
  -4 -11   7          6.55          5.86         2.99 o                         
  -3 -11   7          4.21          3.53         3.76 o                         
  -2 -11   7         19.53         22.20         3.53 o                         
  -1 -11   7         25.91         28.49         3.08 o                         
   0 -11   7         18.16         26.42         3.61 o                         
   1 -11   7          0.97          3.32         1.85 o                         
   2 -11   7         15.94         18.13         2.29 o                         
   3 -11   7          0.17         -0.15         1.97 o                         
  -6 -10   7          0.75         -3.42         4.79 o                         
  -5 -10   7         40.29         51.19         3.64 o                         
  -4 -10   7         27.07         29.39         2.67 o                         
  -3 -10   7         20.43         26.56         3.31 o                         
  -2 -10   7         61.38         63.70         4.38 o                         
  -1 -10   7          1.52          0.02         2.04 o                         
   0 -10   7         24.52         24.38         2.38 o                         
   1 -10   7          1.41          0.75         1.80 o                         
   2 -10   7          2.29          3.69         1.67 o                         
   3 -10   7          5.59          2.71         2.20 o                         
   4 -10   7         44.98         49.21         3.27 o                         
   5 -10   7        128.83        130.04        11.62 o                         
  -7  -9   7          9.17          8.66         5.70 o                         
  -6  -9   7         72.87         69.09         4.82 o                         
  -5  -9   7         76.18         89.78         4.46 o                         
  -4  -9   7          0.00         -1.02         1.99 o                         
  -3  -9   7         27.64         24.44         2.67 o                         
  -2  -9   7          1.10         -0.28         1.78 o                         
  -1  -9   7          7.87          7.39         1.61 o                         
   0  -9   7         26.43         28.78         2.25 o                         
   1  -9   7         24.86         22.33         1.88 o                         
   2  -9   7          0.22         -1.51         1.51 o                         
   3  -9   7          7.22          4.06         1.91 o                         
   4  -9   7          0.11          1.09         1.66 o                         
   5  -9   7          6.22          5.46         2.16 o                         
  -8  -8   7          5.95          9.92         5.93 o                         
  -7  -8   7          2.69          4.76         4.20 o                         
  -6  -8   7         45.26         43.48         4.36 o                         
  -5  -8   7        299.52        336.95         9.79 o                         
  -4  -8   7         64.63         60.43         3.12 o                         
  -3  -8   7         13.42          9.48         1.84 o                         
  -2  -8   7         62.71         67.68         2.41 o                         
  -1  -8   7          6.94          6.20         1.34 o                         
   0  -8   7        109.81        103.77         5.21 o                         
   1  -8   7          1.07          2.91         1.42 o                         
   2  -8   7         60.96         46.87         2.84 o                         
   3  -8   7         48.05         39.51         2.25 o                         
   4  -8   7          6.86         14.14         2.15 o                         
   5  -8   7          0.00          2.95         2.17 o                         
   6  -8   7          7.02          6.49         2.13 o                         
   7  -8   7          6.11         -5.01         5.93 o                         
  -9  -7   7          1.29          0.34         4.67 o                         
  -8  -7   7          3.76          3.88         2.53 o                         
  -7  -7   7          4.86          3.79         4.76 o                         
  -6  -7   7         46.04         48.61         5.20 o                         
  -5  -7   7          5.43         -0.33         1.83 o                         
  -4  -7   7          4.91          4.22         1.62 o                         
  -3  -7   7         36.25         37.07         1.91 o                         
  -2  -7   7          0.01          1.19         1.24 o                         
  -1  -7   7        378.56        349.06         4.83 o                         
   0  -7   7        171.21        152.86         3.34 o                         
   1  -7   7         37.04         22.47         1.78 o                         
   2  -7   7         50.43         52.79         2.56 o                         
   3  -7   7         61.20         61.90         2.66 o                         
   4  -7   7         26.63         24.74         1.83 o                         
   5  -7   7         42.39         38.70         2.73 o                         
   6  -7   7         15.04         16.65         2.31 o                         
   7  -7   7         28.16         31.37         3.62 o                         
  -9  -6   7         61.74         57.32         3.92 o                         
  -8  -6   7         19.66         27.81         2.92 o                         
  -7  -6   7          3.08          2.35         2.35 o                         
  -6  -6   7          9.80          7.50         1.73 o                         
  -5  -6   7          2.02          1.40         1.26 o                         
  -4  -6   7         49.70         43.71         2.04 o                         
  -3  -6   7        255.93        245.68         3.68 o                         
  -2  -6   7        107.74        114.10         2.87 o                         
  -1  -6   7        137.85        122.75         2.65 o                         
   0  -6   7        567.09        491.39         6.63 o                         
   1  -6   7          9.36          7.00         1.27 o                         
   2  -6   7         59.37         55.13         2.33 o                         
   3  -6   7          5.30          0.60         1.28 o                         
   4  -6   7          1.59          1.63         1.25 o                         
   5  -6   7          0.65          2.27         1.58 o                         
   6  -6   7        114.52        132.20         4.81 o                         
   7  -6   7          0.42         -0.12         1.90 o                         
   8  -6   7         20.57         23.02         6.72 o                         
  -9  -5   7         61.04         64.57         6.63 o                         
  -8  -5   7         23.97         22.50         2.98 o                         
  -7  -5   7          0.77          3.83         1.91 o                         
  -6  -5   7        294.89        280.53         5.75 o                         
  -5  -5   7        125.39        110.07         2.59 o                         
  -4  -5   7        139.44        115.25         2.55 o                         
  -3  -5   7        412.13        390.97         4.56 o                         
  -2  -5   7        218.77        216.42         3.00 o                         
  -1  -5   7          1.16          1.42         0.87 o                         
   0  -5   7          4.09          4.80         0.92 o                         
   1  -5   7         93.39        102.91         2.87 o                         
   2  -5   7         43.69         47.63         1.96 o                         
   3  -5   7          5.39          2.13         1.07 o                         
   4  -5   7         41.23         41.80         2.68 o                         
   5  -5   7          3.20          5.25         1.78 o                         
   6  -5   7         92.70        103.98         4.34 o                         
   7  -5   7         49.05         48.88         3.39 o                         
   8  -5   7          3.81          4.54         2.57 o                         
 -10  -4   7          3.82          2.21         2.03 o                         
  -9  -4   7          3.46          2.02         1.83 o                         
  -8  -4   7         59.99         50.02         2.90 o                         
  -7  -4   7          0.41          0.70         1.34 o                         
  -6  -4   7          2.06          1.98         1.05 o                         
  -5  -4   7         30.01         26.67         1.33 o                         
  -4  -4   7        447.45        455.23         4.58 o                         
  -3  -4   7        292.67        288.65         3.36 o                         
  -2  -4   7          0.85          0.89         0.74 o                         
  -1  -4   7          0.95          2.27         0.67 o                         
   0  -4   7         87.11         77.42         1.68 o                         
   1  -4   7        117.16        102.06         2.21 o                         
   2  -4   7          1.99          5.51         1.03 o                         
   3  -4   7         38.15         44.55         1.67 o                         
   4  -4   7         31.03         30.12         1.70 o                         
   5  -4   7          1.57          2.39         1.28 o                         
   6  -4   7         43.71         41.02         2.70 o                         
   7  -4   7          2.73          1.02         1.88 o                         
   8  -4   7         14.11         16.08         3.40 o                         
 -11  -3   7          9.17          5.43         5.28 o                         
 -10  -3   7         53.55         59.08         4.59 o                         
  -9  -3   7         54.38         52.32         3.01 o                         
  -8  -3   7         67.75         65.96         3.94 o                         
  -7  -3   7          3.26          3.12         1.28 o                         
  -6  -3   7        217.97        215.23         3.81 o                         
  -5  -3   7          2.29          5.02         0.81 o                         
  -4  -3   7        339.85        351.12         3.15 o                         
  -3  -3   7        164.18        167.46         2.39 o                         
  -2  -3   7         97.13        101.16         1.85 o                         
  -1  -3   7         26.05         19.51         1.17 o                         
   0  -3   7        169.82        153.92         2.25 o                         
   1  -3   7       2633.62       2557.17        18.69 o                         
   2  -3   7         19.21         19.82         1.02 o                         
   3  -3   7        306.06        273.14         3.14 o                         
   4  -3   7         33.58         33.81         1.59 o                         
   5  -3   7         45.19         40.28         1.78 o                         
   6  -3   7         10.50         10.70         1.66 o                         
   7  -3   7          8.15          7.92         1.97 o                         
 -11  -2   7         38.84         44.29         5.83 o                         
 -10  -2   7         25.05         24.12         2.56 o                         
  -9  -2   7        141.67        140.69         4.81 o                         
  -8  -2   7          5.04          2.85         1.63 o                         
  -7  -2   7        182.28        183.33         4.11 o                         
  -6  -2   7         53.09         62.38         2.45 o                         
  -5  -2   7         36.81         29.81         1.39 o                         
  -4  -2   7         29.47         27.47         1.04 o                         
  -3  -2   7        321.69        256.45         2.98 o                         
  -2  -2   7       1351.46       1362.43        10.97 o                         
  -1  -2   7         50.89         49.59         1.59 o                         
   0  -2   7         37.85         33.31         1.10 o                         
   1  -2   7        106.27        119.06         1.89 o                         
   2  -2   7        507.68        494.98         4.12 o                         
   3  -2   7        296.74        323.08         3.07 o                         
   4  -2   7        111.02        108.02         1.68 o                         
   5  -2   7         63.07         60.68         1.42 o                         
   6  -2   7         93.54        104.20         2.62 o                         
   7  -2   7         80.68         84.56         8.66 o                         
 -11  -1   7         36.36         32.80         5.42 o                         
 -10  -1   7          0.64          0.18         2.07 o                         
  -9  -1   7         50.97         47.52         2.81 o                         
  -8  -1   7         70.79         82.09         2.94 o                         
  -7  -1   7        173.28        155.74         4.20 o                         
  -6  -1   7         10.56          8.72         1.24 o                         
  -5  -1   7        531.04        515.31         4.65 o                         
  -4  -1   7         17.42         19.69         0.91 o                         
  -3  -1   7        143.02        131.84         1.84 o                         
  -2  -1   7         15.71         16.72         0.94 o                         
  -1  -1   7         72.64         63.64         1.55 o                         
   0  -1   7         10.92          8.44         0.83 o                         
   1  -1   7        219.87        205.71         2.63 o                         
   2  -1   7         11.73         15.22         0.99 o                         
   3  -1   7         85.49        101.61         1.51 o                         
   4  -1   7         11.51          9.06         0.81 o                         
   5  -1   7         18.82         24.22         1.06 o                         
   6  -1   7         76.92         87.92         2.21 o                         
   7  -1   7         38.31         38.22         2.88 o                         
   8  -1   7          2.59          0.11         3.99 o                         
 -11   0   7          2.40          1.36         2.37 o                         
 -10   0   7         17.02         22.23         3.37 o                         
  -9   0   7         11.40         13.90         1.85 o                         
  -8   0   7         50.54         45.78         2.61 o                         
  -7   0   7        222.40        225.53         4.96 o                         
  -6   0   7       1862.03       1881.27        17.65 o                         
  -5   0   7         23.02         25.55         0.93 o                         
  -4   0   7        616.03        637.83         5.09 o                         
  -3   0   7         76.88        123.11         2.11 o                         
  -2   0   7       4019.64       4545.06        30.33 o                         
  -1   0   7         18.38         13.45         0.76 o                         
   0   0   7        897.86        916.82         8.14 o                         
   1   0   7        481.49        428.77         3.83 o                         
   2   0   7        227.67        220.18         2.29 o                         
   3   0   7         72.36         62.05         1.37 o                         
   4   0   7         13.53         10.86         0.88 o                         
   5   0   7         61.54         57.49         1.81 o                         
   6   0   7          5.66          3.44         1.25 o                         
   7   0   7          0.23         -1.20         1.52 o                         
   8   0   7          0.01          0.34         2.17 o                         
 -11   1   7         28.19         30.88         3.84 o                         
 -10   1   7         73.89         83.25         4.14 o                         
  -9   1   7        109.42        121.12         3.93 o                         
  -8   1   7          2.37          0.73         1.18 o                         
  -7   1   7        697.11        718.63         8.19 o                         
  -6   1   7        618.29        685.29         6.47 o                         
  -5   1   7        134.82        115.49         1.86 o                         
  -4   1   7         33.29         32.32         1.26 o                         
  -3   1   7       1976.21       2368.68        16.28 o                         
  -2   1   7         40.95         29.00         1.02 o                         
  -1   1   7          0.99          2.18         0.63 o                         
   0   1   7        638.94        596.67         4.87 o                         
   1   1   7        842.77        821.30         6.41 o                         
   2   1   7        122.07        115.59         1.74 o                         
   3   1   7         22.74         28.23         1.18 o                         
   4   1   7          1.80          6.33         1.09 o                         
   5   1   7        353.88        357.96         4.66 o                         
   6   1   7         80.56         87.91         4.69 o                         
   7   1   7          4.59          4.18         2.01 o                         
   8   1   7          6.59          8.92         2.43 o                         
 -11   2   7         23.18         20.16         2.99 o                         
 -10   2   7         29.76         29.21         2.44 o                         
  -9   2   7          2.99          6.53         1.64 o                         
  -8   2   7         37.66         33.13         2.29 o                         
  -7   2   7         79.59         73.05         2.34 o                         
  -6   2   7        132.78        139.12         2.43 o                         
  -5   2   7        137.64        155.80         2.19 o                         
  -4   2   7        712.88        711.54         5.60 o                         
  -3   2   7       1217.41       1251.75        10.19 o                         
  -2   2   7        801.81        855.81         7.29 o                         
  -1   2   7        179.21        165.71         2.51 o                         
   0   2   7          4.69          4.31         0.73 o                         
   1   2   7        680.41        651.51         6.04 o                         
   2   2   7         27.48         26.16         1.22 o                         
   3   2   7        136.93        139.90         2.56 o                         
   4   2   7         13.36          9.95         1.23 o                         
   5   2   7         81.60         70.25         2.92 o                         
   6   2   7          7.79          5.86         1.99 o                         
   7   2   7          0.02          2.09         2.28 o                         
   8   2   7          5.89          4.17         3.34 o                         
 -11   3   7          8.80          4.56         3.32 o                         
 -10   3   7          1.50          0.42         1.81 o                         
  -9   3   7         25.04         27.50         2.73 o                         
  -8   3   7        185.70        176.17         3.96 o                         
  -7   3   7         39.55         35.96         2.07 o                         
  -6   3   7          9.39          9.15         1.10 o                         
  -5   3   7          5.69          4.17         0.82 o                         
  -4   3   7          2.62          1.47         0.74 o                         
  -3   3   7        134.95        135.29         1.94 o                         
  -2   3   7         29.32         31.09         1.43 o                         
  -1   3   7        496.48        468.02         4.62 o                         
   0   3   7         94.94         94.12         1.87 o                         
   1   3   7        421.31        449.13         4.56 o                         
   2   3   7        292.83        293.49         3.87 o                         
   3   3   7        105.50         90.97         2.47 o                         
   4   3   7        180.11        189.33         3.50 o                         
   5   3   7          3.18          5.81         1.55 o                         
   6   3   7         11.16         10.42         2.24 o                         
   7   3   7         34.87         36.45         3.22 o                         
 -11   4   7          1.94          4.52         2.22 o                         
 -10   4   7         30.59         34.79         2.60 o                         
  -9   4   7         36.01         38.53         2.70 o                         
  -8   4   7         14.44         13.45         1.77 o                         
  -7   4   7        378.55        366.80         5.74 o                         
  -6   4   7        127.56        119.93         3.17 o                         
  -5   4   7        276.80        274.65         3.41 o                         
  -4   4   7        507.98        521.22         4.78 o                         
  -3   4   7          6.87         10.92         0.88 o                         
  -2   4   7        124.15        123.51         1.96 o                         
  -1   4   7          0.16          3.18         0.77 o                         
   0   4   7          0.07          1.39         0.72 o                         
   1   4   7        313.39        336.17         4.26 o                         
   2   4   7        222.98        215.14         4.96 o                         
   3   4   7        151.01        139.00         3.00 o                         
   4   4   7        302.72        295.41         4.96 o                         
   5   4   7         14.80         13.17         1.84 o                         
   6   4   7          9.59          8.66         2.07 o                         
   7   4   7         40.54         45.69         3.57 o                         
 -11   5   7        170.31        181.38         7.42 o                         
 -10   5   7         56.74         54.80         3.30 o                         
  -9   5   7          3.76          6.53         2.51 o                         
  -8   5   7        147.42        121.29         3.93 o                         
  -7   5   7          0.50          1.84         1.40 o                         
  -6   5   7        299.45        288.81         4.98 o                         
  -5   5   7         47.15         53.27         2.12 o                         
  -4   5   7          0.11         -0.03         0.76 o                         
  -3   5   7          5.34          4.32         0.83 o                         
  -2   5   7        283.16        278.70         3.41 o                         
  -1   5   7        454.26        460.53         4.50 o                         
   0   5   7         82.91         67.11         1.79 o                         
   1   5   7          4.62          1.74         1.31 o                         
   2   5   7        551.42        574.98         7.05 o                         
   3   5   7         29.22         25.23         2.11 o                         
   4   5   7         12.50         10.12         1.72 o                         
   5   5   7         74.88         82.00         3.25 o                         
   6   5   7         45.16         51.65         4.74 o                         
 -10   6   7        224.29        228.25         7.10 o                         
  -9   6   7         14.57         23.93         3.09 o                         
  -8   6   7         30.76         30.49         2.21 o                         
  -7   6   7          5.06          2.30         1.45 o                         
  -6   6   7        412.37        351.13         6.22 o                         
  -5   6   7        359.56        319.70         5.63 o                         
  -4   6   7        367.03        351.69         4.53 o                         
  -3   6   7         59.98         54.20         1.77 o                         
  -2   6   7        288.48        241.67         3.78 o                         
  -1   6   7         59.94         53.55         1.75 o                         
   0   6   7         67.10         64.09         2.35 o                         
   1   6   7          1.88          1.11         1.23 o                         
   2   6   7         97.10         97.52         3.06 o                         
   3   6   7        307.21        304.97         5.10 o                         
   4   6   7         11.41         12.91         1.91 o                         
   5   6   7          3.21          5.49         2.61 o                         
   6   6   7          6.05          7.12         2.39 o                         
 -10   7   7         15.63         16.49         3.67 o                         
  -9   7   7         44.91         49.85         4.44 o                         
  -8   7   7         16.31         12.08         2.01 o                         
  -7   7   7         45.22         53.39         2.64 o                         
  -6   7   7         33.23         28.96         2.26 o                         
  -5   7   7          5.29          6.50         1.47 o                         
  -4   7   7          2.12          0.02         1.28 o                         
  -3   7   7          6.95          1.15         1.37 o                         
  -2   7   7        419.48        398.82         4.64 o                         
  -1   7   7        130.02        135.52         3.24 o                         
   0   7   7        154.56        141.68         3.41 o                         
   1   7   7         78.40         81.31         2.83 o                         
   2   7   7         61.03         54.73         2.58 o                         
   3   7   7          4.14          5.57         1.98 o                         
   4   7   7          0.12         -0.36         1.82 o                         
   5   7   7         42.63         37.80         3.07 o                         
 -10   8   7          6.22          8.78         5.81 o                         
  -9   8   7         44.06         37.47         4.26 o                         
  -8   8   7         79.59         65.52         4.38 o                         
  -7   8   7         21.88         21.62         2.59 o                         
  -6   8   7         54.84         53.00         2.84 o                         
  -5   8   7         27.32         23.18         1.95 o                         
  -4   8   7         16.84         16.73         1.70 o                         
  -3   8   7         47.34         49.20         2.36 o                         
  -2   8   7         11.43         12.42         1.83 o                         
  -1   8   7          9.82          9.05         1.52 o                         
   0   8   7          2.41          3.12         1.47 o                         
   1   8   7          0.01         -0.30         1.47 o                         
   2   8   7          0.18         -1.11         1.65 o                         
   3   8   7        150.88        153.93         5.21 o                         
   4   8   7          0.44         -2.16         2.16 o                         
  -9   9   7         11.26         18.92         6.50 o                         
  -8   9   7         74.60         84.36         4.41 o                         
  -7   9   7          5.46          7.24         2.94 o                         
  -6   9   7         28.91         44.43         6.15 o                         
  -5   9   7        101.46        100.33         4.56 o                         
  -4   9   7          5.49          5.05         1.81 o                         
  -3   9   7         72.45         71.32         3.17 o                         
  -2   9   7         26.70         32.44         7.05 o                         
  -1   9   7          2.08          1.93         2.29 o                         
   0   9   7        121.49        112.48         3.94 o                         
   1   9   7         29.47         29.36         2.45 o                         
   2   9   7          4.23          8.13         2.65 o                         
   3   9   7         31.14         35.24         5.62 o                         
  -8  10   7         18.34         27.24         5.93 o                         
  -7  10   7          4.09          3.57         2.79 o                         
  -6  10   7          1.90          4.16         3.38 o                         
  -5  10   7        237.04        251.65        13.86 o                         
  -4  10   7          7.64          3.43         2.63 o                         
  -3  10   7         40.58         32.48         4.30 o                         
  -2  10   7        128.71        126.90         4.94 o                         
  -1  10   7          7.99          6.92         2.31 o                         
   0  10   7         43.06         43.74         4.46 o                         
   1  10   7         17.97         26.41         2.52 o                         
   2  10   7         43.02         55.31         3.71 o                         
   3  10   7         88.69         93.45        11.51 o                         
  -7  11   7          6.17          3.99         5.13 o                         
  -6  11   7         13.57          6.72         6.72 o                         
  -5  11   7        361.33        428.70        12.57 o                         
  -4  11   7         15.95         13.89         3.96 o                         
  -3  11   7         15.37         14.55         7.41 o                         
  -2  11   7         28.10         33.07         3.73 o                         
  -1  11   7         14.31         21.91         4.22 o                         
   0  11   7          0.02         -1.13         2.69 o                         
  -2  12   7          8.45          2.85         4.67 o                         
  -4 -11   8          7.26         12.65         5.70 o                         
  -3 -11   8         47.92         44.05         5.40 o                         
  -2 -11   8          0.01         -3.14         3.14 o                         
  -1 -11   8          0.01          2.82         3.58 o                         
   0 -11   8          5.15          6.72         2.82 o                         
   1 -11   8        152.53        185.67         7.08 o                         
   2 -11   8         12.51         18.74         3.64 o                         
   3 -11   8          6.40          6.83         4.62 o                         
  -5 -10   8          1.02         -0.10         2.38 o                         
  -4 -10   8        144.39        183.05         5.94 o                         
  -3 -10   8         17.95         13.34         3.06 o                         
  -2 -10   8          2.87         -0.80         4.10 o                         
  -1 -10   8         34.83         41.14         4.06 o                         
   0 -10   8          0.05          1.42         1.97 o                         
   1 -10   8        155.35        186.47         4.62 o                         
   2 -10   8         11.88         15.74         2.35 o                         
   3 -10   8          2.75          1.01         2.39 o                         
   4 -10   8        122.11        159.51         8.32 o                         
  -6  -9   8          3.33          4.37         2.41 o                         
  -5  -9   8          1.18          9.85         2.52 o                         
  -4  -9   8         15.34         21.80         2.65 o                         
  -3  -9   8          0.61          1.90         2.05 o                         
  -2  -9   8          6.83          7.84         1.67 o                         
  -1  -9   8          2.31          2.99         1.60 o                         
   0  -9   8         99.99        101.77         5.46 o                         
   1  -9   8          5.65          8.05         1.95 o                         
   2  -9   8          1.27          1.28         1.52 o                         
   3  -9   8        110.96        118.74         4.99 o                         
   4  -9   8         58.95         62.33         3.52 o                         
   5  -9   8         25.94         28.71         4.43 o                         
  -7  -8   8         40.39         59.05         5.35 o                         
  -6  -8   8         48.69         49.22         3.43 o                         
  -5  -8   8        115.45        123.28         6.56 o                         
  -4  -8   8         92.91        103.09         4.57 o                         
  -3  -8   8        127.70        119.26         3.90 o                         
  -2  -8   8        153.36        162.43         3.71 o                         
  -1  -8   8        190.73        175.13         3.90 o                         
   0  -8   8         32.49         24.75         2.18 o                         
   1  -8   8        115.43        125.89         4.19 o                         
   2  -8   8          0.95          3.54         1.75 o                         
   3  -8   8          4.68          2.18         1.79 o                         
   4  -8   8          5.09          3.36         2.09 o                         
   5  -8   8          0.08         -1.07         1.76 o                         
   6  -8   8          2.06          2.24         3.73 o                         
  -8  -7   8          2.61          6.11         2.83 o                         
  -7  -7   8          0.80          3.68         3.18 o                         
  -6  -7   8         26.69         29.16         3.66 o                         
  -5  -7   8          0.00         -0.56         1.82 o                         
  -4  -7   8         29.57         30.43         2.31 o                         
  -3  -7   8         71.47         67.76         2.94 o                         
  -2  -7   8        112.17        120.29         3.26 o                         
  -1  -7   8         62.44         58.00         2.22 o                         
   0  -7   8         33.71         31.94         1.95 o                         
   1  -7   8         43.76         43.09         3.55 o                         
   2  -7   8         19.08         15.54         1.73 o                         
   3  -7   8         52.94         60.68         2.72 o                         
   4  -7   8         10.10         10.69         1.90 o                         
   5  -7   8          1.72          2.28         2.37 o                         
   6  -7   8          6.19          7.42         2.28 o                         
   7  -7   8         72.99         62.11         7.75 o                         
  -9  -6   8         21.77         20.88         3.31 o                         
  -8  -6   8          4.80          2.44         2.64 o                         
  -7  -6   8         70.43         71.66         4.24 o                         
  -6  -6   8         87.27         81.68         3.69 o                         
  -5  -6   8        179.82        161.29         4.03 o                         
  -4  -6   8        228.06        195.72         3.85 o                         
  -3  -6   8          3.22          3.24         1.11 o                         
  -2  -6   8         52.55         37.24         1.74 o                         
  -1  -6   8        566.48        561.86         5.88 o                         
   0  -6   8        223.71        227.45         3.46 o                         
   1  -6   8          6.34          5.67         1.49 o                         
   2  -6   8         41.37         36.62         1.92 o                         
   3  -6   8         26.30         25.32         2.45 o                         
   4  -6   8         64.51         66.64         2.65 o                         
   5  -6   8          0.01         -0.26         1.46 o                         
   6  -6   8          0.79          0.76         1.96 o                         
   7  -6   8         12.06         12.94         2.66 o                         
  -9  -5   8         11.47         19.19         3.23 o                         
  -8  -5   8          6.52          7.10         2.28 o                         
  -7  -5   8        294.32        279.01         6.74 o                         
  -6  -5   8         24.23         19.44         1.95 o                         
  -5  -5   8         20.32         28.07         1.63 o                         
  -4  -5   8        119.53        140.59         2.84 o                         
  -3  -5   8         79.11         72.06         2.00 o                         
  -2  -5   8        192.14        203.90         3.02 o                         
  -1  -5   8        481.67        419.81         4.68 o                         
   0  -5   8         26.14         20.61         1.48 o                         
   1  -5   8         74.68         56.16         3.09 o                         
   2  -5   8         13.62          8.33         1.39 o                         
   3  -5   8          7.15          4.64         1.22 o                         
   4  -5   8         29.25         29.74         1.87 o                         
   5  -5   8         27.90         25.32         2.19 o                         
   6  -5   8         24.65         24.01         2.69 o                         
   7  -5   8          1.24          2.01         2.39 o                         
 -10  -4   8          6.13          6.43         3.56 o                         
  -9  -4   8         21.80         18.82         3.21 o                         
  -8  -4   8        120.93        124.20         5.59 o                         
  -7  -4   8         13.38         16.58         3.62 o                         
  -6  -4   8         11.42         12.09         1.49 o                         
  -5  -4   8         13.58          4.06         1.06 o                         
  -4  -4   8          1.03          0.44         0.74 o                         
  -3  -4   8          1.64          2.50         0.76 o                         
  -2  -4   8        113.25        111.60         2.12 o                         
  -1  -4   8         17.06         13.06         1.06 o                         
   0  -4   8       1334.62       1391.61        11.67 o                         
   1  -4   8         93.65         94.99         2.54 o                         
   2  -4   8         89.89         79.11         2.11 o                         
   3  -4   8        126.70        129.43         2.89 o                         
   4  -4   8          5.70          4.25         1.26 o                         
   5  -4   8          0.55          2.98         1.27 o                         
   6  -4   8          8.21          8.57         1.72 o                         
   7  -4   8         16.76         17.31         3.87 o                         
 -10  -3   8         35.44         30.90         3.68 o                         
  -9  -3   8         19.54         21.37         3.00 o                         
  -8  -3   8        214.01        219.52         5.51 o                         
  -7  -3   8        313.95        314.15         5.04 o                         
  -6  -3   8         59.14         60.84         3.60 o                         
  -5  -3   8         12.48         11.48         1.17 o                         
  -4  -3   8        302.35        285.17         3.44 o                         
  -3  -3   8         85.86         92.57         1.92 o                         
  -2  -3   8        334.99        325.96         3.64 o                         
  -1  -3   8          1.68          4.35         0.75 o                         
   0  -3   8       1665.49       1595.14        12.94 o                         
   1  -3   8         34.88         37.45         1.68 o                         
   2  -3   8        387.82        383.55         4.37 o                         
   3  -3   8        110.46         99.66         2.23 o                         
   4  -3   8         38.86         35.15         1.67 o                         
   5  -3   8          3.00          4.28         1.28 o                         
   6  -3   8         41.95         44.33         2.50 o                         
 -11  -2   8          3.97          4.05         3.42 o                         
 -10  -2   8          9.36          8.58         3.27 o                         
  -9  -2   8         82.04         87.93         3.67 o                         
  -8  -2   8          0.69         -1.50         1.53 o                         
  -7  -2   8        303.76        268.57         4.95 o                         
  -6  -2   8         22.63         30.33         1.72 o                         
  -5  -2   8          6.26          7.62         0.95 o                         
  -4  -2   8        134.96        138.79         2.18 o                         
  -3  -2   8        304.12        261.14         3.12 o                         
  -2  -2   8        585.38        555.43         5.69 o                         
  -1  -2   8        640.88        588.50         6.30 o                         
   0  -2   8        123.35        121.56         3.00 o                         
   1  -2   8          5.30          8.45         0.82 o                         
   2  -2   8         49.71         49.50         1.67 o                         
   3  -2   8          0.02          0.61         0.92 o                         
   4  -2   8        514.20        480.28         6.19 o                         
   5  -2   8         20.43         17.56         1.29 o                         
   6  -2   8        224.09        228.38         6.06 o                         
 -11  -1   8         12.31         23.18         7.92 o                         
 -10  -1   8         17.39         19.59         2.88 o                         
  -9  -1   8         94.61         97.88         4.16 o                         
  -8  -1   8         76.53         68.98         3.21 o                         
  -7  -1   8        103.59        104.45         3.08 o                         
  -6  -1   8        425.19        418.78         5.50 o                         
  -5  -1   8        340.22        336.74         3.51 o                         
  -4  -1   8         37.04         38.37         1.20 o                         
  -3  -1   8         55.93         56.66         1.67 o                         
  -2  -1   8        925.56        948.51         8.68 o                         
  -1  -1   8        175.02        141.17         2.22 o                         
   0  -1   8         70.75         64.47         1.64 o                         
   1  -1   8          4.82          3.84         0.80 o                         
   2  -1   8        698.44        728.59         5.80 o                         
   3  -1   8         92.19         96.16         2.20 o                         
   4  -1   8          7.69          7.98         0.98 o                         
   5  -1   8         95.40         84.93         2.24 o                         
   6  -1   8        123.17        116.03         3.75 o                         
 -11   0   8        211.48        227.36         7.13 o                         
 -10   0   8         12.31         20.84         2.95 o                         
  -9   0   8          0.00         -0.60         1.53 o                         
  -8   0   8        130.49        130.64         3.42 o                         
  -7   0   8       1370.99       1401.54        14.00 o                         
  -6   0   8        116.93         96.59         2.62 o                         
  -5   0   8        194.85        208.47         2.43 o                         
  -4   0   8         33.85         43.07         1.22 o                         
  -3   0   8        420.14        420.74         3.97 o                         
  -2   0   8         14.10         12.41         0.82 o                         
  -1   0   8         98.96         99.60         1.63 o                         
   0   0   8          9.61          7.69         0.73 o                         
   1   0   8         57.75         58.83         1.43 o                         
   2   0   8        103.28         96.42         1.96 o                         
   3   0   8         10.69          7.84         0.96 o                         
   4   0   8         27.82         29.05         1.86 o                         
   5   0   8          7.97          8.90         1.47 o                         
   6   0   8         34.50         35.50         3.40 o                         
   7   0   8        123.83        138.82         4.36 o                         
   8   0   8         18.57         22.34         5.70 o                         
 -11   1   8         64.97         77.21         4.52 o                         
 -10   1   8         63.43         67.54         3.51 o                         
  -9   1   8         73.73         73.51         6.45 o                         
  -8   1   8          0.24          3.22         1.62 o                         
  -7   1   8         69.97         64.21         2.42 o                         
  -6   1   8        134.57        148.78         2.72 o                         
  -5   1   8         19.24         19.10         1.01 o                         
  -4   1   8        292.08        290.16         3.27 o                         
  -3   1   8        324.34        287.46         2.92 o                         
  -2   1   8        103.06        133.98         1.99 o                         
  -1   1   8         71.97         52.67         1.50 o                         
   0   1   8          0.41         -0.33         0.58 o                         
   1   1   8        389.77        394.76         4.28 o                         
   2   1   8        173.20        145.53         2.37 o                         
   3   1   8        141.16        153.97         2.72 o                         
   4   1   8         63.86         58.52         2.19 o                         
   5   1   8        164.87        157.66         3.21 o                         
   6   1   8         88.54         85.44         3.46 o                         
   7   1   8         48.99         53.75         3.08 o                         
   8   1   8          4.16          4.22         4.90 o                         
 -11   2   8         79.51         89.99         6.14 o                         
 -10   2   8         76.88         85.51         4.43 o                         
  -9   2   8          1.46         -0.02         1.92 o                         
  -8   2   8          3.68          6.80         1.67 o                         
  -7   2   8         97.17         92.40         3.08 o                         
  -6   2   8          2.15          3.30         0.91 o                         
  -5   2   8         31.13         32.72         1.23 o                         
  -4   2   8        597.64        608.07         5.02 o                         
  -3   2   8          1.68          2.27         0.71 o                         
  -2   2   8         46.24         53.88         1.49 o                         
  -1   2   8        140.33        147.22         2.46 o                         
   0   2   8         37.68         40.49         1.46 o                         
   1   2   8         25.22         19.76         1.14 o                         
   2   2   8         21.31         17.61         1.19 o                         
   3   2   8        104.51         94.98         2.53 o                         
   4   2   8         17.25         11.17         1.30 o                         
   5   2   8         23.38         18.15         2.04 o                         
   6   2   8         16.00         14.44         2.35 o                         
   7   2   8          0.11          0.10         2.15 o                         
 -11   3   8         36.77         38.51         3.31 o                         
 -10   3   8         15.77         12.68         2.03 o                         
  -9   3   8        276.78        265.06         5.54 o                         
  -8   3   8         63.29         64.15         3.01 o                         
  -7   3   8         25.28         26.81         1.80 o                         
  -6   3   8          5.35          6.81         1.26 o                         
  -5   3   8        163.26        163.67         2.58 o                         
  -4   3   8         62.68         55.82         1.85 o                         
  -3   3   8          2.52          3.71         1.07 o                         
  -2   3   8       1683.05       1660.68        14.34 o                         
  -1   3   8         20.81         23.65         1.17 o                         
   0   3   8         16.55         17.50         1.09 o                         
   1   3   8        359.53        356.29         4.37 o                         
   2   3   8         69.18         71.27         3.80 o                         
   3   3   8         53.44         44.59         2.07 o                         
   4   3   8          0.17         -0.41         1.19 o                         
   5   3   8         65.86         54.86         2.85 o                         
   6   3   8          2.27          2.67         1.86 o                         
   7   3   8          6.17          5.34         2.80 o                         
 -11   4   8          5.28          5.50         2.42 o                         
 -10   4   8         14.95          7.27         1.94 o                         
  -9   4   8        174.48        176.57         4.66 o                         
  -8   4   8         17.13         11.73         1.70 o                         
  -7   4   8         38.21         35.43         2.08 o                         
  -6   4   8          0.58         -1.09         1.09 o                         
  -5   4   8         99.47        108.94         2.25 o                         
  -4   4   8        556.08        570.92         5.57 o                         
  -3   4   8        202.88        221.96         3.47 o                         
  -2   4   8        148.53        149.90         3.44 o                         
  -1   4   8          1.10          0.07         0.80 o                         
   0   4   8        629.99        620.02         6.10 o                         
   1   4   8        104.25        112.80         2.80 o                         
   2   4   8         41.61         44.70         2.62 o                         
   3   4   8         28.80         29.92         2.45 o                         
   4   4   8          0.00          0.51         1.44 o                         
   5   4   8        103.48        111.69         3.65 o                         
   6   4   8        110.44        100.16         5.30 o                         
 -11   5   8          4.84          5.00         2.90 o                         
 -10   5   8         53.69         47.61         3.40 o                         
  -9   5   8          7.18         13.37         2.18 o                         
  -8   5   8          8.60          8.87         2.10 o                         
  -7   5   8        544.38        534.66         6.95 o                         
  -6   5   8          0.00          1.57         1.24 o                         
  -5   5   8         48.93         36.76         1.83 o                         
  -4   5   8         33.83         31.44         1.54 o                         
  -3   5   8         47.50         53.19         2.00 o                         
  -2   5   8       2105.74       2132.73        17.09 o                         
  -1   5   8        384.06        376.44         4.65 o                         
   0   5   8         94.91         94.56         2.69 o                         
   1   5   8         98.59         99.07         2.68 o                         
   2   5   8        152.03        148.74         3.52 o                         
   3   5   8         69.19         63.54         2.86 o                         
   4   5   8         23.23         23.06         2.26 o                         
   5   5   8         95.37        102.11         4.51 o                         
   6   5   8          1.23          1.92         2.03 o                         
 -11   6   8         14.45         23.12         7.01 o                         
 -10   6   8        238.67        275.03         7.10 o                         
  -9   6   8         31.34         29.89         2.63 o                         
  -8   6   8          3.46          4.96         1.61 o                         
  -7   6   8         61.56         58.05         2.57 o                         
  -6   6   8          0.10          1.33         1.82 o                         
  -5   6   8         41.62         51.49         2.58 o                         
  -4   6   8        187.72        188.48         3.64 o                         
  -3   6   8          9.98         13.82         1.30 o                         
  -2   6   8         15.74         18.36         1.38 o                         
  -1   6   8        104.52        101.82         2.63 o                         
   0   6   8         13.82         13.91         1.84 o                         
   1   6   8        132.06        130.27         3.39 o                         
   2   6   8        882.51        860.99        10.23 o                         
   3   6   8         12.47         12.30         1.92 o                         
   4   6   8          0.16         -0.35         2.62 o                         
   5   6   8          5.27          8.61         2.40 o                         
 -10   7   8          0.77          8.89         5.01 o                         
  -9   7   8         18.72         23.42         2.88 o                         
  -8   7   8          9.18          8.36         2.09 o                         
  -7   7   8        188.23        180.81         5.12 o                         
  -6   7   8          7.62          8.41         4.38 o                         
  -5   7   8         92.63        100.46         4.21 o                         
  -4   7   8          0.00         -0.83         1.36 o                         
  -3   7   8         90.39         96.21         3.78 o                         
  -2   7   8         19.80         19.28         1.51 o                         
  -1   7   8         25.58         26.84         2.14 o                         
   0   7   8        383.09        393.27         5.34 o                         
   1   7   8         57.25         62.46         2.97 o                         
   2   7   8         43.55         48.20         2.56 o                         
   3   7   8          6.97          3.70         2.08 o                         
   4   7   8          0.02          3.27         2.25 o                         
   5   7   8          0.09         -3.08         4.90 o                         
  -9   8   8          0.33          4.05         4.90 o                         
  -8   8   8         17.24         16.20         3.00 o                         
  -7   8   8         35.61         39.73         3.67 o                         
  -6   8   8          9.06         11.40         2.66 o                         
  -5   8   8        104.63        102.26         4.21 o                         
  -4   8   8        167.09        175.18         4.77 o                         
  -3   8   8        117.05        117.52         3.57 o                         
  -2   8   8         40.73         39.21         2.58 o                         
  -1   8   8          5.59          6.92         1.42 o                         
   0   8   8         52.01         50.48         2.33 o                         
   1   8   8         44.49         40.53         2.47 o                         
   2   8   8          0.94          1.45         1.75 o                         
   3   8   8          2.93          6.03         2.43 o                         
   4   8   8        100.32        107.77         6.16 o                         
  -8   9   8         41.94         39.85         3.91 o                         
  -7   9   8          0.20         -1.30         2.41 o                         
  -6   9   8          0.02         -1.24         2.82 o                         
  -5   9   8         26.75         32.68         2.89 o                         
  -4   9   8          0.05         -0.15         1.92 o                         
  -3   9   8         70.23         73.87         4.25 o                         
  -2   9   8          0.10          1.00         1.95 o                         
  -1   9   8          0.89          3.61         1.86 o                         
   0   9   8          0.13         -0.75         1.70 o                         
   1   9   8         13.03         14.92         3.04 o                         
   2   9   8         20.00         34.13         3.18 o                         
   3   9   8         15.92         12.39         3.70 o                         
  -7  10   8         13.96         18.11         4.73 o                         
  -6  10   8        298.68        313.10        14.22 o                         
  -5  10   8        128.96        139.40         9.40 o                         
  -4  10   8         20.10         16.58         4.84 o                         
  -3  10   8        106.90        115.74         5.73 o                         
  -2  10   8         16.86         18.66         2.54 o                         
  -1  10   8         56.98         58.21         3.71 o                         
   0  10   8          5.84         11.48         3.68 o                         
   1  10   8          0.07          2.86         2.24 o                         
   2  10   8         13.77         11.82         4.50 o                         
  -4  11   8          0.32          0.93         4.10 o                         
  -3  11   8         13.56         16.02         3.37 o                         
  -2  11   8         19.65         19.10         3.38 o                         
  -1  11   8         11.83         10.82         3.67 o                         
   1  11   8         30.42         30.32         8.55 o                         
  -3 -11   9         55.17         64.39         8.78 o                         
  -1 -11   9        105.26        138.70        15.50 o                         
   0 -11   9          3.33          1.52         3.59 o                         
   1 -11   9         11.57          6.91         3.20 o                         
   2 -11   9          5.50         13.33         5.93 o                         
  -5 -10   9         50.54         61.90         5.32 o                         
  -4 -10   9         10.04         19.23         2.91 o                         
  -3 -10   9         29.14         24.05         3.54 o                         
  -2 -10   9          0.04          5.46         3.50 o                         
  -1 -10   9         21.82         24.12         2.62 o                         
   0 -10   9         52.51         71.33         4.20 o                         
   1 -10   9         20.04         28.60         2.74 o                         
   2 -10   9         36.68         42.39         3.15 o                         
   3 -10   9          0.77         -0.49         2.52 o                         
   4 -10   9          0.89          7.52         5.13 o                         
  -6  -9   9          0.38          2.21         2.40 o                         
  -5  -9   9         87.22         71.37         4.71 o                         
  -4  -9   9         51.95         53.19         3.49 o                         
  -3  -9   9        157.39        172.89         6.07 o                         
  -2  -9   9          8.26          8.19         1.77 o                         
  -1  -9   9         72.41         75.56         3.71 o                         
   0  -9   9         55.00         68.22         3.04 o                         
   1  -9   9          2.56          1.45         1.70 o                         
   2  -9   9         12.11         11.12         2.11 o                         
   3  -9   9          4.64          4.00         2.01 o                         
   4  -9   9          6.80          6.56         2.28 o                         
  -7  -8   9          0.30          0.80         2.72 o                         
  -6  -8   9         23.11         26.60         3.44 o                         
  -5  -8   9        342.31        372.04         8.98 o                         
  -4  -8   9          0.92          0.08         1.91 o                         
  -3  -8   9         49.13         40.53         2.96 o                         
  -2  -8   9         70.83         69.32         2.79 o                         
  -1  -8   9         21.43         23.21         2.29 o                         
   0  -8   9         31.52         27.65         2.11 o                         
   1  -8   9         29.76         29.47         2.38 o                         
   2  -8   9          1.21          3.67         1.72 o                         
   3  -8   9         31.05         34.72         2.77 o                         
   4  -8   9         57.23         54.39         3.22 o                         
   5  -8   9          2.00          0.39         2.30 o                         
  -8  -7   9         65.41         82.57         5.87 o                         
  -7  -7   9          8.67          5.71         3.46 o                         
  -6  -7   9         30.03         25.00         3.29 o                         
  -5  -7   9          1.41          2.35         2.00 o                         
  -4  -7   9          0.54         -1.21         1.38 o                         
  -3  -7   9        108.11        101.35         3.32 o                         
  -2  -7   9          8.57          8.91         1.44 o                         
  -1  -7   9        131.45        120.24         3.34 o                         
   0  -7   9        105.76        104.99         2.95 o                         
   1  -7   9          0.77          1.30         1.37 o                         
   2  -7   9         25.46         29.74         2.19 o                         
   3  -7   9        108.99        105.00         8.77 o                         
   4  -7   9         23.80         21.68         2.22 o                         
   5  -7   9         70.57         74.43         3.84 o                         
   6  -7   9          1.07         -0.72         2.98 o                         
  -9  -6   9         32.15         43.08         5.21 o                         
  -8  -6   9         13.09          4.12         2.76 o                         
  -7  -6   9         24.51         21.05         4.69 o                         
  -6  -6   9          4.08          6.41         2.08 o                         
  -5  -6   9         70.87         63.11         3.34 o                         
  -4  -6   9         11.53          9.06         1.83 o                         
  -3  -6   9        198.78        189.53         3.46 o                         
  -2  -6   9          2.43          2.12         1.06 o                         
  -1  -6   9        264.52        265.31         3.81 o                         
   0  -6   9          9.17          7.47         1.19 o                         
   1  -6   9        122.75        114.81         2.92 o                         
   2  -6   9         22.96         24.72         1.92 o                         
   3  -6   9         13.62         12.83         1.69 o                         
   4  -6   9          4.54          5.26         2.17 o                         
   5  -6   9          1.61          3.70         1.68 o                         
   6  -6   9         60.85         64.50         6.05 o                         
   7  -6   9          8.29         15.16         7.52 o                         
  -9  -5   9          0.16          0.69         2.25 o                         
  -8  -5   9         37.67         45.32         3.28 o                         
  -7  -5   9         13.61         11.92         3.14 o                         
  -6  -5   9         82.47         71.62         4.55 o                         
  -5  -5   9         12.20         15.71         1.73 o                         
  -4  -5   9        123.71        110.76         3.25 o                         
  -3  -5   9          2.29          3.39         0.99 o                         
  -2  -5   9         61.59         66.10         1.98 o                         
  -1  -5   9        573.44        547.92         6.16 o                         
   0  -5   9        425.26        413.12         5.12 o                         
   1  -5   9         33.70         30.24         2.20 o                         
   2  -5   9          8.86         10.23         1.39 o                         
   3  -5   9        133.95        123.67         3.71 o                         
   4  -5   9         16.64         14.02         2.13 o                         
   5  -5   9          8.52         10.19         1.73 o                         
   6  -5   9         33.54         35.44         3.43 o                         
   7  -5   9          3.95          6.94         3.96 o                         
 -10  -4   9         38.01         36.01         6.61 o                         
  -9  -4   9        164.46        171.02         6.48 o                         
  -8  -4   9         26.65         30.14         3.14 o                         
  -7  -4   9          0.09         -0.29         1.75 o                         
  -6  -4   9         65.45         66.07         2.59 o                         
  -5  -4   9         34.38         32.25         1.83 o                         
  -4  -4   9          0.04          2.39         0.90 o                         
  -3  -4   9        266.27        259.08         3.98 o                         
  -2  -4   9         15.80         18.64         1.12 o                         
  -1  -4   9        929.86        856.46         7.99 o                         
   0  -4   9          1.59          4.55         1.28 o                         
   1  -4   9          0.27          0.00         1.03 o                         
   2  -4   9          4.77          4.50         2.18 o                         
   3  -4   9          0.54          0.32         1.32 o                         
   4  -4   9         15.01         16.59         2.06 o                         
   5  -4   9         55.93         55.89         3.24 o                         
   6  -4   9         14.49         14.15         2.63 o                         
   7  -4   9          0.57          5.58         4.67 o                         
 -10  -3   9          1.86         -2.21         2.43 o                         
  -9  -3   9        327.97        353.34        12.17 o                         
  -8  -3   9         67.62         58.45         3.40 o                         
  -7  -3   9         35.37         39.37         2.44 o                         
  -6  -3   9         28.66         29.30         2.10 o                         
  -5  -3   9         96.43         96.59         2.63 o                         
  -4  -3   9         41.81         24.85         1.28 o                         
  -3  -3   9        125.28        142.51         2.42 o                         
  -2  -3   9         16.44         10.44         1.06 o                         
  -1  -3   9        287.60        260.92         3.61 o                         
   0  -3   9          2.14          5.03         0.98 o                         
   1  -3   9         72.60         67.19         2.33 o                         
   2  -3   9        141.74        140.18         2.92 o                         
   3  -3   9          5.77          5.87         1.16 o                         
   4  -3   9        259.52        256.42         4.19 o                         
   5  -3   9          0.00          0.63         1.14 o                         
   6  -3   9         18.85         21.10         2.78 o                         
 -10  -2   9         74.47         79.24         4.17 o                         
  -9  -2   9          2.23          1.16         2.30 o                         
  -8  -2   9          2.14          3.18         1.65 o                         
  -7  -2   9         44.73         44.10         2.48 o                         
  -6  -2   9          8.67          8.34         1.52 o                         
  -5  -2   9         88.28         92.82         2.21 o                         
  -4  -2   9          9.68         14.07         1.05 o                         
  -3  -2   9          1.57          0.28         0.81 o                         
  -2  -2   9        681.35        692.16         6.93 o                         
  -1  -2   9       1174.59       1041.49         9.65 o                         
   0  -2   9         95.18         75.27         2.24 o                         
   1  -2   9         36.48         27.12         1.34 o                         
   2  -2   9          9.19          9.33         1.16 o                         
   3  -2   9         39.35         38.47         1.61 o                         
   4  -2   9         28.65         28.94         1.56 o                         
   5  -2   9         38.01         40.82         1.83 o                         
   6  -2   9         46.59         42.68         3.66 o                         
 -11  -1   9         35.14         41.60         5.22 o                         
 -10  -1   9          8.70         11.95         2.22 o                         
  -9  -1   9         61.79         59.40         3.07 o                         
  -8  -1   9          4.68          5.61         1.54 o                         
  -7  -1   9          5.38          4.39         1.34 o                         
  -6  -1   9        767.69        721.52         8.12 o                         
  -5  -1   9         57.00         76.31         1.76 o                         
  -4  -1   9        156.26        160.58         2.70 o                         
  -3  -1   9          1.27          2.50         1.03 o                         
  -2  -1   9        311.59        274.78         3.57 o                         
  -1  -1   9         88.31        111.52         2.48 o                         
   0  -1   9        455.48        445.83         4.72 o                         
   1  -1   9         67.53         68.81         1.98 o                         
   2  -1   9         55.28         54.91         1.73 o                         
   3  -1   9          1.04          2.30         1.00 o                         
   4  -1   9        140.57        151.64         2.85 o                         
   5  -1   9          3.83          4.58         1.34 o                         
   6  -1   9         12.62         19.58         2.45 o                         
 -11   0   9         13.11         19.76         5.01 o                         
 -10   0   9         50.08         58.55         3.27 o                         
  -9   0   9         22.64         22.73         2.26 o                         
  -8   0   9          0.92         -0.10         1.34 o                         
  -7   0   9        413.31        415.36         7.10 o                         
  -6   0   9         62.71         62.15         2.54 o                         
  -5   0   9        350.40        371.11         3.88 o                         
  -4   0   9        139.02        148.45         2.25 o                         
  -3   0   9          0.40          1.02         0.66 o                         
  -2   0   9         10.13         10.55         0.81 o                         
  -1   0   9        239.59        223.49         2.59 o                         
   0   0   9        211.55        199.66         2.81 o                         
   1   0   9         16.89         19.63         1.10 o                         
   2   0   9          6.39          5.89         1.07 o                         
   3   0   9        276.02        269.84         3.81 o                         
   4   0   9         14.74         17.14         1.54 o                         
   5   0   9         59.89         54.54         2.29 o                         
   6   0   9        265.00        273.94        11.14 o                         
   7   0   9        100.19        125.15        10.03 o                         
 -11   1   9          5.79         13.24         6.27 o                         
 -10   1   9          0.02          3.50         2.58 o                         
  -9   1   9         99.38        107.32         4.33 o                         
  -8   1   9          2.06          3.38         1.50 o                         
  -7   1   9         12.93         11.45         1.62 o                         
  -6   1   9        816.98        850.70         9.10 o                         
  -5   1   9        315.15        350.40         4.34 o                         
  -4   1   9         83.89         91.85         1.83 o                         
  -3   1   9        732.52        854.53         6.75 o                         
  -2   1   9        245.05        260.05         3.32 o                         
  -1   1   9         43.26         39.73         1.41 o                         
   0   1   9         16.39         13.50         1.02 o                         
   1   1   9        304.19        306.05         3.75 o                         
   2   1   9         91.83         85.11         2.73 o                         
   3   1   9         88.39         92.09         2.43 o                         
   4   1   9          8.36         10.87         1.38 o                         
   5   1   9         37.01         41.86         2.60 o                         
   6   1   9          0.01         -1.33         2.30 o                         
   7   1   9         19.25         18.88         2.98 o                         
 -11   2   9          0.15         -0.48         2.49 o                         
 -10   2   9         21.39         26.59         2.57 o                         
  -9   2   9          1.24          2.31         1.63 o                         
  -8   2   9         14.32         16.86         1.84 o                         
  -7   2   9          6.74          3.70         1.40 o                         
  -6   2   9          5.28          8.93         1.26 o                         
  -5   2   9        184.17        186.75         3.02 o                         
  -4   2   9        150.65        146.92         2.26 o                         
  -3   2   9         97.82        106.81         2.06 o                         
  -2   2   9         32.58         41.92         1.57 o                         
  -1   2   9          7.52          5.51         0.94 o                         
   0   2   9          1.47          2.47         0.83 o                         
   1   2   9        169.74        169.42         2.92 o                         
   2   2   9        109.05        101.08         2.37 o                         
   3   2   9         14.22         15.58         1.48 o                         
   4   2   9         57.29         49.21         2.19 o                         
   5   2   9          0.07          2.40         1.57 o                         
   6   2   9         14.61         17.46         2.30 o                         
   7   2   9        106.89        111.66         4.89 o                         
 -11   3   9          4.67         -1.18         3.04 o                         
 -10   3   9         14.21         10.13         2.25 o                         
  -9   3   9         17.90         18.18         2.70 o                         
  -8   3   9         10.66         11.48         2.15 o                         
  -7   3   9        169.31        164.34         4.05 o                         
  -6   3   9         31.13         25.48         1.64 o                         
  -5   3   9        156.42        144.21         3.65 o                         
  -4   3   9          0.20          1.50         0.85 o                         
  -3   3   9        130.57        113.78         2.37 o                         
  -2   3   9        179.61        165.46         2.81 o                         
  -1   3   9         40.05         49.13         2.32 o                         
   0   3   9        102.27         85.07         2.13 o                         
   1   3   9        134.83        125.75         3.14 o                         
   2   3   9         15.57         17.62         1.48 o                         
   3   3   9         62.35         55.97         2.20 o                         
   4   3   9        150.32        156.36         3.85 o                         
   5   3   9          4.48          5.25         1.72 o                         
   6   3   9         75.65         78.91         3.38 o                         
 -11   4   9         72.21         73.17        12.08 o                         
 -10   4   9          2.10          0.37         3.45 o                         
  -9   4   9         10.66         12.39         2.37 o                         
  -8   4   9          0.26         -1.75         1.75 o                         
  -7   4   9          4.34          3.15         1.63 o                         
  -6   4   9          1.18          0.84         1.37 o                         
  -5   4   9        107.70        103.29         2.51 o                         
  -4   4   9         47.87         52.62         2.39 o                         
  -3   4   9         24.46         18.77         1.33 o                         
  -2   4   9        102.43         93.85         2.59 o                         
  -1   4   9        234.67        213.26         3.39 o                         
   0   4   9         47.50         48.38         1.79 o                         
   1   4   9         13.35         14.17         1.49 o                         
   2   4   9        116.29        103.62         2.82 o                         
   3   4   9         53.26         55.12         2.33 o                         
   4   4   9          1.57          3.60         1.81 o                         
   5   4   9          0.62         -0.48         1.82 o                         
   6   4   9          0.19         -2.29         2.29 o                         
 -10   5   9        135.35        152.63        10.08 o                         
  -9   5   9         24.89         24.59         3.28 o                         
  -8   5   9         96.71         96.66         4.36 o                         
  -7   5   9         23.04         27.23         2.74 o                         
  -6   5   9        146.89        117.93         3.69 o                         
  -5   5   9         46.02         32.90         2.06 o                         
  -4   5   9          6.35         12.51         1.27 o                         
  -3   5   9         24.50         25.97         1.52 o                         
  -2   5   9        115.78        103.34         2.96 o                         
  -1   5   9        186.59        199.39         3.17 o                         
   0   5   9         87.87         81.40         2.53 o                         
   1   5   9        569.34        567.53         6.64 o                         
   2   5   9          3.37          2.32         1.40 o                         
   3   5   9         38.15         42.05         2.55 o                         
   4   5   9          4.41          7.57         2.00 o                         
   5   5   9          5.13          2.77         2.30 o                         
 -10   6   9         22.45         21.52         3.02 o                         
  -9   6   9         30.53         23.60         3.31 o                         
  -8   6   9         10.97          7.18         2.88 o                         
  -7   6   9         42.78         43.06         2.91 o                         
  -6   6   9         48.25         36.96         2.88 o                         
  -5   6   9         33.80         27.83         2.15 o                         
  -4   6   9         76.57         73.24         2.74 o                         
  -3   6   9          0.10          0.63         1.11 o                         
  -2   6   9          4.93          5.15         1.14 o                         
  -1   6   9         42.71         47.23         2.05 o                         
   0   6   9          9.93          6.14         1.39 o                         
   1   6   9        119.77        133.09         3.53 o                         
   2   6   9        141.34        140.23         4.12 o                         
   3   6   9         11.38          8.56         2.01 o                         
   4   6   9          6.27          6.48         2.27 o                         
   5   6   9         17.47         21.80         4.84 o                         
 -10   7   9          0.21         -0.23         4.67 o                         
  -9   7   9          2.70          1.70         3.22 o                         
  -8   7   9          3.59          4.75         2.10 o                         
  -7   7   9          5.27          1.11         1.83 o                         
  -6   7   9          0.74          1.21         1.80 o                         
  -5   7   9        108.52        110.67         5.83 o                         
  -4   7   9         57.33         59.47         3.25 o                         
  -3   7   9         12.41         10.41         1.59 o                         
  -2   7   9         24.61         23.24         1.72 o                         
  -1   7   9        188.71        186.55         4.02 o                         
   0   7   9         33.15         34.54         2.05 o                         
   1   7   9          1.41          4.46         2.06 o                         
   2   7   9         34.82         30.29         2.80 o                         
   3   7   9          0.02         -0.59         2.04 o                         
   4   7   9          5.06          0.27         2.66 o                         
  -8   8   9          2.88         -1.03         2.42 o                         
  -7   8   9         10.05          8.18         2.73 o                         
  -6   8   9          1.15          2.40         2.03 o                         
  -5   8   9         32.24         34.62         3.42 o                         
  -4   8   9        510.38        532.11         8.62 o                         
  -3   8   9          6.53          5.40         1.80 o                         
  -2   8   9        126.96        119.33         5.21 o                         
  -1   8   9         43.48         48.35         2.61 o                         
   0   8   9          0.39         -0.55         1.49 o                         
   1   8   9         77.58         79.67         3.47 o                         
   2   8   9          4.01          2.50         2.11 o                         
   3   8   9        109.19        118.55         5.19 o                         
  -8   9   9          1.97          3.48         3.31 o                         
  -7   9   9          0.11         -0.02         2.43 o                         
  -6   9   9         19.03         14.11         2.48 o                         
  -5   9   9         16.60         17.71         5.76 o                         
  -4   9   9          3.87          0.77         2.32 o                         
  -3   9   9         23.42         27.36         2.73 o                         
  -2   9   9        104.31        115.34         4.71 o                         
  -1   9   9          1.82          5.23         1.97 o                         
   0   9   9         45.87         50.15         2.96 o                         
   1   9   9          1.19          6.10         1.97 o                         
   2   9   9         17.89         19.77         3.34 o                         
  -7  10   9         79.77         88.48        15.04 o                         
  -6  10   9         42.87         51.79         5.42 o                         
  -5  10   9        180.74        216.30         8.96 o                         
  -4  10   9        233.53        239.36        12.01 o                         
  -3  10   9          0.27         -1.52         3.05 o                         
  -2  10   9         55.64         53.87         3.58 o                         
  -1  10   9         98.22        119.30        11.52 o                         
   0  10   9          7.86          5.79         2.44 o                         
   1  10   9         25.99         24.48         4.40 o                         
  -2  11   9         12.28         11.74         5.36 o                         
  -2 -11  10          2.12          3.76         7.18 o                         
  -1 -11  10          1.23          7.86         5.01 o                         
   0 -11  10         28.17         31.57         4.75 o                         
  -5 -10  10         12.40         18.46         6.27 o                         
  -4 -10  10        100.60        107.45         7.88 o                         
  -3 -10  10         45.18         44.66         4.33 o                         
  -2 -10  10          0.00         -2.72         2.72 o                         
  -1 -10  10          0.00          0.36         2.68 o                         
   0 -10  10         53.45         62.76         4.71 o                         
   1 -10  10         11.39         10.74         2.80 o                         
   2 -10  10          0.05          0.01         3.50 o                         
  -6  -9  10         53.39         51.74         8.21 o                         
  -5  -9  10          4.08          3.11         7.01 o                         
  -4  -9  10        171.95        203.99         5.37 o                         
  -3  -9  10         17.77         20.25         2.40 o                         
  -2  -9  10          1.59          3.95         1.70 o                         
  -1  -9  10          3.36          0.13         2.27 o                         
   0  -9  10          7.83          5.13         3.76 o                         
   1  -9  10          2.73          4.23         2.58 o                         
   2  -9  10         11.14          6.27         2.50 o                         
   3  -9  10         10.69          9.78         2.36 o                         
   4  -9  10         10.28          8.21         5.36 o                         
  -7  -8  10         93.51         97.33         9.92 o                         
  -6  -8  10         38.35         26.69         4.34 o                         
  -5  -8  10         22.47         17.05         3.81 o                         
  -4  -8  10         26.47         26.03         3.13 o                         
  -3  -8  10          0.42         -0.20         1.56 o                         
  -2  -8  10          2.48          4.67         1.79 o                         
  -1  -8  10          1.97         -0.05         2.29 o                         
   0  -8  10         29.81         30.59         2.76 o                         
   1  -8  10          4.25          6.54         2.21 o                         
   2  -8  10         20.62         17.80         2.45 o                         
   3  -8  10         33.86         43.58         3.49 o                         
   4  -8  10          0.06          0.69         2.39 o                         
  -8  -7  10          7.68          8.66         5.58 o                         
  -7  -7  10          6.18         -2.65         5.13 o                         
  -6  -7  10         95.69         90.90         7.73 o                         
  -5  -7  10          0.01          3.41         2.32 o                         
  -4  -7  10         11.24         12.20         1.96 o                         
  -3  -7  10         25.33         24.89         1.97 o                         
  -2  -7  10         85.11         76.68         3.91 o                         
  -1  -7  10         10.68          6.49         1.58 o                         
   0  -7  10         14.07         11.50         1.74 o                         
   1  -7  10         35.02         32.59         2.46 o                         
   2  -7  10         13.39         10.51         2.30 o                         
   3  -7  10         72.36         70.21         3.40 o                         
   4  -7  10          6.12          8.93         2.15 o                         
   5  -7  10          0.27          2.39         2.61 o                         
  -9  -6  10          3.35         -2.28         4.90 o                         
  -8  -6  10          4.59          1.56         3.42 o                         
  -7  -6  10         29.54         28.61         6.15 o                         
  -6  -6  10          3.76          2.80         3.26 o                         
  -5  -6  10         46.22         42.65         2.92 o                         
  -4  -6  10          1.21          1.61         1.50 o                         
  -3  -6  10        103.13         96.24         2.74 o                         
  -2  -6  10        106.38         99.72         2.82 o                         
  -1  -6  10          7.00          2.55         1.26 o                         
   0  -6  10         65.82         58.02         2.49 o                         
   1  -6  10         30.26         30.81         1.88 o                         
   2  -6  10          2.07          2.25         1.50 o                         
   3  -6  10          2.33          3.19         2.24 o                         
   4  -6  10          3.96          8.38         2.04 o                         
   5  -6  10          6.67          5.58         2.22 o                         
   6  -6  10        119.96        115.91         7.37 o                         
  -9  -5  10          6.76          6.71         5.37 o                         
  -8  -5  10         29.32         31.38         5.21 o                         
  -7  -5  10          2.03          4.58         2.01 o                         
  -6  -5  10        165.16        178.10         3.97 o                         
  -5  -5  10         14.20         13.03         2.00 o                         
  -4  -5  10         46.34         48.74         2.52 o                         
  -3  -5  10         13.41         11.73         1.47 o                         
  -2  -5  10          7.06          8.85         1.29 o                         
  -1  -5  10          0.36          1.68         1.15 o                         
   0  -5  10        131.75        114.82         2.89 o                         
   1  -5  10        454.46        461.18         5.85 o                         
   2  -5  10        218.22        221.64         3.99 o                         
   3  -5  10         75.29         75.45         2.98 o                         
   4  -5  10         38.07         46.15         2.54 o                         
   5  -5  10         10.89         14.24         1.98 o                         
   6  -5  10          1.91          3.22         2.62 o                         
 -10  -4  10         30.95         34.76         7.64 o                         
  -9  -4  10         10.50         14.67         2.58 o                         
  -8  -4  10         14.15         20.41         3.05 o                         
  -7  -4  10         24.67         21.15         2.28 o                         
  -6  -4  10        126.61        122.09         4.86 o                         
  -5  -4  10          3.73         -0.12         1.32 o                         
  -4  -4  10         62.68         44.48         1.72 o                         
  -3  -4  10        173.19        143.63         2.74 o                         
  -2  -4  10         42.09         50.94         2.26 o                         
  -1  -4  10          6.45          4.55         1.15 o                         
   0  -4  10          4.58          5.02         1.21 o                         
   1  -4  10        137.89        124.88         3.15 o                         
   2  -4  10         18.64         11.87         1.40 o                         
   3  -4  10          3.28          4.99         1.43 o                         
   4  -4  10          0.00          2.17         2.03 o                         
   5  -4  10         14.57         11.73         1.70 o                         
   6  -4  10          0.39          1.63         2.06 o                         
 -10  -3  10         60.39         56.47         6.32 o                         
  -9  -3  10          1.06         -1.38         2.81 o                         
  -8  -3  10         15.03         12.92         3.36 o                         
  -7  -3  10          9.27          3.62         1.85 o                         
  -6  -3  10        123.71        116.84         4.29 o                         
  -5  -3  10          2.71          0.98         1.13 o                         
  -4  -3  10         51.54         42.31         1.94 o                         
  -3  -3  10        109.78        100.04         2.76 o                         
  -2  -3  10          0.49          1.20         1.05 o                         
  -1  -3  10        180.95        184.55         4.89 o                         
   0  -3  10        475.47        452.76         7.18 o                         
   1  -3  10         96.20         97.89         2.86 o                         
   2  -3  10        154.83        132.99         3.68 o                         
   3  -3  10        371.67        408.24         5.13 o                         
   4  -3  10          0.89          2.22         1.24 o                         
   5  -3  10          6.88          4.98         1.68 o                         
   6  -3  10         24.67         20.37         3.58 o                         
 -10  -2  10         55.50         56.46         4.41 o                         
  -9  -2  10          0.33          7.29         4.22 o                         
  -8  -2  10          9.55          8.63         2.06 o                         
  -7  -2  10          1.55          3.84         2.12 o                         
  -6  -2  10         90.45         93.51         3.68 o                         
  -5  -2  10         10.39          9.15         1.15 o                         
  -4  -2  10         36.61         47.24         1.84 o                         
  -3  -2  10          2.06          1.89         0.93 o                         
  -2  -2  10         25.01         30.29         1.52 o                         
  -1  -2  10        143.57        126.11         2.61 o                         
   0  -2  10         16.61         20.25         1.39 o                         
   1  -2  10        195.44        195.14         3.14 o                         
   2  -2  10        436.57        401.03         4.85 o                         
   3  -2  10         80.63         92.30         2.85 o                         
   4  -2  10          0.25          0.75         1.28 o                         
   5  -2  10          0.10          0.74         1.56 o                         
 -10  -1  10          0.05          3.28         2.56 o                         
  -9  -1  10        153.42        160.37         5.10 o                         
  -8  -1  10          0.86         -1.71         1.71 o                         
  -7  -1  10         90.90         83.42         5.15 o                         
  -6  -1  10        147.43        145.13         4.18 o                         
  -5  -1  10        175.63        168.51         2.96 o                         
  -4  -1  10        174.80        153.23         2.81 o                         
  -3  -1  10         32.02         30.16         1.48 o                         
  -2  -1  10        678.70        658.87         6.83 o                         
  -1  -1  10        138.65        130.82         2.53 o                         
   0  -1  10        102.22         96.69         2.45 o                         
   1  -1  10          0.42          2.18         0.94 o                         
   2  -1  10         12.49          9.37         1.30 o                         
   3  -1  10          6.48          7.73         1.30 o                         
   4  -1  10          3.19          5.52         1.41 o                         
   5  -1  10        253.51        272.13         4.61 o                         
   6  -1  10         55.58         52.79         5.58 o                         
 -10   0  10         70.37         76.46         4.80 o                         
  -9   0  10         22.95         18.42         2.94 o                         
  -8   0  10        136.03        142.24         4.01 o                         
  -7   0  10          1.12          2.90         1.66 o                         
  -6   0  10        203.96        212.23         4.54 o                         
  -5   0  10        844.49        797.76         7.91 o                         
  -4   0  10          5.75          5.34         0.97 o                         
  -3   0  10         16.44         21.43         1.16 o                         
  -2   0  10        556.89        539.30         5.18 o                         
  -1   0  10         98.56        108.75         2.27 o                         
   0   0  10        118.03         97.40         2.31 o                         
   1   0  10        233.54        237.77         3.52 o                         
   2   0  10          7.94          4.43         1.18 o                         
   3   0  10         21.66         22.83         1.48 o                         
   4   0  10         11.71         11.62         1.42 o                         
   5   0  10         61.72         63.52         3.83 o                         
   6   0  10          7.92          3.13         2.33 o                         
 -11   1  10         31.88         40.29         4.88 o                         
 -10   1  10          0.63         -0.31         2.10 o                         
  -9   1  10         20.47         19.00         2.62 o                         
  -8   1  10          8.55          9.48         1.89 o                         
  -7   1  10         65.31         63.29         2.80 o                         
  -6   1  10        495.02        487.94         6.69 o                         
  -5   1  10         18.69         22.93         1.48 o                         
  -4   1  10        288.98        315.72         3.36 o                         
  -3   1  10          2.27          4.21         0.80 o                         
  -2   1  10          4.57          8.72         0.88 o                         
  -1   1  10        258.95        262.20         4.06 o                         
   0   1  10         71.09         76.45         2.45 o                         
   1   1  10         20.59         15.63         1.27 o                         
   2   1  10         23.17         18.50         1.40 o                         
   3   1  10         41.30         38.95         2.17 o                         
   4   1  10         23.35         23.44         2.44 o                         
   5   1  10        236.70        234.68         5.27 o                         
   6   1  10          0.46          2.59         2.45 o                         
 -11   2  10          0.60          0.91         3.37 o                         
 -10   2  10          1.07          2.42         2.22 o                         
  -9   2  10        126.97        129.39         5.45 o                         
  -8   2  10         68.98         77.74         4.77 o                         
  -7   2  10          8.92          5.56         1.62 o                         
  -6   2  10        596.95        600.37         7.16 o                         
  -5   2  10         56.75         55.20         2.42 o                         
  -4   2  10        108.58        102.33         2.08 o                         
  -3   2  10         23.67         19.74         1.28 o                         
  -2   2  10         10.78          8.87         1.12 o                         
  -1   2  10         49.40         43.71         1.72 o                         
   0   2  10         85.46         83.39         2.18 o                         
   1   2  10          2.85          0.98         0.99 o                         
   2   2  10        233.10        216.32         4.02 o                         
   3   2  10         85.33         83.01         2.87 o                         
   4   2  10         19.02         18.16         2.17 o                         
   5   2  10        142.55        143.10         6.65 o                         
   6   2  10         37.26         32.47         3.00 o                         
 -11   3  10          4.32          3.20         3.55 o                         
 -10   3  10         35.87         35.34         3.50 o                         
  -9   3  10         32.48         35.55         3.06 o                         
  -8   3  10         16.38         19.01         2.61 o                         
  -7   3  10         15.47         18.76         1.95 o                         
  -6   3  10         51.40         43.87         2.37 o                         
  -5   3  10          0.05          0.86         1.03 o                         
  -4   3  10         55.54         46.91         2.26 o                         
  -3   3  10         32.28         28.42         1.53 o                         
  -2   3  10        338.49        317.78         4.24 o                         
  -1   3  10         19.77         18.53         1.56 o                         
   0   3  10         40.76         46.25         1.89 o                         
   1   3  10        167.95        153.60         3.16 o                         
   2   3  10          3.60          8.03         1.37 o                         
   3   3  10          4.01          5.80         1.52 o                         
   4   3  10          6.35          4.03         1.50 o                         
   5   3  10          0.26          2.89         2.36 o                         
 -10   4  10         27.28         32.74         3.78 o                         
  -9   4  10          6.78          7.82         2.25 o                         
  -8   4  10          0.43          1.02         2.62 o                         
  -7   4  10          2.90          2.06         1.53 o                         
  -6   4  10         46.20         35.33         2.26 o                         
  -5   4  10        104.29         84.56         2.72 o                         
  -4   4  10         90.92         81.53         3.76 o                         
  -3   4  10          0.01          1.83         1.15 o                         
  -2   4  10         43.31         43.31         2.00 o                         
  -1   4  10         16.38         15.02         1.45 o                         
   0   4  10         35.40         43.38         1.97 o                         
   1   4  10          0.86          0.46         1.22 o                         
   2   4  10        391.88        369.41         5.27 o                         
   3   4  10         74.61         71.08         3.15 o                         
   4   4  10         56.75         63.38         3.25 o                         
   5   4  10          0.04         -1.80         1.80 o                         
 -10   5  10        105.41        106.48         5.64 o                         
  -9   5  10         33.63         39.10         3.22 o                         
  -8   5  10         52.29         47.64         6.31 o                         
  -7   5  10         48.25         53.49         3.20 o                         
  -6   5  10        396.54        431.73         7.63 o                         
  -5   5  10          0.22          0.24         1.64 o                         
  -4   5  10        105.81         94.86         2.61 o                         
  -3   5  10          7.91         11.13         1.32 o                         
  -2   5  10        661.71        637.65         7.04 o                         
  -1   5  10        103.37        106.29         2.63 o                         
   0   5  10        288.38        285.02         4.44 o                         
   1   5  10         29.58         29.24         1.91 o                         
   2   5  10          1.09          6.89         1.51 o                         
   3   5  10         43.42         34.27         4.18 o                         
   4   5  10          9.26         10.76         2.21 o                         
   5   5  10          2.19          0.44         3.58 o                         
 -10   6  10          0.68          0.29         3.57 o                         
  -9   6  10          2.32          5.25         2.70 o                         
  -8   6  10         14.12          5.70         2.08 o                         
  -7   6  10          5.38          4.68         2.45 o                         
  -6   6  10         21.95         18.48         2.34 o                         
  -5   6  10         12.59         12.68         1.99 o                         
  -4   6  10          0.00         -0.25         1.33 o                         
  -3   6  10        101.18        105.74         3.34 o                         
  -2   6  10         28.04         31.41         1.70 o                         
  -1   6  10         14.97         12.55         1.55 o                         
   0   6  10         39.52         38.37         2.29 o                         
   1   6  10        179.90        179.14         4.13 o                         
   2   6  10        391.80        370.12         6.87 o                         
   3   6  10          6.56          5.17         2.77 o                         
   4   6  10         34.93         30.65         2.86 o                         
  -9   7  10         52.23         67.55         4.69 o                         
  -8   7  10          6.66          1.44         2.41 o                         
  -7   7  10         14.49         17.40         2.66 o                         
  -6   7  10         82.56         68.06         4.51 o                         
  -5   7  10          0.05          5.04         1.96 o                         
  -4   7  10         39.21         44.38         3.20 o                         
  -3   7  10         18.05         27.72         2.09 o                         
  -2   7  10         11.09          9.82         1.54 o                         
  -1   7  10         14.99         12.90         1.95 o                         
   0   7  10         54.74         57.87         2.69 o                         
   1   7  10        125.71        132.45         4.72 o                         
   2   7  10         33.26         34.72         2.72 o                         
   3   7  10         64.97         72.28         3.73 o                         
  -9   8  10        113.14        115.91        10.26 o                         
  -8   8  10         23.14         29.22         3.05 o                         
  -7   8  10          5.23          5.63         2.59 o                         
  -6   8  10          0.03         -0.66         2.20 o                         
  -5   8  10         30.54         23.63         2.96 o                         
  -4   8  10          4.83         -0.26         2.23 o                         
  -3   8  10         18.36         24.30         3.26 o                         
  -2   8  10        146.99        146.88        10.03 o                         
  -1   8  10          8.29          8.98         1.84 o                         
   0   8  10        280.46        293.13         5.42 o                         
   1   8  10         11.48          8.64         2.09 o                         
   2   8  10          0.92         -0.63         1.97 o                         
  -8   9  10         31.43         42.28         6.15 o                         
  -7   9  10         32.87         29.70         4.32 o                         
  -6   9  10        101.99         96.14         5.26 o                         
  -5   9  10          1.90          0.23         2.00 o                         
  -4   9  10        188.72        195.16         6.68 o                         
  -3   9  10          0.95          2.25         2.25 o                         
  -2   9  10         36.84         32.21         2.92 o                         
  -1   9  10          2.53          4.34         2.26 o                         
   0   9  10          6.27          2.38         2.25 o                         
   1   9  10          6.20          5.08         1.92 o                         
  -7  10  10         34.43         36.70         8.43 o                         
  -5  10  10          2.08          4.12         3.65 o                         
  -4  10  10        134.01        140.64         7.97 o                         
  -3  10  10         96.61         94.00         5.36 o                         
  -2  10  10         15.31         17.66         5.97 o                         
  -1  10  10          0.04          1.12         2.53 o                         
   0  10  10         31.10         39.51         5.26 o                         
  -4 -10  11          5.02          4.90         6.04 o                         
  -1 -10  11         17.01         21.82         4.79 o                         
   0 -10  11         19.10         26.27         4.27 o                         
  -5  -9  11          9.70          8.64         3.70 o                         
  -4  -9  11         17.68         33.13         3.78 o                         
  -3  -9  11         11.25         10.31         3.68 o                         
  -2  -9  11          0.54          2.20         1.93 o                         
  -1  -9  11         15.82         19.07         2.76 o                         
   0  -9  11          3.55          7.85         2.45 o                         
   1  -9  11        159.52        190.56         6.07 o                         
   2  -9  11         11.23         16.21         3.61 o                         
  -6  -8  11          1.53          7.17         3.92 o                         
  -5  -8  11         31.74         27.71         4.23 o                         
  -4  -8  11         48.06         65.07         6.40 o                         
  -3  -8  11         10.26          6.75         2.13 o                         
  -2  -8  11         96.56        100.88         5.35 o                         
  -1  -8  11          1.84          1.16         1.61 o                         
   0  -8  11          6.32          8.09         2.37 o                         
   1  -8  11         15.07         16.61         3.09 o                         
   2  -8  11          4.58          3.04         2.59 o                         
   3  -8  11         18.60         22.76         2.93 o                         
   4  -8  11          5.04          7.41         5.36 o                         
  -7  -7  11         32.59         44.76         5.40 o                         
  -6  -7  11         22.70         25.26         3.29 o                         
  -5  -7  11         17.81         16.54         3.98 o                         
  -4  -7  11         39.13         44.56         3.22 o                         
  -3  -7  11        127.41        139.74         4.68 o                         
  -2  -7  11         14.96         18.71         2.14 o                         
  -1  -7  11          8.38         10.77         2.03 o                         
   0  -7  11         11.18         10.36         1.65 o                         
   1  -7  11          0.45         -0.35         1.58 o                         
   2  -7  11         80.28         75.52         7.18 o                         
   3  -7  11          2.06          2.45         2.28 o                         
   4  -7  11         38.62         40.85         3.10 o                         
  -8  -6  11         33.86         32.30         4.91 o                         
  -7  -6  11          0.09         -1.94         5.01 o                         
  -6  -6  11          8.16         15.35         3.39 o                         
  -5  -6  11         31.95         28.33         3.27 o                         
  -4  -6  11         36.94         38.30         2.81 o                         
  -3  -6  11         97.72        102.97         2.97 o                         
  -2  -6  11        135.17        145.21         4.06 o                         
  -1  -6  11          8.53          4.57         1.51 o                         
   0  -6  11         63.52         54.64         3.00 o                         
   1  -6  11         21.88         20.71         1.84 o                         
   2  -6  11         98.66         94.40         3.59 o                         
   3  -6  11          6.30          6.11         1.75 o                         
   4  -6  11        144.61        163.80         6.21 o                         
   5  -6  11         98.95        117.74         7.91 o                         
  -9  -5  11          5.70         12.42         5.13 o                         
  -8  -5  11          0.16          0.90         2.49 o                         
  -7  -5  11         17.16          8.89         5.70 o                         
  -6  -5  11         23.33         23.37         3.46 o                         
  -5  -5  11         62.62         54.58         3.36 o                         
  -4  -5  11        241.75        237.94         4.91 o                         
  -3  -5  11          0.01          1.38         1.68 o                         
  -2  -5  11          1.42         -0.60         1.26 o                         
  -1  -5  11         58.91         62.70         2.91 o                         
   0  -5  11          5.71          8.44         2.13 o                         
   1  -5  11        244.29        236.07         4.64 o                         
   2  -5  11         38.19         37.15         2.09 o                         
   3  -5  11         28.18         32.52         2.67 o                         
   4  -5  11          0.76         -1.56         1.56 o                         
   5  -5  11         50.17         53.26         3.22 o                         
  -9  -4  11          2.70          1.54         2.67 o                         
  -8  -4  11          8.95         13.51         3.30 o                         
  -7  -4  11          0.43         -1.82         1.82 o                         
  -6  -4  11        102.75        101.69         5.40 o                         
  -5  -4  11          3.69          2.78         1.55 o                         
  -4  -4  11         77.29         64.95         2.26 o                         
  -3  -4  11         13.60         12.24         1.36 o                         
  -2  -4  11         79.30         70.62         2.36 o                         
  -1  -4  11        245.02        230.75         4.27 o                         
   0  -4  11        377.84        340.18         4.85 o                         
   1  -4  11         85.75         88.88         2.74 o                         
   2  -4  11         41.74         52.42         2.46 o                         
   3  -4  11         12.83         10.48         1.67 o                         
   4  -4  11         43.93         55.99         2.57 o                         
   5  -4  11          8.92         14.88         2.47 o                         
   6  -4  11          0.10         -0.99         2.96 o                         
 -10  -3  11         32.13         33.43        13.73 o                         
  -9  -3  11         84.74         80.83         9.09 o                         
  -8  -3  11         50.54         52.30         3.35 o                         
  -7  -3  11         12.34         11.29         2.55 o                         
  -6  -3  11          0.22          0.93         1.77 o                         
  -5  -3  11        607.16        567.15         7.82 o                         
  -4  -3  11         41.82         43.35         2.08 o                         
  -3  -3  11        198.14        193.82         4.19 o                         
  -2  -3  11        110.48        102.70         2.77 o                         
  -1  -3  11         28.22         27.95         1.81 o                         
   0  -3  11         36.67         27.23         1.87 o                         
   1  -3  11        161.63        173.48         4.65 o                         
   2  -3  11         18.73         19.59         2.40 o                         
   3  -3  11         14.77         15.27         1.82 o                         
   4  -3  11         19.55         16.49         1.73 o                         
   5  -3  11         11.73         12.51         3.47 o                         
   6  -3  11          6.52          3.53         4.33 o                         
 -10  -2  11         39.86         35.91         4.17 o                         
  -9  -2  11          0.00          0.04         2.46 o                         
  -8  -2  11         18.18         21.43         3.04 o                         
  -7  -2  11        202.92        198.66         6.55 o                         
  -6  -2  11        103.30        104.64         4.63 o                         
  -5  -2  11          4.07          6.19         1.31 o                         
  -4  -2  11         73.53         68.12         2.46 o                         
  -3  -2  11         43.92         41.50         2.55 o                         
  -2  -2  11          6.74          5.70         1.25 o                         
  -1  -2  11          0.91         -0.44         1.02 o                         
   0  -2  11        100.72        110.96         2.54 o                         
   1  -2  11         24.78         25.20         1.86 o                         
   2  -2  11         59.42         52.49         2.31 o                         
   3  -2  11         51.36         49.17         2.91 o                         
   4  -2  11          3.01          3.02         1.91 o                         
   5  -2  11          1.99          3.45         1.73 o                         
 -10  -1  11          1.39          3.65         3.69 o                         
  -9  -1  11          0.75         -1.37         1.94 o                         
  -8  -1  11          8.71          1.99         1.91 o                         
  -7  -1  11         23.66         24.56         2.42 o                         
  -6  -1  11         76.25         78.37         5.63 o                         
  -5  -1  11        120.78        114.42         2.75 o                         
  -4  -1  11         54.45         52.76         2.02 o                         
  -3  -1  11        302.57        272.46         4.55 o                         
  -2  -1  11        337.56        327.35         4.43 o                         
  -1  -1  11         45.19         40.12         1.56 o                         
   0  -1  11          5.23          5.56         1.05 o                         
   1  -1  11         11.09         10.69         1.31 o                         
   2  -1  11        279.91        259.83         4.32 o                         
   3  -1  11         40.75         33.72         1.97 o                         
   4  -1  11        185.73        193.68         5.50 o                         
   5  -1  11          9.12          9.72         1.82 o                         
   6  -1  11          0.44          8.55         4.79 o                         
 -10   0  11         12.00         15.70         3.70 o                         
  -9   0  11         14.44         17.82         6.78 o                         
  -8   0  11          0.20          2.49         1.89 o                         
  -7   0  11        550.44        536.89         8.96 o                         
  -6   0  11         17.73         26.59         2.33 o                         
  -5   0  11          7.09          3.07         1.11 o                         
  -4   0  11          3.00          2.94         1.02 o                         
  -3   0  11         51.61         63.24         2.01 o                         
  -2   0  11        158.88        146.86         2.57 o                         
  -1   0  11         10.33         13.44         1.35 o                         
   0   0  11         12.78          6.49         1.22 o                         
   1   0  11        209.75        207.38         3.47 o                         
   2   0  11        114.75        118.57         2.89 o                         
   3   0  11        100.72        107.28         3.24 o                         
   4   0  11         11.24         12.16         2.04 o                         
   5   0  11          4.13          4.21         1.94 o                         
   6   0  11         14.20         14.71         3.09 o                         
 -11   1  11         51.94         54.14         7.86 o                         
 -10   1  11          0.04          0.45         2.60 o                         
  -9   1  11          1.31          2.51         2.49 o                         
  -8   1  11         12.39         11.27         2.16 o                         
  -7   1  11         24.31         32.47         3.00 o                         
  -6   1  11        492.99        501.81         7.09 o                         
  -5   1  11        132.62        155.32         3.63 o                         
  -4   1  11        319.45        353.23         4.00 o                         
  -3   1  11         13.36         15.00         1.22 o                         
  -2   1  11         23.88         24.56         1.44 o                         
  -1   1  11        130.35        121.93         2.61 o                         
   0   1  11          0.53          0.18         1.08 o                         
   1   1  11          0.35          2.97         1.50 o                         
   2   1  11        225.55        213.37         3.88 o                         
   3   1  11          9.30         14.36         2.20 o                         
   4   1  11         83.16         88.87         3.22 o                         
   5   1  11          2.20         -1.88         1.95 o                         
   6   1  11         28.72         32.41         2.96 o                         
 -11   2  11         63.94         73.98         7.03 o                         
 -10   2  11         14.72         17.01         3.33 o                         
  -9   2  11         11.43         11.90         2.70 o                         
  -8   2  11          0.00         -1.77         1.77 o                         
  -7   2  11        103.32        103.11         6.41 o                         
  -6   2  11          3.51          4.58         1.44 o                         
  -5   2  11        564.70        553.38         6.75 o                         
  -4   2  11        286.12        278.12         4.00 o                         
  -3   2  11         12.35         17.58         1.69 o                         
  -2   2  11        196.27        198.84         3.70 o                         
  -1   2  11         33.66         29.06         1.82 o                         
   0   2  11          7.96          8.31         1.58 o                         
   1   2  11         32.86         31.31         2.06 o                         
   2   2  11          3.28          3.35         1.58 o                         
   3   2  11        102.83        113.62         4.02 o                         
   4   2  11         35.40         37.84         2.75 o                         
   5   2  11         16.08          8.29         2.83 o                         
 -11   3  11          6.46         15.84         7.29 o                         
 -10   3  11         70.74         69.63         4.76 o                         
  -9   3  11         18.22         20.25         4.14 o                         
  -8   3  11          3.65          3.89         3.31 o                         
  -7   3  11         12.78         14.49         1.91 o                         
  -6   3  11        176.88        168.54         3.59 o                         
  -5   3  11        404.48        377.33         5.86 o                         
  -4   3  11        115.45        113.13         2.71 o                         
  -3   3  11         41.51         42.19         1.90 o                         
  -2   3  11        341.16        330.06         4.52 o                         
  -1   3  11        232.06        234.31         3.82 o                         
   0   3  11          0.31          3.22         1.11 o                         
   1   3  11         33.27         34.39         1.95 o                         
   2   3  11          9.30          4.81         1.73 o                         
   3   3  11        112.82        120.94         5.04 o                         
   4   3  11        247.60        267.05         8.12 o                         
   5   3  11         25.75         23.65         3.04 o                         
 -10   4  11          0.25          3.23         2.59 o                         
  -9   4  11         54.21         64.65         3.79 o                         
  -8   4  11         95.16         82.45         6.46 o                         
  -7   4  11         41.41         37.53         2.75 o                         
  -6   4  11         19.34         19.44         2.43 o                         
  -5   4  11         12.56          7.47         1.61 o                         
  -4   4  11        137.77        128.97         2.93 o                         
  -3   4  11         15.93         13.04         1.69 o                         
  -2   4  11          9.78         12.46         1.38 o                         
  -1   4  11        241.31        232.62         3.91 o                         
   0   4  11         17.58         14.62         1.61 o                         
   1   4  11         63.24         61.40         2.48 o                         
   2   4  11         24.80         24.54         2.57 o                         
   3   4  11        368.48        344.48         6.42 o                         
   4   4  11          0.00          3.62         2.02 o                         
 -10   5  11         45.64         37.28         8.89 o                         
  -9   5  11          9.20          9.10         2.86 o                         
  -8   5  11         18.48         16.83         3.55 o                         
  -7   5  11        212.91        210.83         5.90 o                         
  -6   5  11         24.96         16.84         2.23 o                         
  -5   5  11        203.47        201.64         5.11 o                         
  -4   5  11         84.49         81.75         3.42 o                         
  -3   5  11         35.22         36.68         1.92 o                         
  -2   5  11        230.70        233.14         3.97 o                         
  -1   5  11         47.13         43.43         3.01 o                         
   0   5  11         46.22         43.03         2.62 o                         
   1   5  11        237.90        230.34         4.67 o                         
   2   5  11          1.05          1.71         1.74 o                         
   3   5  11         23.82         19.26         2.15 o                         
   4   5  11         68.07         71.19         7.16 o                         
  -9   6  11          3.25          4.24         2.63 o                         
  -8   6  11         11.55          9.80         2.46 o                         
  -7   6  11         60.94         55.33         4.39 o                         
  -6   6  11          9.09          8.52         2.18 o                         
  -5   6  11         13.45         12.01         2.41 o                         
  -4   6  11         38.91         43.64         2.54 o                         
  -3   6  11        203.03        204.28         3.84 o                         
  -2   6  11          5.16          6.34         1.55 o                         
  -1   6  11         57.61         57.60         4.25 o                         
   0   6  11         33.71         36.21         2.83 o                         
   1   6  11         32.01         36.46         2.68 o                         
   2   6  11         32.50         39.60         2.73 o                         
   3   6  11         19.78         15.48         2.41 o                         
   4   6  11          0.05         -2.39         8.21 o                         
  -9   7  11        156.86        142.25         7.93 o                         
  -8   7  11         13.12         12.54         2.82 o                         
  -7   7  11         70.45         65.79         3.79 o                         
  -6   7  11          1.77          1.34         2.16 o                         
  -5   7  11          2.13          0.27         2.19 o                         
  -4   7  11        142.06        146.31         4.33 o                         
  -3   7  11          5.05          8.98         1.89 o                         
  -2   7  11          4.22          4.96         1.63 o                         
  -1   7  11         75.78         75.55         2.82 o                         
   0   7  11         63.88         66.14         4.55 o                         
   1   7  11         27.22         34.51         2.74 o                         
   2   7  11         96.03        101.57         4.23 o                         
   3   7  11         16.69         18.80         6.61 o                         
  -8   8  11         29.20         25.80         3.93 o                         
  -7   8  11          0.08          1.18         2.15 o                         
  -6   8  11         15.95         11.32         3.42 o                         
  -5   8  11         66.94         69.57         3.74 o                         
  -4   8  11          6.40          9.69         4.94 o                         
  -3   8  11          3.23         -0.28         3.05 o                         
  -2   8  11         11.75         11.12         2.12 o                         
  -1   8  11          2.35          1.80         1.72 o                         
   0   8  11          1.86          5.10         2.04 o                         
   1   8  11          3.42          4.97         2.03 o                         
  -7   9  11          9.86          7.15         2.80 o                         
  -6   9  11        106.52        110.15         5.00 o                         
  -5   9  11          4.34          9.05         2.84 o                         
  -4   9  11          3.87          4.03         3.07 o                         
  -3   9  11         45.82         59.32        10.66 o                         
  -2   9  11         34.35         41.01         3.36 o                         
  -1   9  11         20.39         15.29         2.76 o                         
   0   9  11         38.35         36.80         2.92 o                         
  -5  10  11         42.72         59.15         8.09 o                         
  -4  10  11          0.67          0.23         4.44 o                         
  -2  10  11          0.03         -2.20         3.18 o                         
  -4  -9  12         11.18         11.97         4.79 o                         
  -3  -9  12          2.47          0.11         3.30 o                         
  -2  -9  12         22.83         19.91         3.70 o                         
  -1  -9  12          7.76          6.04         2.45 o                         
   0  -9  12          4.22          4.10         4.90 o                         
  -6  -8  12          0.96          0.00         3.99 o                         
  -5  -8  12         36.99         42.77         4.06 o                         
  -4  -8  12         57.38         53.21         3.82 o                         
  -3  -8  12         45.48         54.36         4.49 o                         
  -2  -8  12          2.92          1.11         1.89 o                         
  -1  -8  12          5.12          2.92         2.54 o                         
   0  -8  12         20.97         27.00         4.84 o                         
   1  -8  12         17.54         25.87         3.56 o                         
   2  -8  12         87.14         91.80         5.58 o                         
  -6  -7  12          4.40         -1.82         3.22 o                         
  -5  -7  12          0.06         -1.60         3.99 o                         
  -4  -7  12        150.16        158.47         4.64 o                         
  -3  -7  12         34.18         30.84         2.88 o                         
  -2  -7  12          1.46          2.74         1.52 o                         
  -1  -7  12         10.24         11.23         2.28 o                         
   0  -7  12          0.07          0.56         1.66 o                         
   1  -7  12        129.64        139.51         4.56 o                         
   2  -7  12          7.41         14.58         2.33 o                         
   3  -7  12         12.40         15.90         3.42 o                         
  -7  -6  12        104.53        114.37        18.92 o                         
  -6  -6  12         25.13         19.15         5.47 o                         
  -5  -6  12          0.02         -1.35         1.90 o                         
  -4  -6  12         38.85         39.38         2.61 o                         
  -3  -6  12         58.88         61.36         2.52 o                         
  -2  -6  12         20.93         22.58         2.17 o                         
  -1  -6  12        255.76        253.35         5.99 o                         
   0  -6  12          3.38          5.85         1.54 o                         
   1  -6  12          2.13          3.89         1.74 o                         
   2  -6  12          1.05         -1.20         2.74 o                         
   3  -6  12          9.99         10.87         2.51 o                         
   4  -6  12          6.90          8.59         3.42 o                         
  -8  -5  12         57.37         62.12         5.80 o                         
  -7  -5  12          5.91         -0.34         5.36 o                         
  -6  -5  12          8.53          2.89         2.53 o                         
  -5  -5  12         63.26         61.24         3.39 o                         
  -4  -5  12          1.70          0.98         1.78 o                         
  -3  -5  12         30.02         24.46         1.77 o                         
  -2  -5  12          0.98          2.28         1.56 o                         
  -1  -5  12          5.84          7.03         1.48 o                         
   0  -5  12         81.79         80.81         2.78 o                         
   1  -5  12          3.48          2.97         1.75 o                         
   2  -5  12          0.91          0.62         1.41 o                         
   3  -5  12         11.62         11.72         2.11 o                         
   4  -5  12          7.61          6.71         2.17 o                         
   5  -5  12         49.73         62.68         7.86 o                         
  -9  -4  12        179.86        213.60         9.08 o                         
  -8  -4  12          2.30          0.75         2.62 o                         
  -7  -4  12         58.61         62.57         6.99 o                         
  -6  -4  12          0.24         -1.43         2.27 o                         
  -5  -4  12          0.15          0.26         1.72 o                         
  -4  -4  12         59.65         61.38         2.36 o                         
  -3  -4  12         87.42         80.25         2.92 o                         
  -2  -4  12          0.62         -0.67         1.32 o                         
  -1  -4  12        992.63       1041.81        10.55 o                         
   0  -4  12          0.40          5.62         1.41 o                         
   1  -4  12          0.31          2.95         1.49 o                         
   2  -4  12         48.41         36.48         2.46 o                         
   3  -4  12          3.63          5.02         1.74 o                         
   4  -4  12         31.86         34.30         3.48 o                         
   5  -4  12         16.75         13.47         2.71 o                         
  -9  -3  12          0.09          1.01         2.60 o                         
  -8  -3  12         11.79         11.06         2.44 o                         
  -7  -3  12         11.50         11.19         2.31 o                         
  -6  -3  12         63.06         61.69         4.08 o                         
  -5  -3  12         17.25         19.75         2.05 o                         
  -4  -3  12         45.83         52.54         2.77 o                         
  -3  -3  12          2.98          5.22         1.29 o                         
  -2  -3  12        263.31        267.16         4.60 o                         
  -1  -3  12          9.42         11.79         1.60 o                         
   0  -3  12        300.70        287.50         5.02 o                         
   1  -3  12         66.90         78.76         2.94 o                         
   2  -3  12         30.38         30.96         2.23 o                         
   3  -3  12         39.47         49.59         3.08 o                         
   4  -3  12          6.84         11.48         3.08 o                         
   5  -3  12         16.56         19.02         2.98 o                         
  -9  -2  12        362.74        373.71        10.96 o                         
  -8  -2  12         57.48         54.30         3.52 o                         
  -7  -2  12         61.15         64.69         3.50 o                         
  -6  -2  12        192.66        193.75         5.15 o                         
  -5  -2  12         15.52         10.85         1.51 o                         
  -4  -2  12         89.95         57.25         2.50 o                         
  -3  -2  12         42.05         32.61         1.80 o                         
  -2  -2  12         37.26         33.29         2.33 o                         
  -1  -2  12        279.69        258.96         4.10 o                         
   0  -2  12        101.93         90.43         2.72 o                         
   1  -2  12        134.78        138.69         3.43 o                         
   2  -2  12         83.08         76.14         2.81 o                         
   3  -2  12          0.51         -1.11         1.51 o                         
   4  -2  12         13.28         11.69         1.90 o                         
   5  -2  12         20.45         19.86         2.95 o                         
 -10  -1  12          2.85         -0.14         3.47 o                         
  -9  -1  12         56.83         58.15         3.62 o                         
  -8  -1  12         29.63         34.29         2.95 o                         
  -7  -1  12         55.77         52.27         4.46 o                         
  -6  -1  12        428.55        435.59         7.72 o                         
  -5  -1  12        133.90        133.78         3.55 o                         
  -4  -1  12         93.21         98.29         2.48 o                         
  -3  -1  12         51.22         42.92         2.41 o                         
  -2  -1  12          0.06          1.83         0.96 o                         
  -1  -1  12        208.52        195.46         4.00 o                         
   0  -1  12         38.33         34.43         1.77 o                         
   1  -1  12         28.38         26.83         1.72 o                         
   2  -1  12         14.91         14.57         2.00 o                         
   3  -1  12         26.60         28.22         3.15 o                         
   4  -1  12          2.63          5.45         2.58 o                         
   5  -1  12         10.59         10.44         2.84 o                         
 -10   0  12          7.52          3.63         2.75 o                         
  -9   0  12          2.23          0.77         2.09 o                         
  -8   0  12         61.80         64.80         3.62 o                         
  -7   0  12         21.89         22.14         2.90 o                         
  -6   0  12          5.92          5.05         2.37 o                         
  -5   0  12         66.82         72.79         2.86 o                         
  -4   0  12         10.65         13.32         1.29 o                         
  -3   0  12         74.82         74.47         2.25 o                         
  -2   0  12         16.64         19.93         1.44 o                         
  -1   0  12         11.86         12.14         1.33 o                         
   0   0  12          8.38          7.25         1.29 o                         
   1   0  12         10.65         13.60         1.48 o                         
   2   0  12          1.09         -0.21         1.29 o                         
   3   0  12         17.83         15.84         2.19 o                         
   4   0  12         73.00         68.42         3.76 o                         
   5   0  12          1.61          2.41         2.55 o                         
 -10   1  12         27.69         29.43         3.77 o                         
  -9   1  12         18.62         13.63         2.96 o                         
  -8   1  12         24.40         25.42         3.29 o                         
  -7   1  12         18.96         20.24         2.34 o                         
  -6   1  12         29.63         27.96         2.88 o                         
  -5   1  12          1.17          1.18         1.43 o                         
  -4   1  12         26.52         26.53         1.79 o                         
  -3   1  12         71.03         64.31         2.16 o                         
  -2   1  12          5.90          6.95         1.18 o                         
  -1   1  12        151.82        134.58         2.91 o                         
   0   1  12         11.28          7.10         1.34 o                         
   1   1  12         56.20         59.88         2.58 o                         
   2   1  12          2.85          3.29         2.38 o                         
   3   1  12          0.33          3.00         2.33 o                         
   4   1  12         74.16         84.34         3.42 o                         
   5   1  12          6.00          7.59         2.46 o                         
 -10   2  12          4.98          5.30         3.37 o                         
  -9   2  12         97.45         96.29         6.64 o                         
  -8   2  12         47.42         50.06         3.88 o                         
  -7   2  12         46.64         43.66         2.89 o                         
  -6   2  12        465.16        427.83         9.47 o                         
  -5   2  12        105.15        105.98         3.73 o                         
  -4   2  12        145.53        156.49         3.67 o                         
  -3   2  12        142.38        133.20         3.02 o                         
  -2   2  12        418.89        418.86         5.86 o                         
  -1   2  12         28.55         34.33         2.14 o                         
   0   2  12         54.20         58.10         2.67 o                         
   1   2  12         25.44         24.27         2.04 o                         
   2   2  12         44.19         50.28         3.88 o                         
   3   2  12         42.67         43.23         2.73 o                         
   4   2  12         17.12         19.03         2.75 o                         
   5   2  12          1.31          0.34         4.44 o                         
 -10   3  12        112.00        130.05         6.80 o                         
  -9   3  12         69.92         90.62         5.21 o                         
  -8   3  12          8.77          7.69         2.62 o                         
  -7   3  12          6.13          4.38         2.55 o                         
  -6   3  12        286.69        304.89         6.05 o                         
  -5   3  12          3.52          7.68         2.17 o                         
  -4   3  12          4.80          4.30         1.50 o                         
  -3   3  12         35.37         35.21         2.73 o                         
  -2   3  12         21.77         17.96         1.71 o                         
  -1   3  12        122.79        125.16         3.61 o                         
   0   3  12         13.57         17.00         2.19 o                         
   1   3  12          8.30          5.36         1.66 o                         
   2   3  12         13.28         12.90         2.06 o                         
   3   3  12         72.19         76.30         3.86 o                         
   4   3  12          0.03          0.23         2.32 o                         
 -10   4  12        107.37        115.87        19.77 o                         
  -9   4  12          3.95          9.57         3.89 o                         
  -8   4  12          4.50          1.11         2.82 o                         
  -7   4  12          0.82          1.04         2.03 o                         
  -6   4  12         11.06         17.43         3.06 o                         
  -5   4  12          0.01          0.49         1.67 o                         
  -4   4  12         25.20         22.52         1.81 o                         
  -3   4  12         27.94         28.48         1.92 o                         
  -2   4  12        236.06        235.79         4.07 o                         
  -1   4  12        126.95        122.95         3.19 o                         
   0   4  12         82.35         77.77         3.02 o                         
   1   4  12         38.27         42.94         2.62 o                         
   2   4  12         23.83         32.78         3.05 o                         
   3   4  12         29.52         27.21         2.57 o                         
 -10   5  12          0.19          5.47         5.24 o                         
  -9   5  12         13.90          8.39         3.24 o                         
  -8   5  12         98.31         97.30        11.17 o                         
  -7   5  12         14.27         12.33         2.25 o                         
  -6   5  12          0.56         -0.62         1.82 o                         
  -5   5  12         18.07         13.10         2.21 o                         
  -4   5  12        109.51        110.10         3.27 o                         
  -3   5  12        100.36        102.87         3.17 o                         
  -2   5  12         35.36         32.93         1.97 o                         
  -1   5  12          5.87          5.61         1.58 o                         
   0   5  12          7.53          4.70         1.66 o                         
   1   5  12        221.58        201.35         5.55 o                         
   2   5  12          9.07          5.00         1.81 o                         
   3   5  12          0.32          0.82         2.33 o                         
  -9   6  12          8.84          3.30         3.26 o                         
  -8   6  12          4.41          2.09         2.65 o                         
  -7   6  12         13.83         13.89         2.50 o                         
  -6   6  12          6.00          2.80         2.51 o                         
  -5   6  12         10.05          8.94         2.53 o                         
  -4   6  12          0.03         -0.24         1.84 o                         
  -3   6  12         16.77         18.93         1.87 o                         
  -2   6  12         12.73         17.80         2.08 o                         
  -1   6  12         51.44         55.19         2.99 o                         
   0   6  12         40.58         42.60         2.65 o                         
   1   6  12         32.63         30.26         2.53 o                         
   2   6  12         27.06         26.36         2.39 o                         
   3   6  12         36.26         27.47         6.15 o                         
  -8   7  12         72.64         67.91         4.63 o                         
  -7   7  12         21.32         23.31         2.83 o                         
  -6   7  12         17.06         14.33         2.45 o                         
  -5   7  12         11.03         15.37         2.48 o                         
  -4   7  12         33.08         32.07         2.94 o                         
  -3   7  12         46.54         51.77         6.68 o                         
  -2   7  12         84.05         94.24         5.45 o                         
  -1   7  12        148.16        152.64         4.13 o                         
   0   7  12        137.36        149.00         4.54 o                         
   1   7  12          4.29          2.07         2.13 o                         
   2   7  12          5.92          6.64         3.34 o                         
  -8   8  12        290.97        310.22        13.90 o                         
  -7   8  12         14.21         17.73         3.13 o                         
  -6   8  12          9.41          7.43         2.37 o                         
  -5   8  12          2.88          3.87         2.74 o                         
  -4   8  12         29.48         32.82         3.09 o                         
  -3   8  12          0.02          1.96         2.07 o                         
  -2   8  12         11.94         11.56         2.54 o                         
  -1   8  12          5.11          9.86         2.79 o                         
   0   8  12         11.66         11.85         2.30 o                         
   1   8  12          7.96          9.12         5.01 o                         
  -6   9  12          8.16          8.09         5.36 o                         
  -5   9  12         13.23         21.29         5.41 o                         
  -4   9  12          8.40          7.44         3.06 o                         
  -3   9  12         21.29         22.59         3.87 o                         
  -2   9  12         10.48         14.01         3.39 o                         
  -3  -9  13         16.30         20.68         4.33 o                         
  -2  -9  13         54.48         65.30         9.57 o                         
  -1  -9  13          1.23          0.57         4.67 o                         
  -5  -8  13         17.76         13.56         5.36 o                         
  -4  -8  13          2.73          5.82         3.42 o                         
  -3  -8  13          9.07          8.62         2.60 o                         
  -2  -8  13         10.43          9.16         2.27 o                         
  -1  -8  13          0.00          0.48         3.41 o                         
   0  -8  13          6.36          8.33         4.54 o                         
  -5  -7  13         57.89         58.52         3.77 o                         
  -4  -7  13         13.39          6.33         2.03 o                         
  -3  -7  13         33.86         32.09         2.49 o                         
  -2  -7  13         40.40         51.11         3.25 o                         
  -1  -7  13          0.55         -1.31         1.67 o                         
   0  -7  13         34.75         44.77         2.94 o                         
   1  -7  13          4.75          1.50         1.98 o                         
   2  -7  13          1.21         -2.68         4.44 o                         
  -6  -6  13          8.48          6.85         3.03 o                         
  -5  -6  13         10.87         11.56         2.95 o                         
  -4  -6  13          0.97          1.55         1.98 o                         
  -3  -6  13         48.38         52.55         2.52 o                         
  -2  -6  13         26.47         23.22         2.24 o                         
  -1  -6  13         46.29         55.56         3.05 o                         
   0  -6  13         58.32         50.82         2.74 o                         
   1  -6  13          6.54          6.24         2.32 o                         
   2  -6  13          1.17          4.50         2.04 o                         
   3  -6  13         26.86         27.75         5.87 o                         
  -7  -5  13          8.48          6.67         3.55 o                         
  -6  -5  13         53.98         62.42         9.85 o                         
  -5  -5  13         39.38         50.78         3.92 o                         
  -4  -5  13         23.58         25.56         2.37 o                         
  -3  -5  13          5.12          5.84         1.79 o                         
  -2  -5  13         28.29         29.88         2.75 o                         
  -1  -5  13         17.67         24.67         1.96 o                         
   0  -5  13         97.40        111.53         3.70 o                         
   1  -5  13         10.44         11.14         2.30 o                         
   2  -5  13          1.58          3.03         1.89 o                         
   3  -5  13          1.15          1.92         2.62 o                         
  -9  -4  13          4.69         13.56         5.36 o                         
  -8  -4  13         18.07         12.79         3.18 o                         
  -7  -4  13          0.47         -0.80         2.37 o                         
  -6  -4  13         39.11         35.07         3.86 o                         
  -5  -4  13          5.10          9.71         2.61 o                         
  -4  -4  13        141.21        140.66         3.33 o                         
  -3  -4  13         37.71         27.95         3.01 o                         
  -2  -4  13         54.78         47.33         4.02 o                         
  -1  -4  13         17.84         20.14         1.80 o                         
   0  -4  13         73.17         69.88         2.99 o                         
   1  -4  13        106.95        125.08         3.90 o                         
   2  -4  13        134.11        142.03         4.43 o                         
   3  -4  13         84.68         75.54         3.97 o                         
   4  -4  13          7.96          8.99         3.62 o                         
  -9  -3  13         70.24         74.38         5.84 o                         
  -8  -3  13         18.58         22.06         2.81 o                         
  -7  -3  13          7.46          4.75         2.17 o                         
  -6  -3  13         36.58         33.12         5.73 o                         
  -5  -3  13          8.42         10.35         2.10 o                         
  -4  -3  13         90.43         73.38         2.78 o                         
  -3  -3  13          0.72          3.43         1.42 o                         
  -2  -3  13          5.97          6.79         1.72 o                         
  -1  -3  13        158.11        171.74         5.41 o                         
   0  -3  13        254.64        284.46         6.09 o                         
   1  -3  13        143.30        145.09         4.00 o                         
   2  -3  13          0.69          6.11         1.90 o                         
   3  -3  13         14.43         13.32         2.42 o                         
   4  -3  13          0.94          2.97         2.81 o                         
  -9  -2  13         78.46         82.31         5.10 o                         
  -8  -2  13         44.52         47.33         3.81 o                         
  -7  -2  13         38.21         40.38         3.61 o                         
  -6  -2  13          0.10          1.80         1.89 o                         
  -5  -2  13         18.46         18.51         1.76 o                         
  -4  -2  13        149.92        127.84         3.33 o                         
  -3  -2  13        124.44        134.09         2.96 o                         
  -2  -2  13        213.52        216.86         3.67 o                         
  -1  -2  13         83.44         80.40         3.90 o                         
   0  -2  13         13.88         18.63         1.74 o                         
   1  -2  13         46.83         42.75         2.71 o                         
   2  -2  13        152.62        162.24         4.84 o                         
   3  -2  13          0.00          0.98         1.81 o                         
   4  -2  13         32.97         33.78         3.06 o                         
 -10  -1  13          5.38         11.73         6.50 o                         
  -9  -1  13          7.16          8.03         2.35 o                         
  -8  -1  13          1.63          1.51         2.04 o                         
  -7  -1  13          0.44          1.52         2.38 o                         
  -6  -1  13          5.44          2.92         1.86 o                         
  -5  -1  13          0.03          1.32         1.48 o                         
  -4  -1  13         26.53         23.23         1.96 o                         
  -3  -1  13        231.27        221.08         3.63 o                         
  -2  -1  13          1.58          3.49         1.19 o                         
  -1  -1  13         93.83         96.48         3.47 o                         
   0  -1  13          0.41          0.06         1.35 o                         
   1  -1  13         35.19         33.16         2.14 o                         
   2  -1  13          5.14          6.34         1.86 o                         
   3  -1  13         14.62         12.74         2.29 o                         
   4  -1  13         20.54         21.07         3.91 o                         
 -10   0  13         10.05         20.74         5.70 o                         
  -9   0  13        102.74         78.46         4.94 o                         
  -8   0  13        196.21        194.32         6.48 o                         
  -7   0  13         23.86         22.73         3.08 o                         
  -6   0  13          9.32          7.39         2.34 o                         
  -5   0  13         70.80         65.80         4.00 o                         
  -4   0  13         27.99         26.36         1.74 o                         
  -3   0  13          1.55          1.88         1.14 o                         
  -2   0  13         35.49         41.58         2.55 o                         
  -1   0  13        105.42         86.75         2.74 o                         
   0   0  13         47.75         41.13         2.04 o                         
   1   0  13         70.44         67.43         2.51 o                         
   2   0  13         15.93         18.02         2.46 o                         
   3   0  13          0.91          0.82         2.18 o                         
   4   0  13          5.06          8.14         2.43 o                         
 -10   1  13         10.08         14.70         5.47 o                         
  -9   1  13          3.12          4.47         3.38 o                         
  -8   1  13         11.81          9.99         2.76 o                         
  -7   1  13          1.81          2.13         1.91 o                         
  -6   1  13         47.15         43.84         2.60 o                         
  -5   1  13        113.08        105.90         3.94 o                         
  -4   1  13        132.19        143.61         3.24 o                         
  -3   1  13          6.69          7.68         1.30 o                         
  -2   1  13         11.19         12.87         1.43 o                         
  -1   1  13         50.49         44.42         2.16 o                         
   0   1  13        134.30        149.32         3.86 o                         
   1   1  13          1.82          4.38         1.49 o                         
   2   1  13          3.17          6.90         2.18 o                         
   3   1  13          0.22         -2.42         2.52 o                         
   4   1  13         15.16         15.55         2.46 o                         
 -10   2  13         29.24         22.57         6.61 o                         
  -9   2  13         79.78         82.41         4.97 o                         
  -8   2  13          0.19          2.62         4.62 o                         
  -7   2  13          2.19          0.80         2.82 o                         
  -6   2  13         16.95         11.13         2.07 o                         
  -5   2  13         82.99         84.02         4.19 o                         
  -4   2  13        190.95        219.34         3.88 o                         
  -3   2  13         39.74         40.78         2.06 o                         
  -2   2  13          3.48          2.81         1.44 o                         
  -1   2  13         10.38         16.39         1.80 o                         
   0   2  13         95.04        107.91         3.42 o                         
   1   2  13          0.18         -1.08         2.40 o                         
   2   2  13        146.26        139.31        10.81 o                         
   3   2  13         19.26         25.67         4.44 o                         
   4   2  13         17.90          6.50         4.79 o                         
 -10   3  13         43.08         39.78         7.29 o                         
  -9   3  13          1.48          2.27         3.30 o                         
  -8   3  13         40.58         41.71         6.61 o                         
  -7   3  13        112.22        111.60         6.48 o                         
  -6   3  13        189.71        200.35         6.93 o                         
  -5   3  13         71.91         63.09         3.38 o                         
  -4   3  13        270.38        256.79         4.58 o                         
  -3   3  13          7.13          4.41         1.50 o                         
  -2   3  13        209.86        196.90         5.33 o                         
  -1   3  13        271.83        272.77         5.79 o                         
   0   3  13          0.25          0.59         1.99 o                         
   1   3  13         37.00         30.93         2.53 o                         
   2   3  13          3.82          6.04         2.02 o                         
   3   3  13          4.49          0.33         1.91 o                         
  -9   4  13          0.62         -3.13         3.13 o                         
  -8   4  13         28.01         24.02         4.84 o                         
  -7   4  13          1.76          5.64         3.02 o                         
  -6   4  13         64.98         62.07         4.73 o                         
  -5   4  13         35.10         34.66         2.69 o                         
  -4   4  13          3.15          4.75         1.68 o                         
  -3   4  13         30.46         29.04         2.17 o                         
  -2   4  13          2.63          5.28         1.56 o                         
  -1   4  13          1.64          0.08         1.63 o                         
   0   4  13          0.60          1.02         2.32 o                         
   1   4  13         43.71         39.74         3.92 o                         
   2   4  13         63.66         78.94         4.23 o                         
   3   4  13          3.68          8.32         4.67 o                         
  -9   5  13          2.38          6.04         5.13 o                         
  -8   5  13          2.30         -1.00         3.53 o                         
  -7   5  13          6.68          7.78         2.33 o                         
  -6   5  13          3.89          4.36         2.06 o                         
  -5   5  13          2.64          3.65         2.69 o                         
  -4   5  13          2.79          3.16         1.70 o                         
  -3   5  13         17.35         16.95         1.87 o                         
  -2   5  13         17.54         17.84         2.43 o                         
  -1   5  13         19.70         19.71         2.31 o                         
   0   5  13          1.20          3.13         2.06 o                         
   1   5  13          1.39         -0.07         1.90 o                         
   2   5  13         26.73         16.34         3.51 o                         
  -9   6  13        105.17        103.83        10.26 o                         
  -8   6  13          5.13          7.27         2.98 o                         
  -7   6  13         73.90         77.03         5.21 o                         
  -6   6  13         39.87         39.53         3.13 o                         
  -5   6  13         12.77         14.09         2.94 o                         
  -4   6  13          7.31          7.93         1.94 o                         
  -3   6  13          3.05          3.82         1.85 o                         
  -2   6  13          4.81          3.83         2.13 o                         
  -1   6  13        262.10        276.56         5.84 o                         
   0   6  13          0.00          3.38         1.93 o                         
   1   6  13        174.71        170.13         5.90 o                         
  -8   7  13         11.29          8.26         3.53 o                         
  -7   7  13          7.58         12.28         2.61 o                         
  -6   7  13          8.04         13.58         2.93 o                         
  -5   7  13         61.07         72.81         4.11 o                         
  -4   7  13         45.73         56.44         3.70 o                         
  -3   7  13        146.20        146.39         6.60 o                         
  -2   7  13         46.55         45.78         3.55 o                         
  -1   7  13         31.12         27.76         4.36 o                         
   0   7  13         18.70         24.58         3.03 o                         
   1   7  13          4.89         13.45         5.24 o                         
  -6   8  13          0.44         -0.25         2.78 o                         
  -5   8  13         67.44         73.47         4.81 o                         
  -4   8  13          9.60          9.20         3.02 o
[truncated: 32,970 more chars]
