# Supplementary material for: Synthesis and crystal structures of a bis­(3-hy­droxy-cyclo­hex-2-en-1-one) and two hexa­hydro­quinoline derivatives
Source: Acta Crystallogr E Crystallogr Commun. 2020 Jan 3;76(Pt 2):125–31. doi: 10.1107/S2056989019017018 (PMC7001840; doi:10.1107/S2056989019017018)
Supplement: Supplementary file 4 [file e-76-00125-IIsup3.hkl]

data_II                                                                         
_shelx_title ' CL3SS81_1_0m in P21/n No14' 
_shelx_refln_list_code          4                                               
_shelx_F_calc_maximum      407.20                                               
_exptl_crystal_F_000      1776.00                                               
_reflns_d_resolution_high  0.6986                                               
                                                                                
loop_                                                                           
 _space_group_symop_operation_xyz                                               
 'x, y, z'                                                                      
 '-x+1/2, y+1/2, -z+1/2'                                                        
 '-x, -y, -z'                                                                   
 'x-1/2, -y-1/2, z-1/2'                                                         
                                                                                
_cell_length_a    10.8854                                                       
_cell_length_b    25.2446                                                       
_cell_length_c    15.3665                                                       
_cell_angle_alpha  90.000                                                       
_cell_angle_beta  100.761                                                       
_cell_angle_gamma  90.000                                                       
                                                                                
_shelx_F_squared_multiplier     1.000                                           
                                                                                
loop_                                                                           
 _refln_index_h                                                                 
 _refln_index_k                                                                 
 _refln_index_l                                                                 
 _refln_F_squared_calc                                                          
 _refln_F_squared_meas                                                          
 _refln_F_squared_sigma                                                         
 _refln_observed_status                                                         
   2   0   0       3794.73       3766.76       185.27 o                         
   4   0   0      28854.86      31127.59       386.40 o                         
   6   0   0        205.44        179.19         6.14 o                         
   8   0   0       1063.34        899.74        13.73 o                         
  10   0   0        264.25        208.58         8.78 o                         
  12   0   0        930.46        874.54        19.41 o                         
  14   0   0        361.27        359.44        20.11 o                         
   2   1   0       1548.61       1589.32        61.60 o                         
   3   1   0      13456.80      13792.73       285.84 o                         
   4   1   0       1749.48       1837.63        20.77 o                         
   5   1   0       3128.73       3315.27        30.47 o                         
   6   1   0       1703.28       1641.00        14.72 o                         
   7   1   0          2.48         -0.61         1.55 o                         
   8   1   0          8.36          7.37         2.05 o                         
   9   1   0       7535.89       7389.06        61.66 o                         
  10   1   0         92.23         99.36         4.49 o                         
  11   1   0        125.75        120.22         5.42 o                         
  12   1   0        336.83        321.35         8.67 o                         
  13   1   0         12.13          6.67         4.61 o                         
  14   1   0        440.90        456.79        11.93 o                         
  15   1   0          7.26          2.67         6.96 o                         
   1   2   0         20.16         -1.23         2.13 o                         
   2   2   0       4805.38       4616.08       130.01 o                         
   3   2   0       5678.88       5610.69       105.78 o                         
   4   2   0       1451.63       1482.08        15.12 o                         
   5   2   0        433.94        429.92         5.83 o                         
   6   2   0        526.16        611.33         6.96 o                         
   7   2   0       1567.64       1497.19        14.01 o                         
   8   2   0       3690.50       3584.23        30.49 o                         
   9   2   0         84.81         75.96         3.49 o                         
  10   2   0       2068.73       1979.11        21.19 o                         
  11   2   0          0.08          0.42         3.34 o                         
  12   2   0         51.31         50.57         4.96 o                         
  13   2   0         57.73         69.16         5.62 o                         
  14   2   0         34.04         27.51         5.79 o                         
  15   2   0          0.15          2.22         6.86 o                         
   1   3   0      20032.52      17959.32       579.20 o                         
   2   3   0      12319.46      13558.42       234.91 o                         
   3   3   0      19609.97      21291.00       368.50 o                         
   4   3   0       1513.81       1845.31        17.64 o                         
   5   3   0       2811.79       2911.10        27.08 o                         
   6   3   0       6462.34       6954.09        60.27 o                         
   7   3   0         91.82         91.68         2.95 o                         
   8   3   0       3906.36       3798.71        33.00 o                         
   9   3   0       5557.10       5379.65        47.22 o                         
  10   3   0        670.39        645.17        10.61 o                         
  11   3   0         36.53         39.17         4.17 o                         
  12   3   0        209.52        203.84         7.21 o                         
  13   3   0         36.89         41.13         5.48 o                         
  14   3   0        228.10        212.84         9.68 o                         
  15   3   0          0.98          7.57         6.98 o                         
   0   4   0       4084.80       2376.79        85.98 o                         
   1   4   0       9274.08       9110.10       152.28 o                         
   2   4   0       3710.50       3743.11        62.39 o                         
   3   4   0          0.73          2.05         3.07 o                         
   4   4   0        196.20        201.87         3.62 o                         
   5   4   0       5675.30       6066.20        52.48 o                         
   6   4   0       3085.69       3435.27        30.12 o                         
   7   4   0        698.00        666.84         8.03 o                         
   8   4   0        735.45        777.43         9.43 o                         
   9   4   0         25.00         18.11         2.69 o                         
  10   4   0         59.62         51.90         3.62 o                         
  11   4   0        101.20        101.30         4.83 o                         
  12   4   0        999.42        968.29        14.71 o                         
  13   4   0         88.41        119.34         7.00 o                         
  14   4   0          3.06          9.15         5.95 o                         
  15   4   0          1.80         -0.87         6.59 o                         
   1   5   0        812.31        736.50        13.73 o                         
   2   5   0       1352.99       1415.53        27.64 o                         
   3   5   0       2117.88       2130.85        26.75 o                         
   4   5   0      10467.18      11018.41        96.09 o                         
   5   5   0        127.40        124.72         3.15 o                         
   6   5   0       2534.12       2779.37        24.18 o                         
   7   5   0        672.81        660.66         7.76 o                         
   8   5   0        450.89        468.59         7.14 o                         
   9   5   0        416.19        426.85         7.08 o                         
  10   5   0          3.66          3.54         2.85 o                         
  11   5   0         14.12          9.59         3.36 o                         
  12   5   0       1293.20       1329.72        18.98 o                         
  13   5   0         66.62         53.29         6.15 o                         
  14   5   0        138.96        150.85         8.67 o                         
  15   5   0          2.75          5.77         6.61 o                         
   0   6   0        170.14        195.64         8.69 o                         
   1   6   0      11179.69      11407.32       187.83 o                         
   2   6   0        499.01        551.09        10.86 o                         
   3   6   0        356.67        493.38         7.67 o                         
   4   6   0       5701.37       6057.34        53.83 o                         
   5   6   0      14524.55      16525.64       128.47 o                         
   6   6   0        392.30        427.56         5.46 o                         
   7   6   0          9.98         13.55         1.86 o                         
   8   6   0       2856.37       2886.41        27.55 o                         
   9   6   0          9.54         21.42         2.80 o                         
  10   6   0         25.75         15.58         3.18 o                         
  11   6   0        317.44        286.05         7.47 o                         
  12   6   0        133.66        128.75         6.40 o                         
  13   6   0         26.46         23.40         5.70 o                         
  14   6   0        907.85        918.18        18.48 o                         
  15   6   0        364.97        365.99        14.24 o                         
   1   7   0        768.45        713.98        20.52 o                         
   2   7   0        225.06        212.11         6.64 o                         
   3   7   0         36.23         35.48         2.03 o                         
   4   7   0       9068.89       9897.52        81.79 o                         
   5   7   0       8027.24       8639.43        70.00 o                         
   6   7   0          2.53          1.35         1.64 o                         
   7   7   0         91.32         70.08         2.82 o                         
   8   7   0       4394.58       4630.23        42.12 o                         
   9   7   0        376.10        385.09         7.30 o                         
  10   7   0          7.02          7.79         3.14 o                         
  11   7   0        643.51        629.65        10.98 o                         
  12   7   0        455.33        410.90        10.77 o                         
  13   7   0       1059.14       1067.40        19.33 o                         
  14   7   0        488.40        556.48        16.51 o                         
  15   7   0         57.68         63.05        13.37 o                         
   0   8   0         78.03        133.86        10.24 o                         
   1   8   0       2959.21       2926.82        54.25 o                         
   2   8   0       2277.67       2362.68        22.13 o                         
   3   8   0       1135.11       1222.22        12.33 o                         
   4   8   0       1463.56       1648.97        14.89 o                         
   5   8   0      10547.05      12023.37        94.20 o                         
   6   8   0       4913.75       5102.25        42.65 o                         
   7   8   0       4812.82       4838.00        49.79 o                         
   8   8   0        756.66        688.10         9.53 o                         
   9   8   0       2871.50       2708.33        27.58 o                         
  10   8   0         72.46         84.72         4.67 o                         
  11   8   0          9.89          3.33         3.94 o                         
  12   8   0        239.35        224.36         7.89 o                         
  13   8   0        126.83        147.78         8.49 o                         
  14   8   0         15.46         13.09         6.40 o                         
   1   9   0       1703.45       1830.91        19.52 o                         
   2   9   0      11906.63      12781.65       115.09 o                         
   3   9   0        448.97        632.73         7.49 o                         
   4   9   0        494.69        568.64         6.46 o                         
   5   9   0       2815.38       3008.09        24.62 o                         
   6   9   0        333.38        320.74         4.79 o                         
   7   9   0        330.57        275.61         5.09 o                         
   8   9   0        522.94        560.72         9.24 o                         
   9   9   0        379.53        332.83         7.20 o                         
  10   9   0        691.37        623.17        10.45 o                         
  11   9   0          6.18          5.35         3.97 o                         
  12   9   0        119.25        106.05         6.41 o                         
  13   9   0        497.60        512.73        12.81 o                         
  14   9   0         31.67         29.24         6.98 o                         
   0  10   0        568.08        555.84         9.39 o                         
   1  10   0        798.78        844.99         8.58 o                         
   2  10   0        670.48        682.62         7.98 o                         
   3  10   0        251.96        270.15         4.20 o                         
   4  10   0       2659.46       2942.04        24.61 o                         
   5  10   0         27.54         27.89         1.82 o                         
   6  10   0          0.97          1.35         1.57 o                         
   7  10   0        682.49        680.48         8.30 o                         
   8  10   0        874.61        942.74        11.18 o                         
   9  10   0        293.85        206.96         5.85 o                         
  10  10   0        870.14        860.05        13.35 o                         
  11  10   0       3216.99       2989.60        34.48 o                         
  12  10   0        163.48        169.09         7.27 o                         
  13  10   0        108.79        106.67         6.91 o                         
  14  10   0         41.69         36.80         8.05 o                         
   1  11   0       6052.60       6576.03        54.98 o                         
   2  11   0       5005.98       5783.06        48.79 o                         
   3  11   0          1.73          1.44         1.42 o                         
   4  11   0       1171.36       1304.93        11.49 o                         
   5  11   0        393.86        403.29         5.22 o                         
   6  11   0         45.72         34.30         2.20 o                         
   7  11   0         11.98         18.43         2.25 o                         
   8  11   0        602.48        567.56         8.40 o                         
   9  11   0        244.39        149.49         5.68 o                         
  10  11   0        692.51        702.62        13.00 o                         
  11  11   0         63.25         81.73         5.51 o                         
  12  11   0          3.29          2.95         4.51 o                         
  13  11   0        102.36        101.17         7.09 o                         
  14  11   0         23.78         16.87         6.57 o                         
   0  12   0          9.82          2.73         2.22 o                         
   1  12   0         30.13         44.28         2.27 o                         
   2  12   0       1045.65       1098.96        11.04 o                         
   3  12   0       3314.96       3657.79        30.15 o                         
   4  12   0       1382.32       1527.81        12.90 o                         
   5  12   0         27.46         21.05         1.81 o                         
   6  12   0        159.31        182.75         4.36 o                         
   7  12   0        806.76        721.40         9.14 o                         
   8  12   0        316.86        308.67         6.59 o                         
   9  12   0       1189.04       1102.68        15.39 o                         
  10  12   0        928.63        977.67        14.82 o                         
  11  12   0        182.76        176.15         7.08 o                         
  12  12   0         52.93         48.54         5.35 o                         
  13  12   0        144.90        129.38         7.71 o                         
  14  12   0          2.10         10.56         6.96 o                         
   1  13   0       3837.86       4042.26        33.88 o                         
   2  13   0      13720.46      14623.08       117.09 o                         
   3  13   0         97.36         97.35         2.70 o                         
   4  13   0         56.76         22.87         1.69 o                         
   5  13   0        305.55        297.80         4.41 o                         
   6  13   0        250.07        239.57         6.37 o                         
   7  13   0        268.15        276.76         5.64 o                         
   8  13   0        691.97        502.10         8.47 o                         
   9  13   0       1753.32       1485.59        19.20 o                         
  10  13   0         45.97         55.54         4.75 o                         
  11  13   0        134.71        108.21         8.30 o                         
  12  13   0        277.33        247.61         9.15 o                         
  13  13   0         48.44         39.67         6.51 o                         
  14  13   0        468.43        403.24        13.65 o                         
   0  14   0        369.95        367.86         7.38 o                         
   1  14   0       2910.14       3178.26        27.33 o                         
   2  14   0        670.74        778.90         8.01 o                         
   3  14   0          0.38          6.79         1.58 o                         
   4  14   0          7.04          0.86         1.53 o                         
   5  14   0       1249.19       1275.47        11.86 o                         
   6  14   0        455.57        475.09         7.25 o                         
   7  14   0       2036.62       2023.57        21.41 o                         
   8  14   0        479.98        458.52         8.65 o                         
   9  14   0        144.12        125.87         5.98 o                         
  10  14   0        156.74        118.01         6.08 o                         
  11  14   0         87.46        107.68         6.39 o                         
  12  14   0        515.50        525.27        13.63 o                         
  13  14   0        845.98        864.26        17.42 o                         
  14  14   0        286.00        301.58        12.51 o                         
   1  15   0       1446.54       1626.97        14.72 o                         
   2  15   0          5.53          4.09         1.45 o                         
   3  15   0          0.94          0.65         1.60 o                         
   4  15   0       1827.33       1876.86        17.05 o                         
   5  15   0        108.94        105.52         3.59 o                         
   6  15   0        148.79        128.56         4.23 o                         
   7  15   0          4.12         12.76         2.87 o                         
   8  15   0         48.55         24.50         3.49 o                         
   9  15   0       2476.61       2359.88        29.09 o                         
  10  15   0         19.27         18.45         4.48 o                         
  11  15   0         71.75         67.71         6.00 o                         
  12  15   0       1190.52       1190.26        19.40 o                         
  13  15   0          6.89         10.27         6.17 o                         
   0  16   0       3131.52       3567.66        42.26 o                         
   1  16   0        491.07        624.39         7.36 o                         
   2  16   0        512.44        601.81         6.68 o                         
   3  16   0         22.43         22.52         2.25 o                         
   4  16   0        347.77        305.74         5.21 o                         
   5  16   0       2624.44       2527.35        24.47 o                         
   6  16   0        661.17        652.92         9.48 o                         
   7  16   0        815.79        855.38        11.57 o                         
   8  16   0        175.89        174.41         5.88 o                         
   9  16   0        898.74        823.29        13.38 o                         
  10  16   0        167.90        152.90         7.21 o                         
  11  16   0        208.89        210.08         8.37 o                         
  12  16   0        212.54        217.13         9.18 o                         
  13  16   0        175.34        198.15        10.36 o                         
   1  17   0        988.18        970.72        10.22 o                         
   2  17   0       4303.55       4520.37        37.53 o                         
   3  17   0       1684.35       1583.87        14.64 o                         
   4  17   0        172.94        271.94         4.95 o                         
   5  17   0       3623.52       3497.47        33.85 o                         
   6  17   0         40.99         24.87         3.21 o                         
   7  17   0        237.20        235.29         6.46 o                         
   8  17   0        334.08        334.95         8.11 o                         
   9  17   0          0.68          2.85         3.71 o                         
  10  17   0        245.54        243.03         8.53 o                         
  11  17   0          0.77         -1.53         4.84 o                         
  12  17   0         22.15         15.86         5.63 o                         
  13  17   0         12.36         12.96         6.77 o                         
   0  18   0        957.85       1097.05        15.75 o                         
   1  18   0         44.28         64.60         2.73 o                         
   2  18   0       1883.43       1988.26        18.29 o                         
   3  18   0       2372.47       2351.03        21.80 o                         
   4  18   0       3263.73       3201.86        27.11 o                         
   5  18   0        202.95        171.83         5.05 o                         
   6  18   0          7.89         12.61         3.02 o                         
   7  18   0       1379.32       1416.63        18.33 o                         
   8  18   0        347.15        309.62         7.99 o                         
   9  18   0         72.91         69.85         5.43 o                         
  10  18   0        186.14        208.46         7.95 o                         
  11  18   0        586.03        588.27        13.24 o                         
  12  18   0        244.46        260.20        10.56 o                         
  13  18   0       1069.70       1079.52        21.37 o                         
   1  19   0       1596.26       1667.81        16.70 o                         
   2  19   0        107.42        118.10         3.70 o                         
   3  19   0       3158.82       3064.27        27.64 o                         
   4  19   0       3739.61       3450.41        31.66 o                         
   5  19   0       1080.58        953.24        12.28 o                         
   6  19   0        386.34        333.24         7.54 o                         
   7  19   0        238.39        219.20         6.90 o                         
   8  19   0         21.65         16.37         4.16 o                         
   9  19   0        179.09        170.64         6.94 o                         
  10  19   0         41.07         50.80         5.60 o                         
  11  19   0          7.48          3.20         5.22 o                         
  12  19   0        513.97        546.23        16.20 o                         
  13  19   0          6.18         -5.24        12.89 o                         
   0  20   0        103.16        108.02         4.87 o                         
   1  20   0        119.83        114.94         3.81 o                         
   2  20   0          8.95         11.37         2.22 o                         
   3  20   0        631.44        632.21         8.83 o                         
   4  20   0       5819.89       5561.80        50.42 o                         
   5  20   0        805.98        714.65        10.86 o                         
   6  20   0        336.95        325.05         9.60 o                         
   7  20   0        407.88        449.69         9.61 o                         
   8  20   0          0.05         -2.43         3.69 o                         
   9  20   0         74.21         70.32         5.45 o                         
  10  20   0        113.57        123.00         7.22 o                         
  11  20   0         25.44         30.51         6.14 o                         
  12  20   0         11.04         10.97         6.68 o                         
   1  21   0         26.91         12.90         2.47 o                         
   2  21   0       1433.69       1389.48        14.56 o                         
   3  21   0        214.63        154.38         4.78 o                         
   4  21   0        380.25        310.82         8.88 o                         
   5  21   0          6.11         11.80         3.33 o                         
   6  21   0         42.14         29.85         4.26 o                         
   7  21   0         90.74         67.73         4.95 o                         
   8  21   0        994.88        944.08        15.62 o                         
   9  21   0        213.98        244.69         9.34 o                         
  10  21   0         12.52         15.70         5.82 o                         
  11  21   0         54.30         59.81         7.38 o                         
  12  21   0        304.72        337.06        14.50 o                         
   0  22   0       2484.81       2495.30        34.00 o                         
   1  22   0         29.72         40.81         2.93 o                         
   2  22   0        128.04        109.57         4.14 o                         
   3  22   0          2.81          5.19         2.75 o                         
   4  22   0         82.29         53.25         3.73 o                         
   5  22   0        415.75        367.14         9.20 o                         
   6  22   0         45.82         39.43         4.61 o                         
   7  22   0        409.99        453.14        10.55 o                         
   8  22   0       1461.11       1415.53        20.70 o                         
   9  22   0        449.70        476.12        13.37 o                         
  10  22   0        227.54        243.25        11.04 o                         
  11  22   0        533.26        517.86        16.21 o                         
  12  22   0         27.43         20.68         8.59 o                         
   1  23   0        302.77        259.42         5.65 o                         
   2  23   0        541.56        447.33         8.44 o                         
   3  23   0         11.39         13.70         2.95 o                         
   4  23   0        357.17        307.17         7.82 o                         
   5  23   0          6.02         10.65         3.64 o                         
   6  23   0        426.81        406.82        10.40 o                         
   7  23   0        479.16        511.06        14.30 o                         
   8  23   0        571.50        549.84        13.07 o                         
   9  23   0       1905.89       1991.55        30.07 o                         
  10  23   0         26.78         27.35         6.93 o                         
  11  23   0        130.94        128.31         9.50 o                         
   0  24   0       1039.57        939.34        16.49 o                         
   1  24   0         34.12         11.80         2.80 o                         
   2  24   0        118.70         98.88         4.59 o                         
   3  24   0         65.36         43.33         4.15 o                         
   4  24   0        258.93        250.40         7.61 o                         
   5  24   0         58.83         59.24         4.88 o                         
   6  24   0        259.59        277.48         8.91 o                         
   7  24   0        261.67        254.73         9.21 o                         
   8  24   0        194.87        217.13         9.10 o                         
   9  24   0          9.61         18.03         6.06 o                         
  10  24   0         11.82          7.22         6.25 o                         
  11  24   0         27.47         31.72         8.82 o                         
   1  25   0        299.48        313.65         9.71 o                         
   2  25   0         29.27         23.94         3.72 o                         
   3  25   0         12.61         11.19         3.71 o                         
   4  25   0          0.03         -1.13         3.43 o                         
   5  25   0         21.11         22.99         4.31 o                         
   6  25   0         26.88         20.13         5.04 o                         
   7  25   0         71.96         72.06         6.35 o                         
   8  25   0          4.57          5.69         5.23 o                         
   9  25   0        158.58        156.11         9.18 o                         
  10  25   0         76.45         90.12         8.36 o                         
  11  25   0        817.55        833.04        21.77 o                         
   0  26   0        875.90        816.68        21.72 o                         
   1  26   0       1970.94       1710.53        20.22 o                         
   2  26   0         88.96         74.40         4.85 o                         
   3  26   0         62.43         47.50         4.70 o                         
   4  26   0          0.01         -3.13         3.82 o                         
   5  26   0         36.01         32.88         4.99 o                         
   6  26   0        491.05        510.76        12.38 o                         
   7  26   0        182.09        198.52         8.94 o                         
   8  26   0        709.20        735.36        15.68 o                         
   9  26   0        197.62        202.51        10.05 o                         
  10  26   0          9.26         20.75         6.72 o                         
   1  27   0        323.64        266.68         7.39 o                         
   2  27   0        336.70        317.18         8.32 o                         
   3  27   0        249.16        251.17         7.98 o                         
   4  27   0          0.73         -4.29         4.29 o                         
   5  27   0        555.55        561.52        12.35 o                         
   6  27   0        204.63        237.47         9.36 o                         
   7  27   0         12.74         16.99         5.60 o                         
   8  27   0        103.62         94.97         7.51 o                         
   9  27   0         65.04         71.70         7.75 o                         
  10  27   0        549.29        626.57        17.55 o                         
   0  28   0         34.58         28.11         5.86 o                         
   1  28   0        364.57        312.83         8.56 o                         
   2  28   0         36.78         36.45         4.58 o                         
   3  28   0       1022.45        969.47        16.11 o                         
   4  28   0         76.71         70.42         6.06 o                         
   5  28   0          1.99          1.32         4.86 o                         
   6  28   0        259.00        251.31         9.72 o                         
   7  28   0        104.21         98.75         7.43 o                         
   8  28   0         44.59         43.13         6.76 o                         
   9  28   0        375.52        390.12        14.13 o                         
   1  29   0         38.25         35.73         4.62 o                         
   2  29   0        333.56        291.91         9.27 o                         
   3  29   0        135.28        127.29         7.09 o                         
   4  29   0         38.48         37.78         5.74 o                         
   5  29   0        183.63        209.34         9.66 o                         
   6  29   0        147.60        146.47         9.10 o                         
   7  29   0        171.04        190.67        10.31 o                         
   8  29   0        665.63        722.77        16.43 o                         
   9  29   0          3.81          7.61         6.94 o                         
   0  30   0        165.07        121.92         8.68 o                         
   1  30   0        359.78        340.63         9.40 o                         
   2  30   0         22.45         37.79         5.67 o                         
   3  30   0         94.17         89.38         6.42 o                         
   4  30   0       1199.82       1280.34        22.69 o                         
   5  30   0          9.21         18.67         5.86 o                         
   6  30   0        130.24        117.88         7.98 o                         
   7  30   0         28.15         42.61         6.93 o                         
   8  30   0        423.47        479.24        14.49 o                         
   1  31   0          1.22         -1.09         5.08 o                         
   2  31   0        219.31        208.45         9.03 o                         
   3  31   0         15.78         16.85         5.71 o                         
   4  31   0        132.92        183.85         8.94 o                         
   5  31   0          4.16          6.35         6.09 o                         
   6  31   0        185.26        165.36         9.52 o                         
   7  31   0         83.67         92.24         7.88 o                         
   0  32   0        338.93        380.09        17.74 o                         
   1  32   0         74.57         77.11         6.95 o                         
   2  32   0         77.38         88.31         7.05 o                         
   3  32   0        607.99        618.61        15.50 o                         
   4  32   0        335.50        388.21        16.05 o                         
   5  32   0         70.99         71.37         8.73 o                         
   6  32   0         21.59         20.16         6.89 o                         
   7  32   0        667.42        662.21        16.92 o                         
   1  33   0         37.74         35.57         7.03 o                         
   2  33   0          1.38          8.25         5.58 o                         
   3  33   0         95.43        114.78         8.76 o                         
   4  33   0         30.33         45.63         8.39 o                         
   5  33   0        329.58        337.85        13.07 o                         
   6  33   0         72.00         87.48         8.52 o                         
   0  34   0        356.46        450.44        23.20 o                         
   1  34   0          3.37         -6.26         6.27 o                         
   2  34   0         25.08         38.28         7.51 o                         
   3  34   0          0.69          3.41         6.89 o                         
   4  34   0          5.26         15.17         6.71 o                         
   5  34   0        171.18        218.03        12.56 o                         
   1  35   0         24.64         31.23         7.65 o                         
   2  35   0        371.35        387.58        14.52 o                         
   3  35   0         21.88         36.40         8.36 o                         
   0  36   0          9.18         -0.80        11.60 o                         
   1  36   0        190.55        210.21        17.08 o                         
 -15   0   1        181.87        164.01        15.54 o                         
 -13   0   1          1.84          0.44         5.90 o                         
 -11   0   1       1125.88       1169.35        22.17 o                         
  -9   0   1       3216.04       3166.11        39.06 o                         
  -7   0   1        521.38        566.25         9.54 o                         
  -5   0   1       3852.36       3647.48        46.86 o                         
  -3   0   1      68901.55      68769.48      1689.33 o                         
   1   0   1         56.75         -2.05         2.05 o                         
   3   0   1        163.63        270.61        19.45 o                         
   5   0   1        689.62        613.45        12.04 o                         
   7   0   1       1891.22       1708.69        22.23 o                         
   9   0   1      11279.11      10895.56       129.71 o                         
  11   0   1        938.08        962.74        19.70 o                         
  13   0   1         28.61         19.91         6.85 o                         
  15   0   1        194.33        215.82        12.90 o                         
 -15   1   1        411.29        463.31        16.53 o                         
 -14   1   1         95.07         87.74         8.31 o                         
 -13   1   1        420.04        423.37        10.73 o                         
 -12   1   1         29.55         31.08         4.38 o                         
 -11   1   1       1827.46       1820.68        21.74 o                         
 -10   1   1       1595.23       1598.86        17.22 o                         
  -9   1   1        924.00        885.75        10.07 o                         
  -8   1   1        591.67        580.42         7.18 o                         
  -7   1   1        416.78        437.27         5.70 o                         
  -6   1   1       2877.13       2998.01        25.03 o                         
  -5   1   1          1.98          1.78         1.37 o                         
  -4   1   1          9.30          3.44         1.49 o                         
  -3   1   1       2503.45       2562.46        47.87 o                         
  -2   1   1      11794.56      12298.84       350.15 o                         
   0   1   1         22.39          1.02        14.48 o                         
   1   1   1       2612.88       1520.35       113.62 o                         
   2   1   1       2799.33       2803.27        56.73 o                         
   3   1   1      19919.08      21553.76       439.94 o                         
   4   1   1        373.72        349.54         4.80 o                         
   5   1   1       1146.88       1234.57        12.77 o                         
   6   1   1       4032.58       4708.48        39.27 o                         
   7   1   1         24.59         20.52         2.08 o                         
   8   1   1        352.67        334.70         5.42 o                         
   9   1   1        381.26        382.39         7.29 o                         
  10   1   1        347.14        318.69         7.76 o                         
  11   1   1       1822.07       1798.08        21.90 o                         
  12   1   1          8.25          4.70         4.18 o                         
  13   1   1         22.84         21.35         4.95 o                         
  14   1   1          0.20         -4.92         4.92 o                         
  15   1   1         12.39         10.22         5.80 o                         
 -15   2   1         40.70         33.91         7.86 o                         
 -14   2   1         52.30         44.82         6.89 o                         
 -13   2   1          4.31         13.47         4.74 o                         
 -12   2   1        349.00        317.68         8.87 o                         
 -11   2   1       1138.43       1120.14        14.87 o                         
 -10   2   1          6.33          7.47         2.96 o                         
  -9   2   1         55.40         49.97         3.13 o                         
  -8   2   1        450.64        512.14         8.11 o                         
  -7   2   1        302.01        313.26         4.72 o                         
  -6   2   1        779.22        921.51         9.34 o                         
  -5   2   1        307.61        322.91         4.36 o                         
  -4   2   1        616.60        696.21         8.13 o                         
  -3   2   1        118.94         97.34         7.68 o                         
  -2   2   1       2012.94       2039.33        43.33 o                         
  -1   2   1         29.15         18.42         1.83 o                         
   0   2   1         97.44         -0.19         1.44 o                         
   1   2   1       4391.49       3898.75       158.54 o                         
   2   2   1      14453.02      16170.08       364.04 o                         
   3   2   1        203.56        190.87         6.86 o                         
   4   2   1        138.79        245.95         3.61 o                         
   5   2   1        355.47        346.67         5.22 o                         
   6   2   1        531.20        571.92         6.71 o                         
   7   2   1        463.04        463.18         6.19 o                         
   8   2   1        381.81        373.12         6.70 o                         
   9   2   1       8154.16       7702.05        66.09 o                         
  10   2   1        602.94        622.42         9.92 o                         
  11   2   1         27.92         31.63         4.00 o                         
  12   2   1        106.95        105.27         5.87 o                         
  13   2   1        526.87        575.21        11.90 o                         
  14   2   1        116.12        127.22         7.21 o                         
  15   2   1        102.24        107.12         9.00 o                         
 -15   3   1         16.63         25.81         7.92 o                         
 -14   3   1         10.67          6.96         6.01 o                         
 -13   3   1        156.07        152.54         7.94 o                         
 -12   3   1        306.47        317.35         8.96 o                         
 -11   3   1        129.85        132.46         5.17 o                         
 -10   3   1         30.06         38.85         3.52 o                         
  -9   3   1        859.35        830.24         9.91 o                         
  -8   3   1        179.08        151.79         4.02 o                         
  -7   3   1       1846.41       1887.77        16.95 o                         
  -6   3   1       1111.15       1264.64        12.17 o                         
  -5   3   1       6267.18       7249.75        60.42 o                         
  -4   3   1        248.29        281.28         4.56 o                         
  -3   3   1      18721.78      20299.89       580.93 o                         
  -2   3   1       8728.89       9591.77       174.93 o                         
  -1   3   1          0.28         -1.38         1.38 o                         
   0   3   1      18498.17      11130.60       384.87 o                         
   1   3   1       3599.95       3684.07        65.01 o                         
   2   3   1       5510.68       5985.82       106.10 o                         
   3   3   1      19602.12      21656.48       389.75 o                         
   4   3   1        341.72        371.58         4.99 o                         
   5   3   1        456.76        479.09         5.95 o                         
   6   3   1        223.61        237.73         4.13 o                         
   7   3   1       1503.50       1518.17        14.61 o                         
   8   3   1       3249.35       3071.82        29.04 o                         
   9   3   1        251.85        232.62         5.51 o                         
  10   3   1        271.92        263.08         6.75 o                         
  11   3   1        264.02        255.77         7.40 o                         
  12   3   1          0.05         -2.21         3.97 o                         
  13   3   1       1920.65       1950.92        24.64 o                         
  14   3   1          7.20          9.42         5.40 o                         
  15   3   1       1220.40       1243.90        22.32 o                         
 -15   4   1         15.41         16.92         7.39 o                         
 -14   4   1        166.14        201.95         9.95 o                         
 -13   4   1       1380.58       1439.47        22.41 o                         
 -12   4   1          2.44          1.62         4.05 o                         
 -11   4   1          6.09          1.62         3.27 o                         
 -10   4   1        106.03         95.58         4.27 o                         
  -9   4   1        129.31        159.31         4.43 o                         
  -8   4   1       1574.78       1474.23        14.60 o                         
  -7   4   1        119.77        134.24         3.92 o                         
  -6   4   1       1249.87       1269.41        12.58 o                         
  -5   4   1       1112.09       1204.58        11.98 o                         
  -4   4   1        210.29        224.46         4.40 o                         
  -3   4   1        271.91        257.37         9.46 o                         
  -2   4   1         56.74         72.72         4.09 o                         
  -1   4   1        238.29        213.71         4.84 o                         
   0   4   1       1841.23       1658.33        34.66 o                         
   1   4   1       2702.67       2969.80        47.61 o                         
   2   4   1      19467.62      21816.20       372.72 o                         
   3   4   1      52897.89      56203.44       612.48 o                         
   4   4   1        777.45        911.02         9.65 o                         
   5   4   1       3179.46       3491.70        30.31 o                         
   6   4   1        489.66        534.10         6.73 o                         
   7   4   1       4391.99       4358.32        36.99 o                         
   8   4   1        517.16        546.65         7.85 o                         
   9   4   1          3.83          0.25         2.46 o                         
  10   4   1        695.26        685.10        10.02 o                         
  11   4   1        266.00        259.67         7.59 o                         
  12   4   1        676.70        685.35        14.01 o                         
  13   4   1        230.06        240.54         8.27 o                         
  14   4   1          7.16         -5.56         5.56 o                         
  15   4   1         10.89         17.68         6.80 o                         
 -15   5   1         41.11         50.56         8.36 o                         
 -14   5   1        533.51        565.08        19.79 o                         
 -13   5   1        427.30        483.39        12.80 o                         
 -12   5   1          1.39          5.22         4.27 o                         
 -11   5   1        521.94        513.20         9.32 o                         
 -10   5   1         24.17         19.35         3.24 o                         
  -9   5   1        243.23        259.91         5.93 o                         
  -8   5   1         44.98         41.68         2.65 o                         
  -7   5   1        229.58        229.68         4.22 o                         
  -6   5   1        805.89        804.24         8.58 o                         
  -5   5   1       1437.45       1715.16        16.30 o                         
  -4   5   1      18264.50      20420.99       195.84 o                         
  -3   5   1       6874.01       7572.91        94.63 o                         
  -2   5   1      13941.96      15865.22       270.38 o                         
  -1   5   1        316.80        246.26         6.19 o                         
   0   5   1          0.01         -2.07         2.07 o                         
   1   5   1       3720.78       3832.77        60.97 o                         
   2   5   1        973.45       1000.87        37.38 o                         
   3   5   1          0.43          1.99         1.32 o                         
   4   5   1        333.77        325.04         4.55 o                         
   5   5   1       3974.25       4351.52        37.34 o                         
   6   5   1       2859.29       2846.05        24.83 o                         
   7   5   1       1497.29       1429.80        14.14 o                         
   8   5   1         83.95        101.45         3.74 o                         
   9   5   1        906.20        954.66        11.87 o                         
  10   5   1        931.83        867.32        11.71 o                         
  11   5   1         36.46         25.04         3.93 o                         
  12   5   1        123.74        129.49         6.22 o                         
  13   5   1        165.85        188.60         7.84 o                         
  14   5   1          3.53         -1.24         5.72 o                         
  15   5   1        167.90        151.35        34.80 o                         
 -15   6   1        601.29        678.22        19.29 o                         
 -14   6   1         11.08         12.19         6.31 o                         
 -13   6   1       2165.88       2262.05        32.72 o                         
 -12   6   1          5.51          7.09         4.09 o                         
 -11   6   1         77.93         70.76         4.68 o                         
 -10   6   1        175.73        178.93         5.86 o                         
  -9   6   1       3088.79       2974.24        28.53 o                         
  -8   6   1        478.93        421.87         6.60 o                         
  -7   6   1        477.17        482.02         6.32 o                         
  -6   6   1        722.66        899.85         9.31 o                         
  -5   6   1      14133.44      15272.00       121.96 o                         
  -4   6   1       1255.74       1335.63        13.45 o                         
  -3   6   1       3160.71       3388.43        34.28 o                         
  -2   6   1        842.59        826.79        15.73 o                         
  -1   6   1        190.77        194.13         5.49 o                         
   0   6   1       3654.26       3535.70        63.46 o                         
   1   6   1       1153.98       1092.38        19.76 o                         
   2   6   1      12684.26      13890.38       242.62 o                         
   3   6   1        254.04        247.13         4.07 o                         
   4   6   1      19046.31      22157.81       180.63 o                         
   5   6   1       9671.00      11045.45        88.89 o                         
   6   6   1       1280.16       1241.73        12.20 o                         
   7   6   1        710.01        782.36         9.20 o                         
   8   6   1         28.67         33.91         2.80 o                         
   9   6   1        105.99        108.53         4.33 o                         
  10   6   1        178.13        165.72         5.55 o                         
  11   6   1         99.60         90.39         4.84 o                         
  12   6   1        220.23        249.77         7.89 o                         
  13   6   1       1174.35       1219.89        20.37 o                         
  14   6   1        375.23        403.68        12.72 o                         
 -15   7   1          2.26         15.50         7.68 o                         
 -14   7   1          1.20          1.90         5.75 o                         
 -13   7   1        104.40         88.06         7.92 o                         
 -12   7   1         28.40         17.90         4.37 o                         
 -11   7   1          4.76          0.97         3.62 o                         
 -10   7   1        137.13        116.88         4.89 o                         
  -9   7   1        410.33        400.89         6.98 o                         
  -8   7   1       1026.55       1126.83        12.71 o                         
  -7   7   1       1047.49        989.32        10.46 o                         
  -6   7   1        166.98        198.05         3.80 o                         
  -5   7   1        659.50        828.31         8.33 o                         
  -4   7   1         84.92        147.37         3.36 o                         
  -3   7   1       3041.31       3355.00        28.81 o                         
  -2   7   1         85.07        101.30         4.73 o                         
  -1   7   1       3763.04       4037.83        65.00 o                         
   0   7   1        228.18        199.42         6.59 o                         
   1   7   1       9901.66       9559.40       441.75 o                         
   2   7   1        147.14        181.67         3.52 o                         
   3   7   1       2852.85       2899.63        26.83 o                         
   4   7   1        243.39        318.76         4.44 o                         
   5   7   1       2321.27       2471.59        21.59 o                         
   6   7   1       4139.81       4368.04        35.97 o                         
   7   7   1         43.95         84.63         3.13 o                         
   8   7   1        630.15        663.11        11.05 o                         
   9   7   1        336.68        337.60         6.96 o                         
  10   7   1        575.64        626.79        10.11 o                         
  11   7   1        358.39        338.29         7.99 o                         
  12   7   1        197.76        220.26         7.79 o                         
  13   7   1       1802.41       1868.67        27.35 o                         
  14   7   1         77.79         65.99         7.77 o                         
 -15   8   1         83.99         86.89         9.79 o                         
 -14   8   1        161.24        170.53        10.30 o                         
 -13   8   1         83.85         77.08         6.78 o                         
 -12   8   1        208.14        227.85         8.04 o                         
 -11   8   1        907.62        915.04        14.34 o                         
 -10   8   1          0.29          2.32         3.16 o                         
  -9   8   1        912.64        936.55        12.07 o                         
  -8   8   1        337.35        333.52         6.35 o                         
  -7   8   1         36.10         51.46         2.49 o                         
  -6   8   1        677.71        634.29         7.20 o                         
  -5   8   1        432.59        500.63         5.80 o                         
  -4   8   1         27.72         25.52         1.99 o                         
  -3   8   1        379.48        352.15         4.72 o                         
  -2   8   1        135.54        117.77         3.39 o                         
  -1   8   1       2113.13       2317.43        43.34 o                         
   0   8   1       3359.75       3080.51        90.12 o                         
   1   8   1       7506.96       7970.24       100.80 o                         
   2   8   1       1093.94       1190.02        12.42 o                         
   3   8   1       4418.28       4634.66        40.42 o                         
   4   8   1      17757.63      20448.46       162.45 o                         
   5   8   1        935.00        979.84         9.70 o                         
   6   8   1       1970.40       2097.48        18.56 o                         
   7   8   1       2971.51       3129.20        27.61 o                         
   8   8   1       1359.20       1260.82        14.18 o                         
   9   8   1        285.80        306.09         6.87 o                         
  10   8   1        398.78        385.75         8.56 o                         
  11   8   1        310.17        320.25         8.10 o                         
  12   8   1         87.41        103.99         6.55 o                         
  13   8   1         25.19         33.41         6.58 o                         
  14   8   1        940.24        989.40        20.08 o                         
 -14   9   1         50.06         51.26         7.57 o                         
 -13   9   1          0.63         -4.54         4.96 o                         
 -12   9   1        138.97        132.29         6.68 o                         
 -11   9   1         96.43         87.88         5.19 o                         
 -10   9   1        281.47        239.06         6.80 o                         
  -9   9   1          0.61          1.16         2.65 o                         
  -8   9   1        151.10        185.32         5.74 o                         
  -7   9   1       2683.97       2770.74        24.05 o                         
  -6   9   1         61.04         55.67         2.29 o                         
  -5   9   1       1771.71       1863.31        16.02 o                         
  -4   9   1        433.50        517.71         6.05 o                         
  -3   9   1        910.03       1001.56        10.24 o                         
  -2   9   1         65.74         55.38         2.02 o                         
  -1   9   1       1516.30       1602.63        16.60 o                         
   0   9   1       3733.14       3808.29        36.73 o                         
   1   9   1         75.87         91.21         2.77 o                         
   2   9   1         66.24         37.29         2.25 o                         
   3   9   1       1826.37       2080.92        18.89 o                         
   4   9   1         89.22         94.10         2.68 o                         
   5   9   1       1338.73       1481.46        13.64 o                         
   6   9   1       2218.19       2320.20        20.91 o                         
   7   9   1          2.85          0.80         1.95 o                         
   8   9   1        873.58        815.94        10.84 o                         
   9   9   1       1582.47       1223.40        15.28 o                         
  10   9   1        387.85        386.79         8.55 o                         
  11   9   1          6.88          6.74         4.03 o                         
  12   9   1        264.59        269.77         9.61 o                         
  13   9   1        683.84        743.11        15.53 o                         
  14   9   1        636.47        626.80        15.49 o                         
 -14  10   1        285.88        272.06        11.15 o                         
 -13  10   1        175.90        185.13         8.37 o                         
 -12  10   1        352.66        348.32         9.76 o                         
 -11  10   1        248.27        234.75         7.65 o                         
 -10  10   1        282.22        273.48         7.48 o                         
  -9  10   1        559.17        583.14         9.58 o                         
  -8  10   1         42.21         60.04         3.17 o                         
  -7  10   1        364.15        360.15         5.50 o                         
  -6  10   1        167.05        185.63         4.11 o                         
  -5  10   1        390.34        393.46         4.94 o                         
  -4  10   1       1119.68       1346.00        12.69 o                         
  -3  10   1       6774.71       7752.18        64.52 o                         
  -2  10   1       1825.51       1802.29        16.04 o                         
  -1  10   1       1004.10       1040.58         9.90 o                         
   0  10   1       5800.54       6201.92        58.85 o                         
   1  10   1       9938.36      11353.95        96.12 o                         
   2  10   1       4559.46       5199.30        43.96 o                         
   3  10   1       3138.08       3635.92        30.59 o                         
   4  10   1       6196.24       6537.53        53.61 o                         
   5  10   1        530.43        446.16         5.66 o                         
   6  10   1         53.77         57.24         2.84 o                         
   7  10   1        772.73        686.03         8.84 o                         
   8  10   1         92.74        193.99         5.15 o                         
   9  10   1       1575.63       1421.72        17.60 o                         
  10  10   1        403.95        397.36         8.90 o                         
  11  10   1        197.89        199.02         7.39 o                         
  12  10   1         96.10         70.27         6.36 o                         
  13  10   1          7.05         16.60         5.57 o                         
  14  10   1         82.68         56.93         7.44 o                         
 -14  11   1         31.41         29.08         6.75 o                         
 -13  11   1         28.01         24.44         5.72 o                         
 -12  11   1        232.38        245.09         9.49 o                         
 -11  11   1        333.57        344.65         9.14 o                         
 -10  11   1         64.12         45.31         4.30 o                         
  -9  11   1         53.71         57.56         4.11 o                         
  -8  11   1        220.16        156.78         4.83 o                         
  -7  11   1          6.36          4.48         2.05 o                         
  -6  11   1          8.93          6.14         1.74 o                         
  -5  11   1          1.64          0.16         1.40 o                         
  -4  11   1          0.53          1.99         1.50 o                         
  -3  11   1        714.67        760.36         8.08 o                         
  -2  11   1        859.35        762.71         8.18 o                         
  -1  11   1         82.94         96.21         2.90 o                         
   0  11   1       3322.59       3745.86        34.09 o                         
   1  11   1       1597.84       1880.31        17.07 o                         
   2  11   1        284.99        282.16         4.40 o                         
   3  11   1        341.58        302.64         4.30 o                         
   4  11   1        190.97        198.22         3.70 o                         
   5  11   1        595.16        692.99         7.74 o                         
   6  11   1          0.08          4.36         1.78 o                         
   7  11   1        126.55        165.59         4.17 o                         
   8  11   1          0.19          1.28         2.50 o                         
   9  11   1          1.12         24.84         3.39 o                         
  10  11   1        118.89        156.07         6.44 o                         
  11  11   1         19.85         28.46         4.68 o                         
  12  11   1        342.12        339.71         9.78 o                         
  13  11   1        291.01        307.85        10.43 o                         
  14  11   1        239.80        213.99        12.21 o                         
 -14  12   1        136.44        123.06         9.40 o                         
 -13  12   1        188.29        201.12         9.24 o                         
 -12  12   1        161.93        143.51         7.51 o                         
 -11  12   1        104.22         87.89         5.62 o                         
 -10  12   1         37.84         29.98         4.10 o                         
  -9  12   1        868.99        704.25        11.48 o                         
  -8  12   1          0.87          6.93         2.62 o                         
  -7  12   1        197.64        252.56         5.62 o                         
  -6  12   1          9.13         10.19         1.95 o                         
  -5  12   1       1266.52       1306.06        12.13 o                         
  -4  12   1       1928.52       1865.98        16.50 o                         
  -3  12   1        160.38        193.32         3.67 o                         
  -2  12   1       4270.56       4657.65        38.76 o                         
  -1  12   1       1910.66       2036.46        18.60 o                         
   0  12   1       2289.54       2549.86        22.59 o                         
   1  12   1       1018.26       1316.20        12.26 o                         
   2  12   1        780.67        760.30         7.86 o                         
   3  12   1       3119.02       3374.87        28.07 o                         
   4  12   1       1748.73       1850.23        15.97 o                         
   5  12   1         81.91         91.72         2.85 o                         
   6  12   1       1011.94       1138.37        11.86 o                         
   7  12   1         72.42         91.03         3.49 o                         
   8  12   1         85.59         74.59         3.74 o                         
   9  12   1       1207.49       1195.47        15.84 o                         
  10  12   1        144.97        130.60         5.96 o                         
  11  12   1         50.24         65.87         5.31 o                         
  12  12   1        530.20        470.93        11.50 o                         
  13  12   1        130.33        125.81         7.83 o                         
  14  12   1         69.32         64.57         8.01 o                         
 -14  13   1         18.41         21.46         6.37 o                         
 -13  13   1        343.07        357.61        12.46 o                         
 -12  13   1          0.64          4.96         5.11 o                         
 -11  13   1        218.77        185.26         7.91 o                         
 -10  13   1       1534.74       1467.83        20.40 o                         
  -9  13   1         39.19        100.69         5.68 o                         
  -8  13   1       1683.64       1440.84        16.12 o                         
  -7  13   1          0.80         -1.05         2.27 o                         
  -6  13   1         28.39         33.09         2.33 o                         
  -5  13   1       3951.46       3938.40        31.99 o                         
  -4  13   1       3750.31       4265.33        35.08 o                         
  -3  13   1         22.90         33.87         1.87 o                         
  -2  13   1       1389.06       1349.49        12.55 o                         
  -1  13   1       5248.04       5744.23        47.23 o                         
   0  13   1        380.00        377.56         5.17 o                         
   1  13   1       4652.93       4634.64        38.53 o                         
   2  13   1        259.10        353.29         4.81 o                         
   3  13   1        566.84        574.97         6.61 o                         
   4  13   1          8.80          9.08         1.46 o                         
   5  13   1         21.76         20.46         2.06 o                         
   6  13   1          8.08          6.69         2.05 o                         
   7  13   1        398.41        339.70         6.04 o                         
   8  13   1         23.76          9.16         2.80 o                         
   9  13   1        484.64        538.73        10.51 o                         
  10  13   1         13.81         12.03         3.97 o                         
  11  13   1        269.86        287.36         9.78 o                         
  12  13   1         45.25         39.47         5.58 o                         
  13  13   1         83.95         70.78         7.50 o                         
  14  13   1        429.19        428.88        15.32 o                         
 -14  14   1        516.50        512.89        14.72 o                         
 -13  14   1         75.55         78.69         7.27 o                         
 -12  14   1         21.22         17.26         5.62 o                         
 -11  14   1         97.06         90.98         6.12 o                         
 -10  14   1         94.84         78.02         5.31 o                         
  -9  14   1       3073.45       2673.89        31.85 o                         
  -8  14   1       1020.31        989.92        12.93 o                         
  -7  14   1         14.62          4.73         2.66 o                         
  -6  14   1         30.00         20.68         2.39 o                         
  -5  14   1        391.83        420.73         6.03 o                         
  -4  14   1         49.21         31.50         2.01 o                         
  -3  14   1        415.83        524.72         6.16 o                         
  -2  14   1        214.03        304.09         4.36 o                         
  -1  14   1       3014.55       3300.33        28.17 o                         
   0  14   1       2220.86       2419.66        21.80 o                         
   1  14   1        608.33        620.42         7.31 o                         
   2  14   1         11.62          8.23         1.58 o                         
   3  14   1          5.83          7.24         1.56 o                         
   4  14   1        667.05        662.19         6.93 o                         
   5  14   1       1683.28       1693.96        15.78 o                         
   6  14   1        246.95        295.35         5.45 o                         
   7  14   1        321.23        345.41         6.27 o                         
   8  14   1          8.04          3.88         3.01 o                         
   9  14   1         31.41         24.00         4.28 o                         
  10  14   1        113.88        128.07         6.53 o                         
  11  14   1        386.07        396.44        12.09 o                         
  12  14   1        989.58       1003.91        18.32 o                         
  13  14   1        705.44        779.20        16.76 o                         
 -14  15   1        286.00        277.42        11.43 o                         
 -13  15   1        266.11        277.14        10.86 o                         
 -12  15   1         61.29         57.85         6.56 o                         
 -11  15   1        635.80        579.32        12.61 o                         
 -10  15   1        593.73        553.25        11.49 o                         
  -9  15   1        259.85        179.48         6.49 o                         
  -8  15   1         64.33         64.48         4.08 o                         
  -7  15   1        843.01        837.70        11.20 o                         
  -6  15   1          8.11          5.33         2.41 o                         
  -5  15   1         38.54         47.02         2.69 o                         
  -4  15   1        314.64        355.03         5.11 o                         
  -3  15   1       1257.95       1353.91        12.92 o                         
  -2  15   1         81.93         71.75         2.42 o                         
  -1  15   1        432.68        580.70         7.18 o                         
   0  15   1       1089.75       1296.81        12.20 o                         
   1  15   1         44.42         51.12         2.17 o                         
   2  15   1          6.59         18.72         1.81 o                         
   3  15   1          0.10          2.11         1.61 o                         
   4  15   1        612.43        671.42         7.32 o                         
   5  15   1        452.33        525.97         7.12 o                         
   6  15   1         20.89         14.26         2.58 o                         
   7  15   1        231.96        223.89         5.61 o                         
   8  15   1        256.64        194.04         6.31 o                         
   9  15   1        289.59        275.94         8.28 o                         
  10  15   1        106.46        105.29         6.12 o                         
  11  15   1        451.19        406.47        11.10 o                         
  12  15   1         48.09         50.81         6.43 o                         
  13  15   1        644.35        671.53        18.89 o                         
 -13  16   1          2.36         17.89         6.32 o                         
 -12  16   1          0.21         -4.20         5.13 o                         
 -11  16   1         96.92         98.78         6.61 o                         
 -10  16   1         17.11         15.11         4.44 o                         
  -9  16   1        217.21        208.66         7.14 o                         
  -8  16   1        109.31         68.74         4.40 o                         
  -7  16   1       2118.75       1951.07        21.08 o                         
  -6  16   1       1728.94       1682.97        18.30 o                         
  -5  16   1       1497.94       1286.35        13.64 o                         
  -4  16   1         16.50          8.41         1.88 o                         
  -3  16   1        990.44        944.23         9.59 o                         
  -2  16   1       1826.69       1937.40        16.62 o                         
  -1  16   1       5052.80       5475.20        46.85 o                         
   0  16   1        733.67        715.62         7.84 o                         
   1  16   1        460.26        510.43         6.25 o                         
   2  16   1        260.30        264.95         4.47 o                         
   3  16   1       2381.78       2324.14        20.07 o                         
   4  16   1        345.41        348.01         5.25 o                         
   5  16   1       1108.83        989.51        11.24 o                         
   6  16   1         14.04         13.99         2.74 o                         
   7  16   1        551.27        414.63         7.88 o                         
   8  16   1          1.41          0.81         3.31 o                         
   9  16   1        228.68        160.86         6.67 o                         
  10  16   1         24.53         13.67         4.52 o                         
  11  16   1        219.80        200.88         8.65 o                         
  12  16   1         75.77         81.90         7.16 o                         
  13  16   1        481.37        527.84        14.71 o                         
 -13  17   1        326.70        363.21        12.55 o                         
 -12  17   1          0.18         -2.21         5.50 o                         
 -11  17   1          0.05          1.70         4.70 o                         
 -10  17   1         28.56         17.83         4.58 o                         
  -9  17   1         38.02         41.23         4.64 o                         
  -8  17   1        278.97        255.52         7.23 o                         
  -7  17   1       1204.50       1052.21        13.97 o                         
  -6  17   1        422.87        371.38         7.11 o                         
  -5  17   1        291.97        371.96         6.11 o                         
  -4  17   1         66.32         78.81         3.10 o                         
  -3  17   1       5146.55       5148.61        41.34 o                         
  -2  17   1        135.16        138.51         3.47 o                         
  -1  17   1        655.23        745.96         8.51 o                         
   0  17   1       2350.38       2423.97        21.71 o                         
   1  17   1       1736.19       1790.97        16.86 o                         
   2  17   1         24.75         23.39         2.18 o                         
   3  17   1       1818.76       1955.82        17.98 o                         
   4  17   1        567.31        500.62         7.72 o                         
   5  17   1       7400.76       7284.32        64.21 o                         
   6  17   1        149.42        164.55         5.17 o                         
   7  17   1         32.26         57.85         3.87 o                         
   8  17   1        128.52        127.54         5.76 o                         
   9  17   1          6.61         -0.56         3.87 o                         
  10  17   1         91.78        103.16         6.74 o                         
  11  17   1        196.66        183.96         8.51 o                         
  12  17   1         11.36          7.56         5.69 o                         
  13  17   1         17.64         22.47         6.72 o                         
 -13  18   1        318.43        322.79        12.04 o                         
 -12  18   1       1087.25       1168.11        20.57 o                         
 -11  18   1        296.56        262.41        11.02 o                         
 -10  18   1        331.83        346.58        10.00 o                         
  -9  18   1         44.11         34.00         4.62 o                         
  -8  18   1          0.55          1.10         3.53 o                         
  -7  18   1        615.78        614.73        10.61 o                         
  -6  18   1        118.30        103.25         4.50 o                         
  -5  18   1      14025.30      13492.71       109.65 o                         
  -4  18   1         22.92         13.18         2.41 o                         
  -3  18   1          6.19          3.71         1.93 o                         
  -2  18   1          7.81          6.57         1.92 o                         
  -1  18   1        841.25        849.82         9.44 o                         
   0  18   1          1.05         14.89         1.92 o                         
   1  18   1       1006.20        972.39        10.42 o                         
   2  18   1        150.72        174.69         4.26 o                         
   3  18   1        763.71        821.37         9.42 o                         
   4  18   1       2665.65       2646.32        24.28 o                         
   5  18   1       3077.87       2825.95        26.63 o                         
   6  18   1         38.99         42.97         3.64 o                         
   7  18   1        408.27        471.98         8.78 o                         
   8  18   1        346.38        337.67         8.53 o                         
   9  18   1        135.07        110.77         5.80 o                         
  10  18   1         78.54         67.03         6.12 o                         
  11  18   1          2.91          3.36         5.16 o                         
  12  18   1          5.04         12.41         6.06 o                         
  13  18   1       1031.51       1086.40        26.66 o                         
 -13  19   1        228.92        246.58        11.73 o                         
 -12  19   1          3.46          0.80         5.82 o                         
 -11  19   1         30.36         38.86         6.01 o                         
 -10  19   1         14.42         17.28         4.84 o                         
  -9  19   1        222.86        223.96         7.98 o                         
  -8  19   1         74.44         84.76         5.97 o                         
  -7  19   1        122.25         85.86         5.09 o                         
  -6  19   1         50.97         55.78         3.89 o                         
  -5  19   1       2635.08       2396.27        23.42 o                         
  -4  19   1         10.39          7.12         2.54 o                         
  -3  19   1       3162.29       3018.39        28.01 o                         
  -2  19   1        248.88        253.47         5.09 o                         
  -1  19   1        420.05        418.18         6.44 o                         
   0  19   1        311.14        312.58         5.13 o                         
   1  19   1         58.53         64.67         3.06 o                         
   2  19   1        415.25        478.36         7.18 o                         
   3  19   1          3.90          6.60         2.14 o                         
   4  19   1         78.78         92.05         3.70 o                         
   5  19   1       3875.74       3737.98        36.38 o                         
   6  19   1        816.12        808.62        12.59 o                         
   7  19   1        245.54        253.95         7.14 o                         
   8  19   1        435.25        409.99         9.18 o                         
   9  19   1        110.66        121.79         6.50 o                         
  10  19   1         38.47         27.98         5.41 o                         
  11  19   1       1012.93       1000.82        19.56 o                         
  12  19   1        681.32        712.78        16.48 o                         
 -12  20   1        171.36        187.44        10.70 o                         
 -11  20   1         55.28         66.96         6.96 o                         
 -10  20   1         53.14         53.08         6.03 o                         
  -9  20   1          0.27         -4.07         4.07 o                         
  -8  20   1          0.12          3.76         3.75 o                         
  -7  20   1          9.07          0.94         3.36 o                         
  -6  20   1        145.78        148.88         6.04 o                         
  -5  20   1          0.28         -2.76         2.76 o                         
  -4  20   1        751.28        718.20         9.64 o                         
  -3  20   1         41.07         35.41         2.98 o                         
  -2  20   1        507.82        453.23         7.02 o                         
  -1  20   1        926.29        931.97        10.85 o                         
   0  20   1          9.02          9.85         2.06 o                         
   1  20   1          0.09         -1.96         1.96 o                         
   2  20   1        820.44        775.13         9.50 o                         
   3  20   1       1698.92       1576.78        16.05 o                         
   4  20   1       1250.87       1040.32        12.34 o                         
   5  20   1        568.42        486.18         9.10 o                         
   6  20   1       2746.28       2606.50        29.10 o                         
   7  20   1        119.33         98.20         5.48 o                         
   8  20   1        631.50        627.54        12.97 o                         
   9  20   1          4.76         -3.45         4.28 o                         
  10  20   1         10.25          3.35         5.30 o                         
  11  20   1        641.36        629.01        15.05 o                         
  12  20   1         48.43         55.02         7.09 o                         
 -12  21   1         84.08         75.25         8.96 o                         
 -11  21   1        346.38        361.05        12.53 o                         
 -10  21   1        101.60         94.53         7.10 o                         
  -9  21   1        181.29        216.63         8.41 o                         
  -8  21   1         10.08         14.70         4.23 o                         
  -7  21   1        267.52        280.74         8.44 o                         
  -6  21   1       1171.46       1212.49        17.50 o                         
  -5  21   1        731.70        642.14        10.40 o                         
  -4  21   1       7352.24       7078.95        61.45 o                         
  -3  21   1         36.96         22.01         2.86 o                         
  -2  21   1        305.20        224.25         5.45 o                         
  -1  21   1        135.18        187.16         4.83 o                         
   0  21   1        115.79        117.51         3.74 o                         
   1  21   1         31.26         26.19         2.67 o                         
   2  21   1         45.16         43.12         3.08 o                         
   3  21   1        291.01        281.96         6.08 o                         
   4  21   1       1324.69       1305.25        15.29 o                         
   5  21   1       1868.37       1802.76        21.58 o                         
   6  21   1          0.00          2.63         3.63 o                         
   7  21   1        316.82        257.62         8.43 o                         
   8  21   1        934.81        915.54        16.08 o                         
   9  21   1          2.46          2.64         5.16 o                         
  10  21   1         38.01         46.13         6.59 o                         
  11  21   1        238.20        218.31        10.41 o                         
  12  21   1       1093.43       1153.24        22.54 o                         
 -12  22   1        350.45        335.47        14.15 o                         
 -11  22   1        109.28         94.15         9.07 o                         
 -10  22   1        686.28        736.71        16.22 o                         
  -9  22   1          0.89          0.14         4.69 o                         
  -8  22   1         17.85         22.72         4.87 o                         
  -7  22   1        794.66        814.63        17.85 o                         
  -6  22   1        375.24        353.84         9.50 o                         
  -5  22   1        226.30        226.23         7.03 o                         
  -4  22   1        702.92        633.97         9.31 o                         
  -3  22   1        150.43        185.99         6.29 o                         
  -2  22   1       4205.15       3640.44        33.67 o                         
  -1  22   1         91.18         71.54         3.29 o                         
   0  22   1        184.36        169.46         4.97 o                         
   1  22   1       1112.85       1131.86        12.89 o                         
   2  22   1        422.25        428.54         7.16 o                         
   3  22   1        643.56        569.73         8.71 o                         
   4  22   1       1587.02       1332.28        17.16 o                         
   5  22   1          3.70          8.94         3.44 o                         
   6  22   1         60.16         51.20         5.22 o                         
   7  22   1        172.38        150.67         7.20 o                         
   8  22   1         14.78         26.84         5.01 o                         
   9  22   1       1323.30       1395.14        23.20 o                         
  10  22   1        236.51        244.26        10.99 o                         
  11  22   1        405.48        396.00        19.59 o                         
 -11  23   1         56.64         61.27         8.89 o                         
 -10  23   1        128.22        127.50         9.03 o                         
  -9  23   1        827.43        836.73        15.57 o                         
  -8  23   1        326.41        352.28        10.28 o                         
  -7  23   1        190.47        196.21         7.76 o                         
  -6  23   1         16.24         10.75         3.92 o                         
  -5  23   1        332.66        316.60         8.86 o                         
  -4  23   1        556.86        461.23         8.89 o                         
  -3  23   1         49.08         50.03         3.62 o                         
  -2  23   1        168.63        168.23         5.02 o                         
  -1  23   1        180.09        158.64         4.69 o                         
   0  23   1        497.59        410.78         7.03 o                         
   1  23   1        135.08        126.77         4.65 o                         
   2  23   1        120.66        139.52         4.73 o                         
   3  23   1         21.87         14.75         3.17 o                         
   4  23   1          1.39         -0.82         3.22 o                         
   5  23   1        388.04        324.28         8.94 o                         
   6  23   1        125.98         82.71         7.56 o                         
   7  23   1        144.60        145.71         7.27 o                         
   8  23   1        643.65        647.72        13.81 o                         
   9  23   1        146.75        150.87         9.21 o                         
  10  23   1        115.38        126.20        10.61 o                         
  11  23   1         18.06         28.60         7.75 o                         
 -11  24   1         12.93         11.01         7.61 o                         
 -10  24   1        798.99        842.36        19.29 o                         
  -9  24   1         47.42         51.42         6.28 o                         
  -8  24   1        275.49        254.20         9.05 o                         
  -7  24   1        443.30        475.01        11.51 o                         
  -6  24   1        282.69        280.68         8.77 o                         
  -5  24   1          0.00         -0.20         3.48 o                         
  -4  24   1        279.64        250.03         7.26 o                         
  -3  24   1          2.41          0.36         2.96 o                         
  -2  24   1        523.44        528.19         8.63 o                         
  -1  24   1       1119.60       1018.08        12.58 o                         
   0  24   1       1731.13       1361.15        15.44 o                         
   1  24   1        156.34        119.91         4.38 o                         
   2  24   1         92.89         99.99         4.70 o                         
   3  24   1        148.46        157.27         5.71 o                         
   4  24   1        100.74         79.00         5.24 o                         
   5  24   1         30.44         32.80         4.64 o                         
   6  24   1        102.03        100.95         6.33 o                         
   7  24   1         37.47         42.36         5.64 o                         
   8  24   1        620.67        686.52        15.44 o                         
   9  24   1         32.66         22.17         6.00 o                         
  10  24   1        150.72        167.49        10.14 o                         
  11  24   1        130.22        128.98        10.61 o                         
 -11  25   1        613.93        637.18        21.23 o                         
 -10  25   1        280.17        277.25        12.52 o                         
  -9  25   1        412.78        418.38        12.51 o                         
  -8  25   1        106.84        101.49         7.92 o                         
  -7  25   1          0.05         -1.41         4.48 o                         
  -6  25   1         16.31         22.39         4.61 o                         
  -5  25   1          0.05         -0.56         3.59 o                         
  -4  25   1       1143.97       1018.43        21.39 o                         
  -3  25   1        612.87        601.58        11.26 o                         
  -2  25   1        578.43        554.99        11.26 o                         
  -1  25   1          1.28          8.75         3.03 o                         
   0  25   1        413.71        358.91         7.67 o                         
   1  25   1         26.37         32.28         3.41 o                         
   2  25   1       1243.45       1104.64        15.27 o                         
   3  25   1        354.49        339.61         8.76 o                         
   4  25   1          8.12          8.79         4.00 o                         
   5  25   1          3.18          1.26         4.38 o                         
   6  25   1        395.85        401.44        11.50 o                         
   7  25   1        152.92        157.87         7.88 o                         
   8  25   1        152.88        158.55         8.25 o                         
   9  25   1        392.76        437.69        13.80 o                         
  10  25   1        423.58        421.41        14.81 o                         
 -10  26   1         21.22         19.86         7.24 o                         
  -9  26   1          2.47         -5.13         5.58 o                         
  -8  26   1        316.49        335.45        11.35 o                         
  -7  26   1         42.44         57.25         5.88 o                         
  -6  26   1         29.01         28.70         5.27 o                         
  -5  26   1          0.02          4.53         4.05 o                         
  -4  26   1         48.32         51.08         5.03 o                         
  -3  26   1        462.59        425.41         9.25 o                         
  -2  26   1        727.92        714.15        11.67 o                         
  -1  26   1        870.41        892.45        12.83 o                         
   0  26   1       1717.10       1491.46        18.29 o                         
   1  26   1        453.58        380.00        10.37 o                         
   2  26   1         27.44         14.22         3.85 o                         
   3  26   1        349.66        349.42         9.46 o                         
   4  26   1        180.12        183.16         7.43 o                         
   5  26   1         64.54         69.70         5.99 o                         
   6  26   1        258.37        234.28         9.18 o                         
   7  26   1        286.50        270.60        10.05 o                         
   8  26   1        993.84       1094.14        19.60 o                         
   9  26   1         97.02        109.07         8.34 o                         
  10  26   1          7.49          5.20         7.09 o                         
 -10  27   1         33.09         31.86         7.98 o                         
  -9  27   1          6.08         10.76         6.28 o                         
  -8  27   1          2.75          3.75         5.57 o                         
  -7  27   1        670.36        679.93        14.67 o                         
  -6  27   1        806.48        810.63        22.58 o                         
  -5  27   1          8.53          6.08         4.39 o                         
  -4  27   1        810.66        795.36        14.19 o                         
  -3  27   1        253.40        227.55         7.66 o                         
  -2  27   1        381.67        317.72         8.45 o                         
  -1  27   1        127.24        105.95         5.23 o                         
   0  27   1       1080.21        919.87        13.36 o                         
   1  27   1        487.07        425.48         9.47 o                         
   2  27   1        228.79        191.98         7.31 o                         
   3  27   1         17.17         15.62         4.29 o                         
   4  27   1          0.92         -2.99         4.19 o                         
   5  27   1        229.28        239.86         9.23 o                         
   6  27   1          2.77          1.30         4.86 o                         
   7  27   1        150.97        157.80        10.05 o                         
   8  27   1         16.91         12.54         5.92 o                         
   9  27   1         48.50         48.39         7.41 o                         
  -9  28   1        104.11        106.44         8.78 o                         
  -8  28   1         25.50         22.14         6.12 o                         
  -7  28   1         87.20         83.69         7.30 o                         
  -6  28   1        213.18        222.32         9.99 o                         
  -5  28   1          0.04         -4.27         4.27 o                         
  -4  28   1        459.07        442.37        11.31 o                         
  -3  28   1        135.89        148.67         6.74 o                         
  -2  28   1         89.59         80.64         5.18 o                         
  -1  28   1          6.92         -0.79         3.54 o                         
   0  28   1          0.93         13.05         3.92 o                         
   1  28   1          2.12          8.35         4.08 o                         
   2  28   1          7.64          5.70         4.78 o                         
   3  28   1        272.75        269.60         8.86 o                         
   4  28   1         87.77         66.99         5.99 o                         
   5  28   1         14.95         18.43         5.15 o                         
   6  28   1         31.89         32.94         5.79 o                         
   7  28   1        129.64        146.27         8.49 o                         
   8  28   1         62.83         65.43         7.26 o                         
   9  28   1        211.59        217.32        11.22 o                         
  -9  29   1         21.30         31.56         7.52 o                         
  -8  29   1        515.56        537.74        14.82 o                         
  -7  29   1        286.97        304.02        11.51 o                         
  -6  29   1         42.15         40.51         6.08 o                         
  -5  29   1        160.05        173.02         8.40 o                         
  -4  29   1        364.10        418.24        11.33 o                         
  -3  29   1         10.62          4.97         4.58 o                         
  -2  29   1        122.56        109.55         5.91 o                         
  -1  29   1          4.00          8.61         4.18 o                         
   0  29   1         75.95         71.99         5.59 o                         
   1  29   1         50.74         42.27         5.65 o                         
   2  29   1         24.20         28.18         5.26 o                         
   3  29   1        612.56        643.99        13.35 o                         
   4  29   1          0.50         -2.74         4.95 o                         
   5  29   1        252.66        268.47        10.27 o                         
   6  29   1         21.03         20.11         5.82 o                         
   7  29   1        802.77        810.62        16.88 o                         
   8  29   1          3.40         12.17         6.45 o                         
  -8  30   1          9.08         14.32         6.48 o                         
  -7  30   1         63.25         52.19         7.26 o                         
  -6  30   1          9.56         21.39         6.13 o                         
  -5  30   1        355.88        388.40        12.01 o                         
  -4  30   1         24.11         25.12         5.76 o                         
  -3  30   1        971.91        901.90        15.35 o                         
  -2  30   1       1259.19       1276.36        18.70 o                         
  -1  30   1        157.59        170.58         7.40 o                         
   0  30   1        117.04        137.66         7.41 o                         
   1  30   1        103.95         88.82         6.63 o                         
   2  30   1         11.25         17.14         5.26 o                         
   3  30   1        649.15        654.63        15.14 o                         
   4  30   1          3.27          6.01         5.33 o                         
   5  30   1         17.97         29.45         6.37 o                         
   6  30   1        131.44        139.69         8.22 o                         
   7  30   1         18.92         29.95         6.73 o                         
   8  30   1        188.93        198.33        10.23 o                         
  -7  31   1        908.74        931.71        18.63 o                         
  -6  31   1       1001.97       1069.89        20.79 o                         
  -5  31   1         59.87         50.60         6.62 o                         
  -4  31   1        620.20        659.21        15.55 o                         
  -3  31   1         12.80         11.09         5.07 o                         
  -2  31   1         50.39         60.91         6.27 o                         
  -1  31   1        428.86        428.85        11.71 o                         
   0  31   1         56.35         61.71         6.28 o                         
   1  31   1         49.31         52.42         6.26 o                         
   2  31   1         12.68         16.70         5.50 o                         
   3  31   1        368.96        409.44        13.10 o                         
   4  31   1         53.94         57.65         7.01 o                         
   5  31   1        219.72        244.72        10.70 o                         
   6  31   1        212.54        214.55         9.94 o                         
   7  31   1        259.96        312.04        12.27 o                         
  -7  32   1        662.61        694.85        17.68 o                         
  -6  32   1        290.43        287.29        14.24 o                         
  -5  32   1        235.31        273.29        11.48 o                         
  -4  32   1         30.86         28.98         6.53 o                         
  -3  32   1         10.37         13.85         6.31 o                         
  -2  32   1         49.69         66.59         7.57 o                         
  -1  32   1        820.33        911.10        16.75 o                         
   0  32   1        185.86        194.00         9.02 o                         
   1  32   1         83.44         62.00         6.77 o                         
   2  32   1        152.73        158.29         8.58 o                         
   3  32   1         39.65         36.11         6.71 o                         
   4  32   1         83.83         92.22         8.56 o                         
   5  32   1        127.80        157.41        11.05 o                         
   6  32   1         11.97         13.65         6.83 o                         
  -6  33   1        236.67        239.70        11.31 o                         
  -5  33   1         73.88         94.42         8.83 o                         
  -4  33   1          7.72         11.44         6.59 o                         
  -3  33   1          0.29         10.61         7.14 o                         
  -2  33   1         74.56         61.87         7.82 o                         
  -1  33   1          9.28         14.04         6.80 o                         
   0  33   1        421.77        433.97        12.97 o                         
   1  33   1         62.09         77.55         7.10 o                         
   2  33   1        203.42        248.13        10.45 o                         
   3  33   1         12.45         16.39         6.67 o                         
   4  33   1        252.69        251.05        11.37 o                         
   5  33   1         94.67        103.86         9.05 o                         
   6  33   1        582.35        588.74        24.46 o                         
  -5  34   1        390.26        450.65        22.46 o                         
  -4  34   1         19.89         38.73         8.69 o                         
  -3  34   1        345.30        333.63        14.15 o                         
  -2  34   1          0.03         -3.27         6.72 o                         
  -1  34   1        252.72        296.47        12.77 o                         
   0  34   1        266.49        299.26        12.32 o                         
   1  34   1        492.09        475.17        13.98 o                         
   2  34   1        328.21        350.91        12.17 o                         
   3  34   1        251.06        271.35        11.75 o                         
   4  34   1         33.61         31.10         7.55 o                         
  -3  35   1          9.61         16.71         8.77 o                         
  -2  35   1         18.18         23.17         7.92 o                         
  -1  35   1        547.39        562.61        18.46 o                         
   0  35   1         38.32         53.12         8.36 o                         
   1  35   1        939.35       1059.33        22.46 o                         
   2  35   1        477.38        476.16        14.39 o                         
   3  35   1         24.85         21.43         7.42 o                         
  -1  36   1         17.54         18.42        20.47 o                         
   0  36   1        510.01        577.39        19.02 o                         
 -14   0   2         69.74         80.84        15.37 o                         
 -12   0   2          0.00         -1.23         5.57 o                         
 -10   0   2       2768.80       2788.53        39.60 o                         
  -8   0   2      11189.78      11318.80       136.25 o                         
  -6   0   2       1522.32       1460.64        22.16 o                         
  -4   0   2       2849.85       2934.05        44.27 o                         
  -2   0   2        148.31        189.56         7.86 o                         
   2   0   2      10959.97      10945.32       269.25 o                         
   4   0   2       8754.54       9210.60       113.99 o                         
   6   0   2       1217.58       1145.71        16.49 o                         
   8   0   2      25352.80      25304.04       278.63 o                         
  10   0   2       1328.55       1287.68        27.46 o                         
  12   0   2        191.26        185.44        10.36 o                         
  14   0   2        422.94        445.46        20.11 o                         
 -15   1   2         58.64         62.09         9.01 o                         
 -14   1   2        159.65        166.41        10.04 o                         
 -13   1   2          2.42         -2.30         5.36 o                         
 -12   1   2          0.01         -3.89         3.89 o                         
 -11   1   2       1128.90       1076.63        14.43 o                         
 -10   1   2        376.49        333.73         6.76 o                         
  -9   1   2          0.90          3.33         2.31 o                         
  -8   1   2        114.94        123.39         3.46 o                         
  -7   1   2         91.68         75.45         2.63 o                         
  -6   1   2         85.09         95.23         2.59 o                         
  -5   1   2       1202.05       1300.81        12.07 o                         
  -4   1   2         21.46         27.99         2.28 o                         
  -3   1   2       9933.59       9990.87       174.78 o                         
  -2   1   2       1543.60       1672.71        30.71 o                         
  -1   1   2       1102.91       1120.86        48.11 o                         
   1   1   2       1585.35       1552.69        44.31 o                         
   2   1   2      95713.60     105318.77      2044.18 o                         
   3   1   2       9384.56       9527.41       186.45 o                         
   4   1   2         43.74         38.90         1.92 o                         
   5   1   2         21.98         12.35         2.11 o                         
   6   1   2        250.87        267.99         4.19 o                         
   7   1   2        508.56        478.54         6.29 o                         
   8   1   2         16.94         20.69         2.54 o                         
   9   1   2       1661.15       1536.52        16.78 o                         
  10   1   2         81.40         68.40         4.29 o                         
  11   1   2        224.44        200.96         6.71 o                         
  12   1   2         11.81         10.43         4.29 o                         
  13   1   2          3.22          3.29         4.68 o                         
  14   1   2        186.49        164.94         7.84 o                         
 -15   2   2         81.64         66.96         8.94 o                         
 -14   2   2         65.00         71.59         7.82 o                         
 -13   2   2        204.47        195.61         8.87 o                         
 -12   2   2        962.71       1006.00        15.24 o                         
 -11   2   2        178.33        174.25         6.07 o                         
 -10   2   2        650.46        605.94         9.28 o                         
  -9   2   2       6232.62       5975.11        50.50 o                         
  -8   2   2       1410.46       1345.63        13.10 o                         
  -7   2   2       1055.52       1051.64        10.17 o                         
  -6   2   2         61.11         86.10         2.47 o                         
  -5   2   2        145.03        151.28         3.28 o                         
  -4   2   2        128.28        112.32         3.06 o                         
  -3   2   2       3072.79       3177.59        67.37 o                         
  -2   2   2      46161.54      47140.94       816.06 o                         
  -1   2   2        145.35        121.38        11.82 o                         
   0   2   2          0.09          0.00         1.45 o                         
   1   2   2      12424.77      13653.13       270.18 o                         
   2   2   2      22354.52      23304.99       748.47 o                         
   3   2   2      13962.86      15218.85       182.21 o                         
   4   2   2       5314.71       5645.25        47.44 o                         
   5   2   2       3578.06       4113.86        35.35 o                         
   6   2   2          2.69          0.15         1.54 o                         
   7   2   2         65.51         78.96         3.43 o                         
   8   2   2       4971.15       4657.55        40.97 o                         
   9   2   2       2422.86       2294.23        23.90 o                         
  10   2   2        778.39        739.12        11.02 o                         
  11   2   2       1895.94       1836.68        22.29 o                         
  12   2   2        649.23        643.15        11.88 o                         
  13   2   2         45.33         54.82         5.57 o                         
  14   2   2        154.17        164.57         7.86 o                         
 -15   3   2         92.33         93.50         9.67 o                         
 -14   3   2          4.55         -1.36         6.16 o                         
 -13   3   2        363.77        401.74        12.06 o                         
 -12   3   2         18.06         15.83         4.22 o                         
 -11   3   2        630.28        613.86        10.11 o                         
 -10   3   2       1959.45       1964.61        20.93 o                         
  -9   3   2        367.53        352.13         6.26 o                         
  -8   3   2        543.77        516.33         6.87 o                         
  -7   3   2       1243.95       1112.33        10.94 o                         
  -6   3   2       1165.43       1202.06        13.25 o                         
  -5   3   2         48.79         27.18         1.91 o                         
  -4   3   2        353.67        518.87         9.79 o                         
  -3   3   2       1065.70        984.74        32.50 o                         
  -2   3   2      28200.12      27720.59       860.75 o                         
  -1   3   2        178.06        144.35         5.03 o                         
   0   3   2      66768.30      69315.91      2892.52 o                         
   1   3   2       3962.52       3812.38        54.88 o                         
   2   3   2      11518.17      12307.50       190.98 o                         
   3   3   2       2833.41       2977.29        30.35 o                         
   4   3   2       7163.52       7742.76        64.51 o                         
   5   3   2       2814.61       3276.05        27.85 o                         
   6   3   2       1794.69       1893.97        18.59 o                         
   7   3   2         28.57         28.55         2.27 o                         
   8   3   2        382.61        416.41         7.27 o                         
   9   3   2          5.57          6.55         2.72 o                         
  10   3   2         51.67         48.84         3.96 o                         
  11   3   2          0.84         -0.51         3.75 o                         
  12   3   2         61.26         58.24         5.21 o                         
  13   3   2          0.21         -2.76         4.54 o                         
  14   3   2          3.21          9.82         5.15 o                         
 -15   4   2         89.40         93.74         8.87 o                         
 -14   4   2        387.05        423.74        14.13 o                         
 -13   4   2        102.55        123.92         7.81 o                         
 -12   4   2        183.01        174.95         8.74 o                         
 -11   4   2        346.41        338.55         7.79 o                         
 -10   4   2        416.40        399.69         8.74 o                         
  -9   4   2       1099.36       1001.29        11.63 o                         
  -8   4   2        864.97        906.56        10.35 o                         
  -7   4   2       1598.97       1748.47        15.37 o                         
  -6   4   2         59.37         60.21         2.27 o                         
  -5   4   2        328.34        402.17         5.60 o                         
  -4   4   2        324.53        410.42         6.53 o                         
  -3   4   2       2168.84       2274.45        42.73 o                         
  -2   4   2       1876.61       1843.10        34.28 o                         
  -1   4   2       5723.48       6154.11       165.23 o                         
   0   4   2       2568.47       2603.34        98.40 o                         
   1   4   2       6043.18       6419.20       127.21 o                         
   2   4   2        370.20        346.09         8.97 o                         
   3   4   2          6.47         13.21         1.40 o                         
   4   4   2        901.71        879.06         8.64 o                         
   5   4   2        482.85        511.87         6.35 o                         
   6   4   2        505.87        476.69         6.64 o                         
   7   4   2        594.12        575.88         7.39 o                         
   8   4   2        156.49        162.13         4.61 o                         
   9   4   2       1867.99       1792.62        19.04 o                         
  10   4   2        578.44        561.08        11.56 o                         
  11   4   2        145.90        137.78         5.77 o                         
  12   4   2         17.07         23.84         4.47 o                         
  13   4   2         11.85          7.54         4.71 o                         
  14   4   2         49.23         43.93         5.90 o                         
 -15   5   2         68.94         68.91         8.64 o                         
 -14   5   2        134.49        134.52         9.21 o                         
 -13   5   2         87.13         87.39         6.99 o                         
 -12   5   2          6.77          9.82         4.44 o                         
 -11   5   2        143.17        132.41         5.78 o                         
 -10   5   2         46.00         46.65         3.78 o                         
  -9   5   2        144.99        170.99         4.65 o                         
  -8   5   2        413.98        424.47         6.43 o                         
  -7   5   2        456.85        473.45         6.03 o                         
  -6   5   2        336.34        417.60         5.99 o                         
  -5   5   2       8382.41       9626.21        79.61 o                         
  -4   5   2      13793.33      14829.11       133.02 o                         
  -3   5   2       3860.92       4279.88        51.40 o                         
  -2   5   2       3505.07       3703.54        59.69 o                         
  -1   5   2         55.16         39.20         2.90 o                         
   0   5   2       1917.51       1982.56        40.78 o                         
   1   5   2       2185.37       2010.26        33.50 o                         
   2   5   2       1444.32       1478.78        23.95 o                         
   3   5   2        257.39        207.75         3.40 o                         
   4   5   2       5049.92       5752.36        48.36 o                         
   5   5   2       1081.41       1022.30        10.14 o                         
   6   5   2       4412.45       4570.06        38.50 o                         
   7   5   2       1839.19       1875.44        18.26 o                         
   8   5   2          4.08          6.47         2.37 o                         
   9   5   2        287.33        285.17         6.65 o                         
  10   5   2        152.84        155.50         5.72 o                         
  11   5   2         28.20         23.23         3.95 o                         
  12   5   2         63.24         50.00         5.06 o                         
  13   5   2         43.55         48.01         5.53 o                         
  14   5   2        495.17        522.90        13.80 o                         
 -15   6   2        114.37        140.50        10.12 o                         
 -14   6   2         62.05         88.60         8.38 o                         
 -13   6   2         14.68         22.12         5.51 o                         
 -12   6   2         49.26         37.83         5.10 o                         
 -11   6   2        577.71        531.82        10.30 o                         
 -10   6   2        391.81        361.86         9.17 o                         
  -9   6   2       1475.70       1454.32        15.35 o                         
  -8   6   2         35.11         58.03         2.90 o                         
  -7   6   2         73.84         79.66         2.80 o                         
  -6   6   2          1.55          0.87         1.56 o                         
  -5   6   2       5848.32       6224.33        59.72 o                         
  -4   6   2       1575.87       1799.58        17.92 o                         
  -3   6   2       1384.64       1418.99        16.29 o                         
  -2   6   2       8595.03       9031.91       147.23 o                         
  -1   6   2         62.38         94.95         3.96 o                         
   0   6   2          1.62          3.07         2.95 o                         
   1   6   2       4771.99       4498.57        99.17 o                         
   2   6   2       4377.01       4433.63        47.91 o                         
   3   6   2       2772.86       3376.93        30.86 o                         
   4   6   2       1893.89       2118.08        19.07 o                         
   5   6   2        659.15        713.73         7.79 o                         
   6   6   2       1346.76       1395.85        13.57 o                         
   7   6   2        834.62        818.29         9.32 o                         
   8   6   2       2682.33       2856.94        26.70 o                         
   9   6   2        105.82        120.60         4.59 o                         
  10   6   2        234.65        227.30         8.35 o                         
  11   6   2          0.26          1.31         3.63 o                         
  12   6   2          2.44          7.50         4.26 o                         
  13   6   2         58.40         64.92         5.81 o                         
  14   6   2         98.13         88.61         7.94 o                         
 -15   7   2         70.18         78.53         9.41 o                         
 -14   7   2        587.66        630.69        16.93 o                         
 -13   7   2        159.58        166.11         7.82 o                         
 -12   7   2        124.20        122.52         6.50 o                         
 -11   7   2          0.49          4.14         3.61 o                         
 -10   7   2        466.54        463.19         9.07 o                         
  -9   7   2        568.06        485.41         7.69 o                         
  -8   7   2        166.69        143.65         4.14 o                         
  -7   7   2          0.80          0.68         1.66 o                         
  -6   7   2          0.07          0.54         1.51 o                         
  -5   7   2       1355.44       1547.06        14.24 o                         
  -4   7   2         46.11         44.72         2.08 o                         
  -3   7   2         33.78         28.87         1.68 o                         
  -2   7   2       3430.20       3394.59        37.19 o                         
  -1   7   2        125.08        104.91         4.14 o                         
   0   7   2        734.69        684.71        14.82 o                         
   1   7   2        532.86        610.03        13.79 o                         
   2   7   2         39.54         30.75         1.69 o                         
   3   7   2       1332.04       1427.22        13.31 o                         
   4   7   2       1635.97       1487.93        14.09 o                         
   5   7   2       4726.41       5191.63        41.99 o                         
   6   7   2        136.65        116.92         3.18 o                         
   7   7   2         62.58         51.26         2.82 o                         
   8   7   2        967.96        896.87        10.77 o                         
   9   7   2         32.69         47.14         3.54 o                         
  10   7   2        233.56        227.54         6.58 o                         
  11   7   2        115.64        108.05         5.64 o                         
  12   7   2        215.25        198.38         7.58 o                         
  13   7   2        132.04        153.81         8.07 o                         
  14   7   2        363.99        387.90        13.41 o                         
 -15   8   2         67.29         64.30         9.24 o                         
 -14   8   2         11.20         15.56         7.29 o                         
 -13   8   2        702.82        781.42        15.41 o                         
 -12   8   2          8.78         12.07         4.33 o                         
 -11   8   2          7.03         -1.49         3.40 o                         
 -10   8   2         41.87         44.08         3.89 o                         
  -9   8   2          4.32          1.74         2.64 o                         
  -8   8   2        754.55        856.07         9.37 o                         
  -7   8   2        347.59        370.79         5.49 o                         
  -6   8   2         20.85         29.63         1.90 o                         
  -5   8   2       2861.06       2990.51        24.98 o                         
  -4   8   2        249.71        255.89         3.93 o                         
  -3   8   2       1622.39       1581.54        14.23 o                         
  -2   8   2       2343.04       2431.11        22.67 o                         
  -1   8   2       6973.80       7188.36        70.68 o                         
   0   8   2          1.17          5.34         1.64 o                         
   1   8   2        291.41        295.97         4.62 o                         
   2   8   2        716.11        771.12         8.45 o                         
   3   8   2       3314.83       3652.76        30.57 o                         
   4   8   2         43.35         21.67         1.81 o                         
   5   8   2        101.31         86.00         2.60 o                         
   6   8   2       2723.86       2664.51        22.99 o                         
   7   8   2          5.69         11.73         2.18 o                         
   8   8   2         96.53        115.84         4.15 o                         
   9   8   2          0.17          3.35         2.74 o                         
  10   8   2        730.63        814.86        11.98 o                         
  11   8   2        390.35        398.19        12.29 o                         
  12   8   2        264.17        272.63         9.60 o                         
  13   8   2       1271.99       1338.08        23.19 o                         
  14   8   2        225.85        209.38        10.45 o                         
 -15   9   2         35.31         26.27         9.26 o                         
 -14   9   2         12.70         14.87         7.29 o                         
 -13   9   2        251.03        285.14         9.56 o                         
 -12   9   2         46.50         45.37         5.80 o                         
 -11   9   2        845.64        812.22        12.74 o                         
 -10   9   2          1.25          3.49         3.34 o                         
  -9   9   2          0.08          2.92         2.62 o                         
  -8   9   2       1143.93       1125.25        12.08 o                         
  -7   9   2         80.43         83.26         2.98 o                         
  -6   9   2        669.28        772.76         8.08 o                         
  -5   9   2         73.79         70.55         2.48 o                         
  -4   9   2        319.49        344.94         4.72 o                         
  -3   9   2        630.01        595.53         6.48 o                         
  -2   9   2        184.09        181.05         3.65 o                         
  -1   9   2       2236.53       2373.29        22.96 o                         
   0   9   2       1160.40       1250.42        12.95 o                         
   1   9   2       2994.81       3274.79        30.79 o                         
   2   9   2       1405.11       1448.53        13.55 o                         
   3   9   2       5549.89       6308.72        51.70 o                         
   4   9   2         96.22         54.10         2.32 o                         
   5   9   2        563.00        554.85         6.53 o                         
   6   9   2          3.79          4.44         1.79 o                         
   7   9   2        550.15        583.60         7.62 o                         
   8   9   2        112.98        115.20         4.05 o                         
   9   9   2        765.42        671.47        10.12 o                         
  10   9   2        928.36        973.27        13.55 o                         
  11   9   2         11.18         12.41         4.21 o                         
  12   9   2       1106.07       1098.24        18.16 o                         
  13   9   2         85.31         93.46         7.45 o                         
  14   9   2          6.51          3.92         6.51 o                         
 -14  10   2        266.72        296.03        12.74 o                         
 -13  10   2        180.26        203.71         9.31 o                         
 -12  10   2        284.96        313.73         9.66 o                         
 -11  10   2          0.97          1.27         3.78 o                         
 -10  10   2        138.56        162.98         6.00 o                         
  -9  10   2       1916.22       1737.29        19.81 o                         
  -8  10   2       1939.03       1900.88        18.38 o                         
  -7  10   2         40.24         30.02         2.32 o                         
  -6  10   2       3004.50       3181.00        26.21 o                         
  -5  10   2        849.63        906.29         9.10 o                         
  -4  10   2       2514.05       2845.78        24.56 o                         
  -3  10   2         87.75         63.92         2.25 o                         
  -2  10   2       2248.29       2250.79        19.61 o                         
  -1  10   2       1391.33       1619.73        14.87 o                         
   0  10   2       3871.92       4299.78        40.10 o                         
   1  10   2       7238.85       7729.70        68.16 o                         
   2  10   2       1581.02       1784.25        16.39 o                         
   3  10   2       1193.30       1252.99        11.56 o                         
   4  10   2         21.33         32.68         2.72 o                         
   5  10   2         12.87         22.67         1.92 o                         
   6  10   2        388.60        354.15         5.25 o                         
   7  10   2        533.24        638.66         8.18 o                         
   8  10   2        753.80        724.04         9.50 o                         
   9  10   2       1794.43       1524.12        19.42 o                         
  10  10   2         53.35         69.61         4.96 o                         
  11  10   2         46.03         43.84         4.87 o                         
  12  10   2         75.69         57.67         6.01 o                         
  13  10   2       1499.82       1564.53        23.50 o                         
  14  10   2        370.34        381.31        13.26 o                         
 -14  11   2          6.87         19.57         6.82 o                         
 -13  11   2        231.78        224.79         9.53 o                         
 -12  11   2         87.35         78.30         6.43 o                         
 -11  11   2         15.44         20.47         4.46 o                         
 -10  11   2        106.58        100.42         5.77 o                         
  -9  11   2       1946.31       1605.46        19.94 o                         
  -8  11   2       1096.83       1072.54        13.79 o                         
  -7  11   2         25.79         26.02         2.39 o                         
  -6  11   2         32.34         29.01         2.04 o                         
  -5  11   2         59.98         37.32         1.88 o                         
  -4  11   2       3825.40       3801.51        36.19 o                         
  -3  11   2         20.97         27.16         1.82 o                         
  -2  11   2       3411.86       3610.74        28.86 o                         
  -1  11   2       4458.58       5121.95        43.26 o                         
   0  11   2       5337.95       5611.48        48.63 o                         
   1  11   2       5292.41       6019.66        52.10 o                         
   2  11   2       4784.30       5100.46        41.22 o                         
   3  11   2        498.96        484.39         5.62 o                         
   4  11   2       6494.76       6802.71        55.86 o                         
   5  11   2        277.71        301.22         4.61 o                         
   6  11   2        201.17        220.21         4.68 o                         
   7  11   2         34.19         45.43         2.89 o                         
   8  11   2        473.47        438.90         7.52 o                         
   9  11   2       1061.45        951.31        15.24 o                         
  10  11   2         16.13         19.94         3.90 o                         
  11  11   2         26.03         16.87         4.49 o                         
  12  11   2        344.35        352.46        10.63 o                         
  13  11   2        546.43        514.83        14.10 o                         
  14  11   2         71.88         79.15         8.09 o                         
 -14  12   2        300.38        326.79        12.50 o                         
 -13  12   2        278.38        308.12        11.98 o                         
 -12  12   2        111.52         98.45         6.90 o                         
 -11  12   2         23.06         26.63         4.97 o                         
 -10  12   2        104.00         88.75         5.34 o                         
  -9  12   2         79.14         49.31         3.97 o                         
  -8  12   2        645.61        681.68         9.60 o                         
  -7  12   2       1212.47       1164.75        12.73 o                         
  -6  12   2       1175.52       1160.85        11.62 o                         
  -5  12   2       1950.40       1945.26        16.52 o                         
  -4  12   2        671.22        703.59         7.90 o                         
  -3  12   2          0.55          1.04         1.46 o                         
  -2  12   2        201.80        188.25         3.45 o                         
  -1  12   2       5434.36       6193.79        52.19 o                         
   0  12   2       2410.48       2674.92        23.00 o                         
   1  12   2      11782.12      13160.28       102.83 o                         
   2  12   2         70.61        111.48         2.94 o                         
   3  12   2        207.14        188.25         4.20 o                         
   4  12   2          3.79         19.05         1.72 o                         
   5  12   2        464.80        537.50         6.71 o                         
   6  12   2        213.74        220.17         4.66 o                         
   7  12   2         15.82         21.02         2.51 o                         
   8  12   2        664.29        670.64         9.75 o                         
   9  12   2         15.42          5.67         3.22 o                         
  10  12   2        376.84        378.93         9.04 o                         
  11  12   2        356.88        418.39        10.59 o                         
  12  12   2        339.53        321.66        11.88 o                         
  13  12   2          0.17         -5.50         5.50 o                         
  14  12   2        181.19        193.86        10.35 o                         
 -14  13   2         34.01         27.18         6.81 o                         
 -13  13   2        171.06        157.16         8.57 o                         
 -12  13   2        483.12        498.60        12.83 o                         
 -11  13   2        321.26        286.53         9.40 o                         
 -10  13   2        487.96        387.72        13.07 o                         
  -9  13   2       2008.29       1749.83        22.63 o                         
  -8  13   2       1308.50       1266.49        15.04 o                         
  -7  13   2         35.14         48.20         3.09 o                         
  -6  13   2        217.62        223.83         4.90 o                         
  -5  13   2        264.24        265.94         4.77 o                         
  -4  13   2       1880.22       1747.03        16.22 o                         
  -3  13   2        290.73        309.23         4.57 o                         
  -2  13   2         54.38         35.69         1.88 o                         
  -1  13   2        422.44        508.78         6.16 o                         
   0  13   2       2733.59       3047.49        26.80 o                         
   1  13   2        531.01        675.23         7.51 o                         
   2  13   2          3.82         10.43         1.52 o                         
   3  13   2        235.34        211.48         3.76 o                         
   4  13   2        707.56        640.39         7.36 o                         
   5  13   2        516.20        486.63         6.38 o                         
   6  13   2        559.58        556.98         7.54 o                         
   7  13   2        303.52        363.42         6.29 o                         
   8  13   2       1069.39       1062.23        12.84 o                         
   9  13   2          9.40         -0.50         3.29 o                         
  10  13   2        207.60        154.49         6.51 o                         
  11  13   2        831.16        851.95        14.99 o                         
  12  13   2       1115.01       1137.02        18.88 o                         
  13  13   2        424.83        433.69        13.86 o                         
 -14  14   2        131.41        107.84         8.38 o                         
 -13  14   2        375.11        405.26        12.53 o                         
 -12  14   2        322.17        325.23        11.01 o                         
 -11  14   2         89.61         76.18         6.03 o                         
 -10  14   2        860.04        785.23        13.69 o                         
  -9  14   2         54.88         25.59         3.68 o                         
  -8  14   2         59.39         36.53         3.42 o                         
  -7  14   2       2704.55       2384.31        24.39 o                         
  -6  14   2         30.13         27.64         2.51 o                         
  -5  14   2        799.25        757.58         8.79 o                         
  -4  14   2         45.14         52.95         2.48 o                         
  -3  14   2        530.09        641.25         7.33 o                         
  -2  14   2       1386.69       1665.90        15.48 o                         
  -1  14   2        196.57        153.63         3.35 o                         
   0  14   2         40.39         49.75         2.22 o                         
   1  14   2        746.41        927.20         9.27 o                         
   2  14   2         33.25         61.38         2.23 o                         
   3  14   2         12.17          7.70         1.52 o                         
   4  14   2          2.14          4.54         1.68 o                         
   5  14   2        807.01        761.33         8.62 o                         
   6  14   2        261.44        269.27         5.41 o                         
   7  14   2         78.20         73.50         3.45 o                         
   8  14   2          0.46          3.16         2.82 o                         
   9  14   2       1285.61       1126.73        16.05 o                         
  10  14   2        336.47        326.01         9.18 o                         
  11  14   2        689.98        677.12        14.88 o                         
  12  14   2         84.85         69.57         6.98 o                         
  13  14   2        238.16        236.60        10.86 o                         
 -14  15   2         70.76         94.78         8.50 o                         
 -13  15   2         62.53         75.96         7.34 o                         
 -12  15   2          1.40          0.31         5.13 o                         
 -11  15   2         27.27         23.58         5.09 o                         
 -10  15   2         22.68         38.05         4.59 o                         
  -9  15   2         47.26         38.59         4.37 o                         
  -8  15   2        107.27        117.77         4.95 o                         
  -7  15   2       3113.72       2917.17        29.18 o                         
  -6  15   2          2.41          3.11         2.22 o                         
  -5  15   2       1540.63       1461.58        14.51 o                         
  -4  15   2       1870.31       1788.06        16.51 o                         
  -3  15   2        273.12        248.18         4.34 o                         
  -2  15   2        907.68        993.74         9.73 o                         
  -1  15   2         41.92         53.19         2.22 o                         
   0  15   2        609.95        793.90         9.77 o                         
   1  15   2       2320.23       2571.73        22.07 o                         
   2  15   2        153.13        183.31         3.64 o                         
   3  15   2         45.96         63.53         2.46 o                         
   4  15   2        147.71        165.66         3.71 o                         
   5  15   2          2.65          3.52         2.03 o                         
   6  15   2       1226.31       1179.89        12.69 o                         
   7  15   2        390.74        367.11         7.69 o                         
   8  15   2        219.19        217.98         6.18 o                         
   9  15   2        230.49        203.93         7.42 o                         
  10  15   2        832.83        845.20        15.40 o                         
  11  15   2        434.18        443.20        12.46 o                         
  12  15   2         60.89         52.95         6.61 o                         
  13  15   2         13.96         25.77         7.92 o                         
 -13  16   2        502.70        504.23        16.05 o                         
 -12  16   2        334.49        333.46        10.95 o                         
 -11  16   2        362.46        368.31        12.34 o                         
 -10  16   2        237.96        223.64         7.95 o                         
  -9  16   2        184.02        173.69         8.68 o                         
  -8  16   2       2014.05       1862.33        21.87 o                         
  -7  16   2         24.53          9.67         2.98 o                         
  -6  16   2        203.25        204.46         5.11 o                         
  -5  16   2       2619.45       2359.44        22.36 o                         
  -4  16   2        555.24        506.11         6.65 o                         
  -3  16   2        134.84        164.49         3.82 o                         
  -2  16   2         24.15         19.08         1.80 o                         
  -1  16   2        101.09        103.61         2.91 o                         
   0  16   2        853.59        876.85         8.89 o                         
   1  16   2         43.93         49.04         2.11 o                         
   2  16   2         23.38         23.52         1.98 o                         
   3  16   2        324.08        377.69         5.18 o                         
   4  16   2        157.75        102.87         3.27 o                         
   5  16   2       1309.71       1249.63        13.55 o                         
   6  16   2        367.94        286.69         6.32 o                         
   7  16   2          6.75         22.91         3.23 o                         
   8  16   2         16.29         36.22         4.15 o                         
   9  16   2        109.51        120.44         6.64 o                         
  10  16   2        112.81        107.09         7.17 o                         
  11  16   2        755.22        739.92        15.11 o                         
  12  16   2        495.61        522.79        15.57 o                         
  13  16   2         11.35         19.66         6.61 o                         
 -13  17   2        471.94        534.68        14.83 o                         
 -12  17   2        433.31        449.71        12.87 o                         
 -11  17   2        703.82        700.29        14.56 o                         
 -10  17   2        304.70        317.81         9.95 o                         
  -9  17   2         15.10         11.87         3.88 o                         
  -8  17   2          0.31         -0.44         3.28 o                         
  -7  17   2        738.05        695.79        10.86 o                         
  -6  17   2       9146.78       8912.13        75.83 o                         
  -5  17   2        183.67        200.06         4.80 o                         
  -4  17   2         18.31         10.16         2.14 o                         
  -3  17   2          0.06         -1.31         1.83 o                         
  -2  17   2       1285.53       1264.86        12.11 o                         
  -1  17   2       1553.69       1587.65        15.09 o                         
   0  17   2        726.76        698.91         8.03 o                         
   1  17   2        339.15        325.16         4.95 o                         
   2  17   2        136.06        157.93         3.84 o                         
   3  17   2         38.26         34.80         2.33 o                         
   4  17   2         53.67         78.12         3.25 o                         
   5  17   2        118.86        111.34         4.10 o                         
   6  17   2        348.75        330.21         6.79 o                         
   7  17   2          0.05          7.75         2.91 o                         
   8  17   2        278.01        281.80         8.76 o                         
   9  17   2        356.67        312.52         9.80 o                         
  10  17   2        107.47        116.49         7.01 o                         
  11  17   2        200.51        222.90         9.70 o                         
  12  17   2          0.12         -5.33         5.67 o                         
  13  17   2       1510.09       1629.64        26.46 o                         
 -13  18   2        417.12        449.31        13.76 o                         
 -12  18   2         20.00         23.75         6.14 o                         
 -11  18   2          0.23          7.26         5.23 o                         
 -10  18   2          0.52         -2.86         4.73 o                         
  -9  18   2          0.01          4.96         3.68 o                         
  -8  18   2        258.84        261.23         7.52 o                         
  -7  18   2        466.11        474.91         9.05 o                         
  -6  18   2       1219.81       1087.22        12.70 o                         
  -5  18   2        632.97        633.20         8.45 o                         
  -4  18   2         51.48         62.57         3.06 o                         
  -3  18   2          5.54          1.65         2.04 o                         
  -2  18   2       2732.34       2700.95        24.37 o                         
  -1  18   2       1196.25       1235.33        12.64 o                         
   0  18   2         95.07        109.54         3.20 o                         
   1  18   2         57.41         40.42         2.47 o                         
   2  18   2        815.55        949.28        10.56 o                         
   3  18   2        103.01        114.08         3.79 o                         
   4  18   2      14354.79      13987.11       113.55 o                         
   5  18   2        537.24        567.15         8.84 o                         
   6  18   2       1915.09       1663.67        18.56 o                         
   7  18   2        363.09        360.76         8.46 o                         
   8  18   2         64.37         61.86         5.23 o                         
   9  18   2         43.05         52.40         5.55 o                         
  10  18   2        268.27        270.61         9.72 o                         
  11  18   2          5.33          9.90         5.70 o                         
  12  18   2        312.56        310.75        11.44 o                         
 -13  19   2        189.88        209.99        10.90 o                         
 -12  19   2          1.11          2.46         6.27 o                         
 -11  19   2         55.84         55.21         6.74 o                         
 -10  19   2        596.84        620.78        15.19 o                         
  -9  19   2        168.72        178.64         6.96 o                         
  -8  19   2        298.98        270.60         8.72 o                         
  -7  19   2          1.89         -1.08         3.23 o                         
  -6  19   2       1959.97       1863.06        20.34 o                         
  -5  19   2          4.57          8.27         2.57 o                         
  -4  19   2       1787.16       1730.68        17.61 o                         
  -3  19   2       1228.76       1234.65        13.13 o                         
  -2  19   2          1.09         -0.08         2.12 o                         
  -1  19   2          2.78          4.68         1.99 o                         
   0  19   2        240.87        154.88         3.90 o                         
   1  19   2        429.41        379.39         6.03 o                         
   2  19   2        102.62        101.91         3.51 o                         
   3  19   2         99.76         96.18         3.85 o                         
   4  19   2        810.54        763.07         9.57 o                         
   5  19   2       5245.11       5026.18        47.61 o                         
   6  19   2       2329.46       2190.31        27.21 o                         
   7  19   2        909.24        837.31        14.00 o                         
   8  19   2         33.15         26.80         4.61 o                         
   9  19   2        626.34        588.32        12.31 o                         
  10  19   2         35.15         35.47         5.65 o                         
  11  19   2        433.08        441.17        16.51 o                         
  12  19   2        373.95        390.78        15.88 o                         
 -12  20   2        127.31        142.92         9.29 o                         
 -11  20   2          0.06          1.54         5.84 o                         
 -10  20   2         66.50         62.83         6.57 o                         
  -9  20   2          2.43          5.80         4.12 o                         
  -8  20   2        622.66        650.42        11.72 o                         
  -7  20   2        203.82        194.45         6.45 o                         
  -6  20   2        156.27        137.12         5.28 o                         
  -5  20   2       6146.61       5836.76        51.37 o                         
  -4  20   2       1534.66       1427.55        15.83 o                         
  -3  20   2        702.38        684.45         9.18 o                         
  -2  20   2          3.78          3.24         2.31 o                         
  -1  20   2         22.99         34.00         2.77 o                         
   0  20   2         48.50         42.44         2.57 o                         
   1  20   2         19.30         15.99         2.36 o                         
   2  20   2        681.61        611.88         8.21 o                         
   3  20   2         49.07         51.67         3.29 o                         
   4  20   2        958.13        966.19        12.19 o                         
   5  20   2       1323.71       1345.41        17.97 o                         
   6  20   2        470.04        441.88         9.91 o                         
   7  20   2        679.38        705.41        13.44 o                         
   8  20   2         13.81         19.05         4.87 o                         
   9  20   2          6.54         -1.65         4.77 o                         
  10  20   2        176.37        165.87         8.75 o                         
  11  20   2         55.78         60.63         7.15 o                         
  12  20   2        738.27        793.07        17.52 o                         
 -12  21   2        193.72        197.75        11.74 o                         
 -11  21   2        583.64        575.04        15.29 o                         
 -10  21   2        626.02        664.96        15.44 o                         
  -9  21   2          6.13          9.89         4.48 o                         
  -8  21   2          0.00         -3.01         3.69 o                         
  -7  21   2        112.70        113.39         5.65 o                         
  -6  21   2          0.22         -1.02         3.23 o                         
  -5  21   2       3409.94       3322.35        32.99 o                         
  -4  21   2        305.85        364.01         7.04 o                         
  -3  21   2        200.03        206.93         5.36 o                         
  -2  21   2        409.24        368.42         6.55 o                         
  -1  21   2         39.36         38.66         2.99 o                         
   0  21   2        300.72        372.59         6.55 o                         
   1  21   2          0.50          2.52         2.22 o                         
   2  21   2        237.07        187.84         4.89 o                         
   3  21   2        370.06        298.94         6.28 o                         
   4  21   2       1540.10       1535.89        18.85 o                         
   5  21   2        517.93        508.21        10.34 o                         
   6  21   2         60.73         45.24         4.72 o                         
   7  21   2        113.09         97.60         6.07 o                         
   8  21   2         43.11         50.28         5.98 o                         
   9  21   2         61.83         71.55         6.29 o                         
  10  21   2        266.31        282.73        11.04 o                         
  11  21   2         50.09         61.58         7.56 o                         
  12  21   2          1.83          0.16         6.62 o                         
 -12  22   2          1.14         -6.50         6.50 o                         
 -11  22   2        131.29        126.24         8.63 o                         
 -10  22   2         59.57         82.18         7.08 o                         
  -9  22   2          0.36         -1.10         4.40 o                         
  -8  22   2         10.89          5.16         4.27 o                         
  -7  22   2        103.49        101.24         5.76 o                         
  -6  22   2       2155.23       2042.70        25.01 o                         
  -5  22   2        734.78        678.82        10.92 o                         
  -4  22   2         53.83         51.43         3.65 o                         
  -3  22   2         60.77         78.87         3.95 o                         
  -2  22   2         13.35         26.53         2.98 o                         
  -1  22   2        104.10        135.74         4.49 o                         
   0  22   2        823.63        741.79         9.43 o                         
   1  22   2        805.62        683.07         8.99 o                         
   2  22   2          0.71         -0.58         2.45 o                         
   3  22   2        184.62        168.92         5.54 o                         
   4  22   2         18.47         17.38         3.51 o                         
   5  22   2        121.15        132.73         6.19 o                         
   6  22   2        792.66        775.37        14.27 o                         
   7  22   2         45.46         38.74         5.18 o                         
   8  22   2        406.05        389.27        11.45 o                         
   9  22   2         99.56         98.21         7.69 o                         
  10  22   2         79.96         90.65         8.22 o                         
  11  22   2         98.20        111.42         8.81 o                         
 -11  23   2         64.75         52.83         8.05 o                         
 -10  23   2         56.90         55.19         7.03 o                         
  -9  23   2          6.92         11.85         5.24 o                         
  -8  23   2        731.34        779.24        14.44 o                         
  -7  23   2        126.53        114.02         6.24 o                         
  -6  23   2        783.45        734.04        12.61 o                         
  -5  23   2          0.16         -2.48         3.32 o                         
  -4  23   2        120.85        133.66         5.04 o                         
  -3  23   2          0.11         -1.04         2.78 o                         
  -2  23   2        195.58        195.63         5.47 o                         
  -1  23   2        138.28        134.54         4.39 o                         
   0  23   2        104.77         90.77         4.92 o                         
   1  23   2         62.59         39.86         3.13 o                         
   2  23   2       1441.11       1225.80        15.55 o                         
   3  23   2        290.11        250.57         6.84 o                         
   4  23   2          9.71          5.28         3.65 o                         
   5  23   2          0.35         -0.65         3.98 o                         
   6  23   2         36.07         39.32         5.21 o                         
   7  23   2        151.57        130.50         8.43 o                         
   8  23   2         59.43         65.84         6.46 o                         
   9  23   2         67.41         70.06         7.44 o                         
  10  23   2         47.39         28.15         7.38 o                         
  11  23   2         43.25         30.02         7.67 o                         
 -11  24   2         32.11         37.72         8.46 o                         
 -10  24   2        512.27        518.63        15.15 o                         
  -9  24   2         84.93         93.71         7.30 o                         
  -8  24   2        220.02        227.36         8.57 o                         
  -7  24   2          8.75          3.69         4.46 o                         
  -6  24   2          0.32         -1.71         3.66 o                         
  -5  24   2         15.96         15.73         3.92 o                         
  -4  24   2       1178.22       1143.01        15.08 o                         
  -3  24   2        150.35        142.37         5.28 o                         
  -2  24   2         19.01         22.00         3.22 o                         
  -1  24   2       4209.68       3706.28        35.38 o                         
   0  24   2         86.07         88.31         4.40 o                         
   1  24   2         24.18         38.19         3.27 o                         
   2  24   2         64.53         51.12         3.98 o                         
   3  24   2        313.48        314.27         8.52 o                         
   4  24   2        279.91        265.57         8.06 o                         
   5  24   2        167.38        162.14         7.18 o                         
   6  24   2        102.63        100.60         6.44 o                         
   7  24   2          4.57         -1.08         4.67 o                         
   8  24   2          4.66         -2.70         4.99 o                         
   9  24   2       1088.54       1183.75        21.71 o                         
  10  24   2         81.41         80.09         8.49 o                         
  11  24   2        186.43        193.14        15.77 o                         
 -11  25   2          2.30         -2.39         7.52 o                         
 -10  25   2          9.10         22.57         7.07 o                         
  -9  25   2          1.16          0.89         5.42 o                         
  -8  25   2         15.81         17.60         5.20 o                         
  -7  25   2        214.41        206.93         8.04 o                         
  -6  25   2        741.59        777.10        14.20 o                         
  -5  25   2         74.50         58.77         4.87 o                         
  -4  25   2        724.32        694.33        11.66 o                         
  -3  25   2         77.91         85.33         4.96 o                         
  -2  25   2          9.63         14.42         3.23 o                         
  -1  25   2        245.51        303.33         7.26 o                         
   0  25   2        419.04        342.40         7.54 o                         
   1  25   2       1960.85       1786.76        21.62 o                         
   2  25   2        574.69        530.99         9.93 o                         
   3  25   2         50.27         34.10         4.51 o                         
   4  25   2        632.24        587.23        11.89 o                         
   5  25   2         98.81         99.52         6.52 o                         
   6  25   2        266.25        272.73         9.49 o                         
   7  25   2         28.68         30.98         5.66 o                         
   8  25   2       1518.56       1554.74        24.33 o                         
   9  25   2        598.28        614.85        16.24 o                         
  10  25   2          6.03          7.16         7.16 o                         
 -10  26   2          6.40          2.86         7.06 o                         
  -9  26   2        284.98        311.42        11.33 o                         
  -8  26   2        369.65        405.14        11.56 o                         
  -7  26   2        313.51        316.76        10.49 o                         
  -6  26   2          1.59          1.20         4.56 o                         
  -5  26   2       1258.73       1234.28        17.88 o                         
  -4  26   2         51.04         59.41         4.93 o                         
  -3  26   2        661.24        619.79        10.93 o                         
  -2  26   2        400.31        379.37         8.82 o                         
  -1  26   2         45.13         57.01         4.26 o                         
   0  26   2        718.43        622.17        10.72 o                         
   1  26   2         65.93         74.55         5.36 o                         
   2  26   2        327.80        284.88         8.84 o                         
   3  26   2         26.66         19.57         4.39 o                         
   4  26   2        334.67        318.40         9.62 o                         
   5  26   2          3.05          3.40         4.61 o                         
   6  26   2         84.24         81.01         6.53 o                         
   7  26   2        134.11        148.45         8.20 o                         
   8  26   2        100.37        118.44         7.97 o                         
   9  26   2        530.06        604.93        16.27 o                         
  10  26   2        689.75        698.40        18.89 o                         
 -10  27   2       1454.17       1431.35        31.83 o                         
  -9  27   2          2.75          2.01         6.05 o                         
  -8  27   2         53.76         65.47         6.59 o                         
  -7  27   2          1.34          6.15         5.29 o                         
  -6  27   2          2.85         -1.98         4.85 o                         
  -5  27   2        102.27        100.21         6.08 o                         
  -4  27   2        268.54        260.99         8.62 o                         
  -3  27   2         28.57         27.45         4.34 o                         
  -2  27   2        171.87        195.78         6.89 o                         
  -1  27   2       1010.36        884.55        13.67 o                         
   0  27   2        229.51        171.26         7.50 o                         
   1  27   2         48.28         35.52         4.80 o                         
   2  27   2          2.47          8.95         4.16 o                         
   3  27   2        563.47        535.63        12.91 o                         
   4  27   2         50.75         54.77         5.40 o                         
   5  27   2          2.89          6.49         4.96 o                         
   6  27   2         75.19         61.56         6.28 o                         
   7  27   2         50.64         67.74         6.63 o                         
   8  27   2         45.95         61.69         7.22 o                         
   9  27   2         23.77         28.40         7.03 o                         
  -9  28   2         83.67         99.60         8.57 o                         
  -8  28   2        400.82        418.85        13.66 o                         
  -7  28   2       1206.10       1194.21        19.76 o                         
  -6  28   2        514.94        536.99        12.80 o                         
  -5  28   2        129.84        129.20         7.10 o                         
  -4  28   2        693.42        713.40        13.60 o                         
  -3  28   2         43.14         45.00         4.71 o                         
  -2  28   2         79.66        111.02         6.29 o                         
  -1  28   2         53.48         48.99         5.45 o                         
   0  28   2          0.01          0.64         3.90 o                         
   1  28   2         62.91         62.41         5.98 o                         
   2  28   2          9.22          8.28         4.75 o                         
   3  28   2         14.22         21.97         5.17 o                         
   4  28   2          0.00          0.35         4.44 o                         
   5  28   2         42.77         52.12         6.13 o                         
   6  28   2         42.43         43.58         6.22 o                         
   7  28   2        958.02       1016.42        19.19 o                         
   8  28   2        597.34        644.50        20.08 o                         
   9  28   2         20.23         20.40         7.31 o                         
  -9  29   2          9.19         11.25         7.20 o                         
  -8  29   2          1.32          1.68         6.42 o                         
  -7  29   2        189.20        203.00         9.69 o                         
  -6  29   2          5.72          8.06         5.23 o                         
  -5  29   2        323.42        335.40        10.45 o                         
  -4  29   2         27.24         24.88         5.73 o                         
  -3  29   2        944.39        871.17        15.17 o                         
  -2  29   2          1.34          6.69         4.60 o                         
  -1  29   2         51.52         38.11         4.98 o                         
   0  29   2          5.78          2.67         4.49 o                         
   1  29   2         51.90         70.47         6.07 o                         
   2  29   2          4.22          1.38         4.67 o                         
   3  29   2        115.50        130.41         7.74 o                         
   4  29   2         16.24         23.99         5.41 o                         
   5  29   2        586.32        615.22        14.24 o                         
   6  29   2          7.91         10.42         5.55 o                         
   7  29   2        203.92        227.57        10.15 o                         
   8  29   2         42.67         47.50         7.34 o                         
  -8  30   2          0.06         -6.64         6.64 o                         
  -7  30   2         28.94         27.59         6.55 o                         
  -6  30   2         49.81         30.07         6.59 o                         
  -5  30   2         34.74         39.14         5.84 o                         
  -4  30   2          0.20         -4.40         4.75 o                         
  -3  30   2        177.26        208.34         8.85 o                         
  -2  30   2        140.15        141.98         7.98 o                         
  -1  30   2        110.16        104.44         6.39 o                         
   0  30   2          6.91          5.04         5.05 o                         
   1  30   2          0.39          3.59         4.79 o                         
   2  30   2        234.75        260.13         9.78 o                         
   3  30   2        113.31         97.46         7.39 o                         
   4  30   2        214.43        238.96        10.11 o                         
   5  30   2          7.82          3.27         5.39 o                         
   6  30   2         87.73         94.05         7.71 o                         
   7  30   2         40.01         38.10         6.88 o                         
   8  30   2          1.54          1.36         6.57 o                         
  -7  31   2          5.92          7.08         6.72 o                         
  -6  31   2         68.83         67.91         7.49 o                         
  -5  31   2         64.52         62.72         6.99 o                         
  -4  31   2         56.24         74.83         7.73 o                         
  -3  31   2          5.23          7.13         5.09 o                         
  -2  31   2         79.82        105.49         7.24 o                         
  -1  31   2         14.76         16.58         5.25 o                         
   0  31   2        122.18        132.84         7.75 o                         
   1  31   2         48.24         42.46         6.16 o                         
   2  31   2          8.25         10.68         5.44 o                         
   3  31   2         81.51         79.67         7.39 o                         
   4  31   2         75.70         68.23         7.56 o                         
   5  31   2         78.82         66.84         7.93 o                         
   6  31   2          8.69          8.73         6.07 o                         
   7  31   2        201.60        239.82        10.95 o                         
  -7  32   2        379.24        421.96        14.83 o                         
  -6  32   2        616.02        636.31        16.87 o                         
  -5  32   2        106.80        115.05         8.53 o                         
  -4  32   2         29.23         38.62         7.06 o                         
  -3  32   2          1.71          2.34         5.61 o                         
  -2  32   2         85.53         70.18         6.85 o                         
  -1  32   2         45.69         53.23         6.18 o                         
   0  32   2        310.68        339.84        12.01 o                         
   1  32   2          5.18         15.20         5.85 o                         
   2  32   2        158.60        176.22         8.88 o                         
   3  32   2        106.83        110.73         8.55 o                         
   4  32   2          0.98          0.70         6.37 o                         
   5  32   2       1296.26       1455.87        26.65 o                         
   6  32   2        176.43        194.78        11.18 o                         
  -6  33   2        214.74        230.56        12.19 o                         
  -5  33   2        120.35        130.91         9.75 o                         
  -4  33   2          1.12          1.33         6.72 o                         
  -3  33   2          3.72         12.34         6.23 o                         
  -2  33   2          1.26          3.47         5.89 o                         
  -1  33   2          2.87          5.13         5.58 o                         
   0  33   2        137.30        157.19         8.77 o                         
   1  33   2         13.99         18.08         5.99 o                         
   2  33   2          2.69          0.62         5.66 o                         
   3  33   2        133.57        157.88         9.52 o                         
   4  33   2         26.48         24.79         7.21 o                         
   5  33   2        249.85        256.47        12.36 o                         
  -5  34   2         96.36         87.81         9.49 o                         
  -4  34   2        210.61        203.37        10.99 o                         
  -3  34   2        185.20        207.09        12.26 o                         
  -2  34   2         79.13         77.38         8.19 o                         
  -1  34   2        142.28        151.67         9.52 o                         
   0  34   2         54.51         65.85         7.39 o                         
   1  34   2          8.07         11.05         6.07 o                         
   2  34   2        465.26        482.38        14.24 o                         
   3  34   2         76.07         68.82         8.08 o                         
   4  34   2        160.41        192.11        11.48 o                         
  -3  35   2        917.53       1030.61        23.83 o                         
  -2  35   2        240.89        236.04        12.56 o                         
  -1  35   2         61.02         70.66         9.00 o                         
   0  35   2       1372.84       1498.60        24.88 o                         
   1  35   2         65.47         91.17         8.09 o                         
   2  35   2          4.39         16.22         6.72 o                         
   3  35   2        218.60        215.43        11.30 o                         
 -15   0   3        197.25        180.01        16.06 o                         
 -13   0   3       1526.87       1519.16        49.05 o                         
 -11   0   3        116.98        111.26         8.08 o                         
  -9   0   3      20036.58      19532.68       227.99 o                         
  -7   0   3        827.68        768.30        11.91 o                         
  -5   0   3       5703.72       5817.61        73.18 o                         
  -3   0   3       7295.63       6977.09       174.01 o                         
  -1   0   3       2902.12       2852.78        72.38 o                         
   1   0   3       3629.25       3992.92        81.55 o                         
   3   0   3      13343.51      14828.61       181.94 o                         
   5   0   3         12.58         25.24         2.91 o                         
   7   0   3        618.89        510.59         9.55 o                         
   9   0   3       2136.10       1968.84        28.14 o                         
  11   0   3       3021.32       2909.63        46.72 o                         
  13   0   3        367.08        398.25        14.71 o                         
 -15   1   3        387.49        436.63        17.71 o                         
 -14   1   3          1.01          1.26         6.45 o                         
 -13   1   3          0.00         -0.51         5.23 o                         
 -12   1   3         22.81         26.76         5.31 o                         
 -11   1   3        986.94        962.92        13.69 o                         
 -10   1   3        915.60        812.07        12.49 o                         
  -9   1   3          2.09          3.77         2.47 o                         
  -8   1   3        436.69        415.91         6.08 o                         
  -7   1   3       3511.22       3533.50        28.74 o                         
  -6   1   3         26.01         44.14         1.91 o                         
  -5   1   3       1128.47       1029.52        11.69 o                         
  -4   1   3        502.76        497.27         7.16 o                         
  -3   1   3       3486.93       3420.28        62.44 o                         
  -2   1   3         65.52         44.87         3.07 o                         
  -1   1   3        835.95        766.47        17.14 o                         
   0   1   3       1577.29       1682.33        48.88 o                         
   1   1   3       7217.28       7532.56       147.26 o                         
   2   1   3         27.08         22.21         2.68 o                         
   3   1   3        531.92        625.34         6.91 o                         
   4   1   3         90.07         54.09         2.16 o                         
   5   1   3          0.31          0.67         1.54 o                         
   6   1   3         14.71          7.14         1.70 o                         
   7   1   3          7.76         17.96         2.15 o                         
   8   1   3       1356.97       1316.20        14.17 o                         
   9   1   3        955.59        914.74        12.05 o                         
  10   1   3        508.18        492.50         9.26 o                         
  11   1   3         16.20         23.97         4.26 o                         
  12   1   3          6.40         10.51         4.33 o                         
  13   1   3          0.02          3.97         4.81 o                         
  14   1   3        157.19        146.04         7.94 o                         
 -15   2   3          3.93         17.40         7.81 o                         
 -14   2   3         56.83         54.01         7.68 o                         
 -13   2   3        156.16        151.24         8.63 o                         
 -12   2   3          4.72          4.03         4.85 o                         
 -11   2   3        246.23        264.58         7.48 o                         
 -10   2   3       3424.34       3208.58        31.50 o                         
  -9   2   3       3869.18       3709.77        33.56 o                         
  -8   2   3         54.85         64.93         2.85 o                         
  -7   2   3        204.18        229.87         4.54 o                         
  -6   2   3         41.02         75.54         2.24 o                         
  -5   2   3        853.90        832.65         9.53 o                         
  -4   2   3       3900.91       4490.19        44.84 o                         
  -3   2   3       2601.69       2564.03        60.55 o                         
  -2   2   3       1067.11       1187.19        37.53 o                         
  -1   2   3        273.64        262.09         6.59 o                         
   0   2   3        673.70        659.83        20.47 o                         
   1   2   3          6.99          1.02         1.18 o                         
   2   2   3       9564.93       9869.45       154.57 o                         
   3   2   3       3397.25       3329.26        28.78 o                         
   4   2   3          7.12          1.40         1.53 o                         
   5   2   3       5294.39       5470.27        45.18 o                         
   6   2   3       2174.58       2149.86        19.43 o                         
   7   2   3       1673.11       1691.41        16.24 o                         
   8   2   3        966.60       1021.07        11.64 o                         
   9   2   3         78.73         91.40         4.27 o                         
  10   2   3        587.48        616.16        11.12 o                         
  11   2   3        117.87         90.62         5.20 o                         
  12   2   3        648.16        674.18        12.34 o                         
  13   2   3        303.85        295.52         9.20 o                         
  14   2   3        167.31        163.55         8.02 o                         
 -15   3   3        115.68        142.61        10.96 o                         
 -14   3   3          4.31         -0.40         6.22 o                         
 -13   3   3       1114.21       1161.09        22.29 o                         
 -12   3   3        122.11        111.04         6.60 o                         
 -11   3   3        209.42        206.68         6.81 o                         
 -10   3   3       4983.28       4780.20        45.06 o                         
  -9   3   3        369.65        348.29         6.21 o                         
  -8   3   3        455.55        430.54         6.15 o                         
  -7   3   3        407.96        474.59         6.80 o                         
  -6   3   3        514.21        546.98         5.78 o                         
  -5   3   3       3121.16       3358.51        30.86 o                         
  -4   3   3          1.43          6.48         1.51 o                         
  -3   3   3         12.27         26.42         2.75 o                         
  -2   3   3       8425.57       8626.49       313.99 o                         
  -1   3   3       1928.20       2080.57        37.59 o                         
   0   3   3      20439.14      22840.35      2788.28 o                         
   1   3   3        138.60        208.12         5.07 o                         
   2   3   3       9084.78       9303.34       251.72 o                         
   3   3   3       3190.00       3469.03        29.75 o                         
   4   3   3       9235.93      10395.89        85.97 o                         
   5   3   3       7508.20       8407.18        68.17 o                         
   6   3   3        135.65        128.19         3.29 o                         
   7   3   3        582.91        521.53         7.04 o                         
   8   3   3          0.06          1.95         2.38 o                         
   9   3   3        786.11        672.91         9.95 o                         
  10   3   3        103.74        102.02         4.99 o                         
  11   3   3         39.41         28.83         4.32 o                         
  12   3   3        637.19        671.12        12.34 o                         
  13   3   3          0.00         -1.10         4.68 o                         
  14   3   3        341.74        363.57        10.78 o                         
 -15   4   3          0.74          6.07         7.57 o                         
 -14   4   3          5.76          6.50         6.15 o                         
 -13   4   3         17.28         11.58         5.71 o                         
 -12   4   3        706.49        679.39        13.53 o                         
 -11   4   3        303.62        295.29         8.34 o                         
 -10   4   3       1105.69       1011.57        12.73 o                         
  -9   4   3        830.35        784.76         9.79 o                         
  -8   4   3         57.03         52.71         2.78 o                         
  -7   4   3        248.14        300.89         4.45 o                         
  -6   4   3       3562.30       3686.47        28.93 o                         
  -5   4   3       1464.24       1593.82        14.86 o                         
  -4   4   3         46.34         49.75         2.28 o                         
  -3   4   3         71.93         80.02         4.78 o                         
  -2   4   3       1657.20       1614.41        37.29 o                         
  -1   4   3       2977.29       3036.68        48.32 o                         
   0   4   3      15317.95      16142.27       369.06 o                         
   1   4   3        739.82        804.55        14.75 o                         
   2   4   3         18.09         19.52         2.12 o                         
   3   4   3       6821.07       7092.23        59.13 o                         
   4   4   3       3215.38       3429.46        30.48 o                         
   5   4   3        381.02        325.97         4.56 o                         
   6   4   3       1688.89       1744.55        15.46 o                         
   7   4   3       1860.90       1826.77        17.42 o                         
   8   4   3         53.49         63.56         3.29 o                         
   9   4   3       1125.37       1089.15        14.05 o                         
  10   4   3         34.62         30.16         4.01 o                         
  11   4   3        188.01        203.24         6.79 o                         
  12   4   3         79.68         83.70         5.59 o                         
  13   4   3        115.58        127.32         6.88 o                         
  14   4   3        269.13        298.89         9.95 o                         
 -15   5   3        423.99        457.53        15.69 o                         
 -14   5   3          0.17          3.11         6.25 o                         
 -13   5   3        151.59        162.74         8.48 o                         
 -12   5   3         20.42         27.43         5.11 o                         
 -11   5   3         10.20          9.62         3.60 o                         
 -10   5   3        259.21        260.96         6.83 o                         
  -9   5   3        101.70        110.40         3.93 o                         
  -8   5   3          9.56         15.39         2.15 o                         
  -7   5   3       1264.90       1237.86        11.13 o                         
  -6   5   3        979.16        921.56         8.47 o                         
  -5   5   3          5.99         -1.27         1.27 o                         
  -4   5   3       5740.48       6168.35        58.58 o                         
  -3   5   3         25.14         20.81         2.28 o                         
  -2   5   3       4488.63       4987.25       198.57 o                         
  -1   5   3          3.16          4.09         1.29 o                         
   0   5   3          0.32          0.68         1.29 o                         
   1   5   3       2727.07       2803.48        45.77 o                         
   2   5   3       3715.31       3751.09        36.22 o                         
   3   5   3        349.02        416.33         5.12 o                         
   4   5   3        488.54        450.78         5.63 o                         
   5   5   3          9.89          8.78         1.59 o                         
   6   5   3       1376.01       1500.54        14.02 o                         
   7   5   3        392.33        413.35         6.40 o                         
   8   5   3        230.81        217.53         5.24 o                         
   9   5   3        468.86        423.48         7.92 o                         
  10   5   3        272.27        297.19         7.84 o                         
  11   5   3        160.78        151.32         6.21 o                         
  12   5   3        570.70        587.54        11.54 o                         
  13   5   3        141.76        140.84         7.14 o                         
  14   5   3         84.25         78.97         6.71 o                         
 -15   6   3          1.83          1.34         7.24 o                         
 -14   6   3        278.09        310.85        12.48 o                         
 -13   6   3        117.88        131.10         8.04 o                         
 -12   6   3        625.15        604.53        12.22 o                         
 -11   6   3         81.09         76.06         5.15 o                         
 -10   6   3         79.14         86.71         4.52 o                         
  -9   6   3        519.30        507.53         9.18 o                         
  -8   6   3         20.36         18.87         2.24 o                         
  -7   6   3         74.19         71.07         2.55 o                         
  -6   6   3       1414.63       1516.60        12.79 o                         
  -5   6   3       2246.34       2568.96        21.60 o                         
  -4   6   3       9181.35      10148.33        81.59 o                         
  -3   6   3       4783.59       5053.65        48.07 o                         
  -2   6   3       3688.60       3699.57        42.27 o                         
  -1   6   3        390.84        449.99         9.16 o                         
   0   6   3       2025.72       1985.82        36.81 o                         
   1   6   3      14559.46      14780.67       510.97 o                         
   2   6   3         14.66          5.57         1.19 o                         
   3   6   3       3915.71       4177.32        35.52 o                         
   4   6   3       3906.24       4201.31        35.04 o                         
   5   6   3       6570.77       6858.94        56.26 o                         
   6   6   3       3308.39       3445.76        29.78 o                         
   7   6   3          1.05          6.75         2.06 o                         
   8   6   3        714.36        845.43        10.36 o                         
   9   6   3       1428.07       1336.01        15.33 o                         
  10   6   3        490.47        493.90         9.62 o                         
  11   6   3         86.62         69.88         5.00 o                         
  12   6   3        482.59        525.50        12.97 o                         
  13   6   3        287.46        324.37         9.87 o                         
  14   6   3         30.83         28.41         6.90 o                         
 -15   7   3         15.32         15.91         7.91 o                         
 -14   7   3          6.13         23.58         6.87 o                         
 -13   7   3       1507.46       1619.02        25.67 o                         
 -12   7   3         10.78          6.44         4.25 o                         
 -11   7   3          7.22          8.01         3.80 o                         
 -10   7   3          8.00          4.04         3.19 o                         
  -9   7   3        289.40        255.95         5.91 o                         
  -8   7   3        635.68        602.03         7.57 o                         
  -7   7   3        593.44        593.61         7.10 o                         
  -6   7   3        661.08        682.84         8.50 o                         
  -5   7   3       5739.48       6124.83        48.95 o                         
  -4   7   3       1001.95       1107.08        10.87 o                         
  -3   7   3       3984.52       4417.48        37.37 o                         
  -2   7   3        607.86        673.94         7.47 o                         
  -1   7   3         81.12         92.62         2.71 o                         
   0   7   3       6393.90       6486.26        76.04 o                         
   1   7   3        380.39        390.78         6.07 o                         
   2   7   3        154.65        230.80         3.34 o                         
   3   7   3         64.11         72.15         2.20 o                         
   4   7   3      15948.50      17474.06       135.82 o                         
   5   7   3       2936.74       3007.96        25.32 o                         
   6   7   3        305.49        328.15         5.03 o                         
   7   7   3          7.71          4.63         2.11 o                         
   8   7   3        501.74        516.02         7.81 o                         
   9   7   3        164.32        166.11         5.19 o                         
  10   7   3          9.45          5.04         3.82 o                         
  11   7   3        297.45        287.45         8.26 o                         
  12   7   3         55.55         51.15         5.01 o                         
  13   7   3        288.63        323.22        10.31 o                         
  14   7   3         42.14         29.20         7.27 o                         
 -15   8   3         53.16         53.83         8.98 o                         
 -14   8   3       1294.63       1364.08        25.43 o                         
 -13   8   3        514.60        518.66        13.57 o                         
 -12   8   3         27.57         28.94         4.65 o                         
 -11   8   3         12.90         14.87         3.99 o                         
 -10   8   3          4.14          5.81         3.24 o                         
  -9   8   3         10.55         13.76         2.80 o                         
  -8   8   3        695.50        755.45         9.06 o                         
  -7   8   3          5.58          3.00         1.65 o                         
  -6   8   3        185.12        166.92         4.08 o                         
  -5   8   3        253.55        233.61         3.86 o                         
  -4   8   3       9434.41      10474.73        84.22 o                         
  -3   8   3         65.04         81.12         3.19 o                         
  -2   8   3       3657.01       3722.21        33.78 o                         
  -1   8   3       3906.74       4232.40        39.14 o                         
   0   8   3       3199.48       3310.54        32.20 o                         
   1   8   3        697.24        713.92         8.39 o                         
   2   8   3         26.40         41.17         1.86 o                         
   3   8   3       3050.63       3122.87        25.20 o                         
   4   8   3        475.72        548.81         6.39 o                         
   5   8   3        264.67        374.75         5.11 o                         
   6   8   3         13.60         14.87         2.01 o                         
   7   8   3        775.19        840.35         9.79 o                         
   8   8   3          0.09          6.45         2.60 o                         
   9   8   3         80.50         77.18         4.04 o                         
  10   8   3        233.00        217.73         6.72 o                         
  11   8   3        676.39        722.76        13.26 o                         
  12   8   3        188.05        210.93         7.72 o                         
  13   8   3       1385.59       1419.96        23.27 o                         
  14   8   3         69.22         60.39         8.27 o                         
 -15   9   3         19.44         14.79         8.45 o                         
 -14   9   3        165.97        180.27        10.46 o                         
 -13   9   3          0.17          0.43         5.43 o                         
 -12   9   3         14.28         14.79         4.56 o                         
 -11   9   3          0.28          1.07         3.68 o                         
 -10   9   3          2.95         -1.72         3.28 o                         
  -9   9   3        474.40        398.19         7.31 o                         
  -8   9   3         77.81         52.78         2.94 o                         
  -7   9   3       1745.54       1767.25        16.38 o                         
  -6   9   3        161.04        164.59         3.66 o                         
  -5   9   3       2703.90       2758.53        23.33 o                         
  -4   9   3        160.95        192.91         3.64 o                         
  -3   9   3         90.54        145.27         3.34 o                         
  -2   9   3        908.47        999.45        10.91 o                         
  -1   9   3         11.09          5.48         2.28 o                         
   0   9   3        974.06       1078.42        11.44 o                         
   1   9   3       1359.21       1501.29        14.33 o                         
   2   9   3       1172.37       1386.10        12.11 o                         
   3   9   3       1796.45       1970.53        16.73 o                         
   4   9   3          0.24          1.23         1.52 o                         
   5   9   3         17.94         22.19         1.90 o                         
   6   9   3         79.31        100.25         3.15 o                         
   7   9   3       1073.60       1119.34        12.02 o                         
   8   9   3         90.36        121.22         4.28 o                         
   9   9   3         11.21          8.90         2.91 o                         
  10   9   3        344.74        361.66         8.34 o                         
  11   9   3        584.53        608.41        11.88 o                         
  12   9   3         28.43         32.94         5.79 o                         
  13   9   3         11.14          8.26         6.20 o                         
  14   9   3         40.64         42.56         8.19 o                         
 -14  10   3         82.85         61.63         7.88 o                         
 -13  10   3         38.78         46.46         6.75 o                         
 -12  10   3        560.51        556.29        12.10 o                         
 -11  10   3         12.07         10.48         4.22 o                         
 -10  10   3         27.13         32.38         4.03 o                         
  -9  10   3        139.94        177.74         5.43 o                         
  -8  10   3        360.08        386.19         6.20 o                         
  -7  10   3        169.00        152.09         3.82 o                         
  -6  10   3       1225.70       1386.19        13.15 o                         
  -5  10   3       1531.83       1681.19        14.78 o                         
  -4  10   3         65.26         83.39         2.63 o                         
  -3  10   3       3303.29       3639.49        29.19 o                         
  -2  10   3        839.98        854.54         8.36 o                         
  -1  10   3        112.41        128.77         3.01 o                         
   0  10   3         11.66         19.06         1.68 o                         
   1  10   3        275.54        253.09         4.82 o                         
   2  10   3       2301.82       2372.60        20.08 o                         
   3  10   3         82.97         97.78         2.53 o                         
   4  10   3       2763.19       2994.57        25.92 o                         
   5  10   3        449.24        461.54         5.93 o                         
   6  10   3        565.00        595.64         7.38 o                         
   7  10   3        136.84        191.21         4.70 o                         
   8  10   3        927.75        730.39         9.93 o                         
   9  10   3         21.51         19.98         3.35 o                         
  10  10   3         18.30         31.46         4.18 o                         
  11  10   3         41.80         37.11         5.36 o                         
  12  10   3        460.26        464.75        12.89 o                         
  13  10   3        397.62        399.68        13.19 o                         
  14  10   3        284.07        288.62        12.40 o                         
 -14  11   3        417.94        426.40        14.75 o                         
 -13  11   3         27.50         32.69         6.13 o                         
 -12  11   3        146.53        122.18         7.11 o                         
 -11  11   3         51.57         61.08         5.36 o                         
 -10  11   3        203.54        173.67         7.25 o                         
  -9  11   3          3.18          2.57         2.85 o                         
  -8  11   3         82.77         91.30         3.59 o                         
  -7  11   3         57.34         45.37         2.59 o                         
  -6  11   3        780.61        869.51         9.26 o                         
  -5  11   3        808.83        873.89         8.77 o                         
  -4  11   3         32.57         31.29         2.07 o                         
  -3  11   3        418.27        407.45         5.13 o                         
  -2  11   3       4800.60       5206.40        40.82 o                         
  -1  11   3       8171.40       8513.74        68.84 o                         
   0  11   3       2329.42       2724.40        23.35 o                         
   1  11   3         53.30         47.85         1.95 o                         
   2  11   3         37.94         43.72         1.89 o                         
   3  11   3       3639.91       3871.89        31.09 o                         
   4  11   3       3351.05       3664.50        29.71 o                         
   5  11   3       1291.19       1270.59        12.01 o                         
   6  11   3          0.55          2.21         1.87 o                         
   7  11   3       2789.58       2772.69        25.31 o                         
   8  11   3       1034.30        914.02        11.93 o                         
   9  11   3        939.75        828.64        12.02 o                         
  10  11   3        802.13        722.69        12.57 o                         
  11  11   3          2.00          3.86         4.74 o                         
  12  11   3         11.14         12.90         5.43 o                         
  13  11   3        141.59        160.26         8.97 o                         
  14  11   3         29.82         27.75         7.14 o                         
 -14  12   3        198.89        204.91        11.06 o                         
 -13  12   3        289.17        327.29        11.78 o                         
 -12  12   3        450.15        448.99        12.79 o                         
 -11  12   3         22.65         21.05         4.67 o                         
 -10  12   3         39.62         48.61         4.96 o                         
  -9  12   3       1182.28        966.29        13.98 o                         
  -8  12   3        443.98        404.90         7.06 o                         
  -7  12   3          7.32          4.16         2.17 o                         
  -6  12   3        128.99        109.52         3.33 o                         
  -5  12   3          0.31          4.44         1.68 o                         
  -4  12   3          0.00          1.69         1.54 o                         
  -3  12   3         88.69         92.96         2.75 o                         
  -2  12   3        805.36        855.16         8.64 o                         
  -1  12   3        179.36        220.15         3.48 o                         
   0  12   3         46.81         75.23         2.38 o                         
   1  12   3        609.78        589.52         6.49 o                         
   2  12   3         37.64         76.56         2.45 o                         
   3  12   3        259.27        278.13         4.16 o                         
   4  12   3        321.42        367.58         5.29 o                         
   5  12   3        187.91        183.23         4.39 o                         
   6  12   3          6.60          5.11         2.00 o                         
   7  12   3          2.29          4.48         2.41 o                         
   8  12   3         31.79         28.55         3.29 o                         
   9  12   3        363.84        285.81         7.40 o                         
  10  12   3        302.48        282.40         8.37 o                         
  11  12   3          9.03         10.20         4.52 o                         
  12  12   3         35.25         24.08         5.99 o                         
  13  12   3          0.08          1.00         5.83 o                         
 -14  13   3         23.65         29.63         7.32 o                         
 -13  13   3          0.01         -1.82         5.71 o                         
 -12  13   3        181.21        151.91         7.80 o                         
 -11  13   3         96.93        109.96         6.50 o                         
 -10  13   3        481.58        445.70        10.59 o                         
  -9  13   3          5.02         12.10         3.34 o                         
  -8  13   3       1030.92       1023.28        12.57 o                         
  -7  13   3          2.45          3.62         2.32 o                         
  -6  13   3         61.46         67.99         3.16 o                         
  -5  13   3          6.42         19.65         2.05 o                         
  -4  13   3          0.04          2.48         1.62 o                         
  -3  13   3          2.50          6.74         1.57 o                         
  -2  13   3        532.91        590.18         6.70 o                         
  -1  13   3         17.36         27.55         2.05 o                         
   0  13   3       4158.27       4802.91        36.97 o                         
   1  13   3        150.60        143.18         3.15 o                         
   2  13   3        221.51        210.21         3.63 o                         
   3  13   3         31.40         44.95         2.46 o                         
   4  13   3        381.95        370.07         5.26 o                         
   5  13   3        210.26        170.32         4.28 o                         
   6  13   3         20.75         27.97         2.55 o                         
   7  13   3         38.72         69.86         3.59 o                         
   8  13   3        592.17        427.94         7.64 o                         
   9  13   3        151.58         97.24         5.06 o                         
  10  13   3          1.52          1.55         3.87 o                         
  11  13   3         52.64         58.79         5.97 o                         
  12  13   3         93.68         98.36         7.52 o                         
  13  13   3        115.98        145.76         8.83 o                         
 -14  14   3        756.54        796.73        19.61 o                         
 -13  14   3        611.65        601.37        14.90 o                         
 -12  14   3          0.52         -4.73         4.73 o                         
 -11  14   3         25.64         23.59         5.15 o                         
 -10  14   3        331.71        376.74        10.88 o                         
  -9  14   3         58.12         87.04         4.64 o                         
  -8  14   3         15.23         15.26         3.10 o                         
  -7  14   3        866.36        861.37        11.24 o                         
  -6  14   3        796.90        737.36         9.46 o                         
  -5  14   3        587.48        479.35         6.58 o                         
  -4  14   3       2323.81       2218.13        19.60 o                         
  -3  14   3          1.15         10.91         1.76 o                         
  -2  14   3        646.24        714.72         7.57 o                         
  -1  14   3       1013.73       1172.30        11.23 o                         
   0  14   3        391.42        375.02         4.76 o                         
   1  14   3       2638.64       3087.61        24.58 o                         
   2  14   3        538.66        633.70         7.01 o                         
   3  14   3        858.25        755.04         8.03 o                         
   4  14   3          3.21         10.48         1.81 o                         
   5  14   3         14.69         21.28         3.18 o                         
   6  14   3        761.89        775.12         9.50 o                         
   7  14   3       1430.59       1169.27        13.58 o                         
   8  14   3        177.39        208.89         6.14 o                         
   9  14   3        159.19        130.53         6.14 o                         
  10  14   3         16.60         11.23         4.45 o                         
  11  14   3        278.79        287.41         9.71 o                         
  12  14   3          0.13          2.44         5.62 o                         
  13  14   3        400.06        412.84        14.00 o                         
 -14  15   3        168.37        194.72        11.09 o                         
 -13  15   3        251.63        236.83        10.11 o                         
 -12  15   3        738.32        765.78        15.80 o                         
 -11  15   3         26.83         24.35         5.67 o                         
 -10  15   3         91.08         97.37         6.22 o                         
  -9  15   3          0.18         -0.51         3.36 o                         
  -8  15   3        680.36        578.85        10.26 o                         
  -7  15   3        554.84        489.78         8.09 o                         
  -6  15   3        429.53        472.15         7.14 o                         
  -5  15   3        989.61        968.02        10.59 o                         
  -4  15   3       1138.49       1055.77        10.85 o                         
  -3  15   3          5.99         13.74         1.89 o                         
  -2  15   3        210.86        196.13         3.79 o                         
  -1  15   3       2853.36       2922.25        24.19 o                         
   0  15   3          0.46          3.98         1.50 o                         
   1  15   3        270.98        258.91         3.96 o                         
   2  15   3       2942.03       3057.05        25.38 o                         
   3  15   3       2543.60       2598.49        21.58 o                         
   4  15   3       3018.91       3072.89        25.82 o                         
   5  15   3       1674.23       1582.83        16.16 o                         
   6  15   3         93.07         99.89         3.70 o                         
   7  15   3       2877.92       2873.53        27.99 o                         
   8  15   3         14.88          0.74         3.32 o                         
   9  15   3        545.25        557.33        10.37 o                         
  10  15   3        200.77        182.94         8.34 o                         
  11  15   3          3.98          2.43         5.11 o                         
  12  15   3         50.66         59.17         7.18 o                         
  13  15   3         15.88         31.18         7.32 o                         
 -13  16   3        498.81        517.49        14.31 o                         
 -12  16   3        316.68        311.24        10.72 o                         
 -11  16   3          0.73         -0.52         5.22 o                         
 -10  16   3         56.78         68.23         5.79 o                         
  -9  16   3       1286.76       1098.54        16.53 o                         
  -8  16   3          0.98          2.83         3.21 o                         
  -7  16   3         97.39        114.90         4.54 o                         
  -6  16   3       1035.22        976.55        11.57 o                         
  -5  16   3        583.35        527.38         7.08 o                         
  -4  16   3       1254.77       1196.89        12.06 o                         
  -3  16   3        239.40        268.06         4.69 o                         
  -2  16   3       1080.06       1202.94        11.83 o                         
  -1  16   3        883.52        941.61         9.43 o                         
   0  16   3         85.59         88.98         2.64 o                         
   1  16   3        508.99        542.55         6.78 o                         
   2  16   3        565.67        522.87         6.47 o                         
   3  16   3       1318.22       1333.37        13.19 o                         
   4  16   3       3365.08       3498.50        29.15 o                         
   5  16   3        800.91        775.29         9.77 o                         
   6  16   3        836.14        735.79         9.75 o                         
   7  16   3        640.56        552.33         9.06 o                         
   8  16   3        202.55        199.86         6.80 o                         
   9  16   3          0.03          6.84         4.34 o                         
  10  16   3        287.22        275.39         9.86 o                         
  11  16   3         58.21         65.65         6.50 o                         
  12  16   3        210.33        198.15         9.64 o                         
  13  16   3       2335.26       2368.97        35.82 o                         
 -13  17   3         38.02         46.30         7.50 o                         
 -12  17   3        436.16        445.97        12.92 o                         
 -11  17   3       1002.49        953.61        17.24 o                         
 -10  17   3         33.67         33.25         5.69 o                         
  -9  17   3        187.33        154.02         6.70 o                         
  -8  17   3        137.61        125.37         5.56 o                         
  -7  17   3       2303.15       2248.16        25.22 o                         
  -6  17   3       4189.81       4040.12        36.49 o                         
  -5  17   3         59.57         58.16         3.02 o                         
  -4  17   3        219.97        183.73         4.32 o                         
  -3  17   3       1022.00       1030.58        11.14 o                         
  -2  17   3          0.34          0.58         2.09 o                         
  -1  17   3         64.07         79.78         2.75 o                         
   0  17   3        322.10        278.54         4.46 o                         
   1  17   3        344.07        285.79         4.58 o                         
   2  17   3        257.06        255.75         4.61 o                         
   3  17   3        353.43        342.71         6.06 o                         
   4  17   3        279.13        305.96         5.96 o                         
   5  17   3       1934.46       1830.71        19.80 o                         
   6  17   3        319.27        340.21         7.51 o                         
   7  17   3        228.19        244.54         6.69 o                         
   8  17   3         38.47         24.18         4.13 o                         
   9  17   3         10.42         -2.51         4.30 o                         
  10  17   3          0.46         -1.81         4.65 o                         
  11  17   3        159.33        150.28         8.24 o                         
  12  17   3         22.61         28.99         6.73 o                         
 -13  18   3       1576.72       1652.20        27.73 o                         
 -12  18   3          0.04         -3.33         5.78 o                         
 -11  18   3         59.15         67.44         6.77 o                         
 -10  18   3        108.90         99.46         7.04 o                         
  -9  18   3         77.03         92.98         6.68 o                         
  -8  18   3        644.47        638.38        11.18 o                         
  -7  18   3         25.62         15.64         3.44 o                         
  -6  18   3        334.52        314.35         6.30 o                         
  -5  18   3        347.34        367.38         6.33 o                         
  -4  18   3      12581.37      12043.15        98.08 o                         
  -3  18   3       1851.26       1764.09        17.08 o                         
  -2  18   3         75.90         60.99         2.87 o                         
  -1  18   3       1219.80       1312.35        12.54 o                         
   0  18   3        167.99        170.88         4.15 o                         
   1  18   3        170.52        174.78         4.18 o                         
   2  18   3       1091.59       1160.66        12.31 o                         
   3  18   3        784.95        700.91         8.85 o                         
   4  18   3         39.50         33.03         2.99 o                         
   5  18   3        550.70        548.11         9.25 o                         
   6  18   3        130.85        131.03         5.25 o                         
   7  18   3        886.10        860.86        12.47 o                         
   8  18   3        386.97        366.26         9.74 o                         
   9  18   3          2.11         -2.68         4.53 o                         
  10  18   3          4.17          1.70         5.17 o                         
  11  18   3          0.11          3.89         5.53 o                         
  12  18   3         60.47         57.44         7.08 o                         
 -13  19   3        636.79        689.54        17.69 o                         
 -12  19   3        535.32        564.45        15.67 o                         
 -11  19   3         44.11         39.66         6.41 o                         
 -10  19   3        130.99        110.62         7.20 o                         
  -9  19   3         18.92         17.28         4.61 o                         
  -8  19   3         73.04         81.94         5.20 o                         
  -7  19   3         18.76         16.76         3.40 o                         
  -6  19   3        471.53        485.00         7.79 o                         
  -5  19   3      12336.33      12007.00       101.00 o                         
  -4  19   3       3288.32       3116.04        28.16 o                         
  -3  19   3       6689.01       6542.52        54.91 o                         
  -2  19   3         33.02         56.48         3.03 o                         
  -1  19   3        942.46        907.81        10.34 o                         
   0  19   3         47.23         54.81         2.64 o                         
   1  19   3        195.49        210.98         4.95 o                         
   2  19   3         39.44         53.59         3.06 o                         
   3  19   3       6959.83       6606.11        59.04 o                         
   4  19   3       2979.06       2752.63        27.04 o                         
   5  19   3       3612.97       3637.95        38.13 o                         
   6  19   3        145.67        132.94         5.54 o                         
   7  19   3        969.34        957.17        15.30 o                         
   8  19   3        859.50        812.06        15.04 o                         
   9  19   3        224.70        251.96         9.23 o                         
  10  19   3          8.03          2.04         5.14 o                         
  11  19   3         36.89         32.23         6.53 o                         
  12  19   3        146.02        155.13         9.29 o                         
 -12  20   3         58.72         62.70         8.00 o                         
 -11  20   3         33.84         23.27         6.23 o                         
 -10  20   3        205.21        192.07         9.02 o                         
  -9  20   3        567.39        597.54        12.28 o                         
  -8  20   3         80.31         88.25         5.16 o                         
  -7  20   3       1851.59       1779.69        22.21 o                         
  -6  20   3        360.85        356.07         7.27 o                         
  -5  20   3       3236.44       3205.77        30.83 o                         
  -4  20   3       4120.22       3901.76        35.47 o                         
  -3  20   3       1240.49       1159.73        13.63 o                         
  -2  20   3       1038.45        981.60        11.55 o                         
  -1  20   3        581.35        601.83         8.32 o                         
   0  20   3       1013.68        908.95        10.08 o                         
   1  20   3        115.35        132.74         4.10 o                         
   2  20   3        802.74        773.79        10.32 o                         
   3  20   3         32.77         48.98         3.44 o                         
   4  20   3          6.53         18.26         3.33 o                         
   5  20   3        106.62        127.75         6.36 o                         
   6  20   3       1433.06       1368.58        21.82 o                         
   7  20   3        285.89        266.90         8.93 o                         
   8  20   3         60.56         66.89         5.85 o                         
   9  20   3        235.69        256.80        10.28 o                         
  10  20   3        139.83        158.46         9.04 o                         
  11  20   3         72.55         82.43         7.72 o                         
  12  20   3        288.92        301.70        12.51 o                         
 -12  21   3        480.15        497.46        15.20 o                         
 -11  21   3        774.56        798.43        17.26 o                         
 -10  21   3        151.18        164.35         8.15 o                         
  -9  21   3         62.49         60.52         5.70 o                         
  -8  21   3          2.92          0.37         3.83 o                         
  -7  21   3        149.32        133.47         5.85 o                         
  -6  21   3         31.42         39.96         3.78 o                         
  -5  21   3       2726.68       2706.80        27.71 o                         
  -4  21   3        191.89        181.85         5.39 o                         
  -3  21   3         20.64         20.91         2.93 o                         
  -2  21   3        622.03        598.92         8.53 o                         
  -1  21   3        319.55        248.70         7.09 o                         
   0  21   3        602.88        565.14         8.07 o                         
   1  21   3       3564.11       3408.66        32.25 o                         
   2  21   3        254.54        258.06         6.35 o                         
   3  21   3       2869.37       2633.68        26.59 o                         
   4  21   3        169.47        158.11         5.76 o                         
   5  21   3         10.88         11.25         3.64 o                         
   6  21   3        382.48        400.77        10.10 o                         
   7  21   3          2.91         -1.62         4.34 o                         
   8  21   3        677.71        668.86        13.83 o                         
   9  21   3          9.62          7.13         5.02 o                         
  10  21   3         14.44         16.69         6.15 o                         
  11  21   3         22.13         25.21         8.39 o                         
 -12  22   3         77.50         84.94         8.46 o                         
 -11  22   3        204.23        218.27        10.70 o                         
 -10  22   3         58.75         69.33         6.94 o                         
  -9  22   3        893.44        975.86        16.57 o                         
  -8  22   3        351.48        328.58        10.49 o                         
  -7  22   3          0.51         -0.27         3.98 o                         
  -6  22   3        539.69        557.28        10.67 o                         
  -5  22   3        137.26        141.34         5.19 o                         
  -4  22   3       1101.36       1019.66        15.86 o                         
  -3  22   3        197.34        181.77         6.01 o                         
  -2  22   3         72.70         73.79         3.73 o                         
  -1  22   3        793.44        654.98        10.82 o                         
   0  22   3          3.49          1.64         2.72 o                         
   1  22   3       2605.18       2258.83        22.89 o                         
   2  22   3         10.76         41.76         3.55 o                         
   3  22   3         76.54         76.07         4.30 o                         
   4  22   3        667.59        666.59        11.39 o                         
   5  22   3       1058.98       1022.39        16.67 o                         
   6  22   3        121.50        114.83         7.64 o                         
   7  22   3         80.00         73.51         5.91 o                         
   8  22   3        217.96        192.83         8.71 o                         
   9  22   3          0.15          0.55         5.20 o                         
  10  22   3         68.15         64.64         7.38 o                         
  11  22   3        468.84        500.35        17.17 o                         
 -12  23   3        765.05        902.81        65.51 o                         
 -11  23   3         43.20         46.21         7.93 o                         
 -10  23   3         66.32         58.96         7.25 o                         
  -9  23   3         59.58         65.54         6.46 o                         
  -8  23   3          0.27          3.88         4.85 o                         
  -7  23   3          2.24         -2.07         3.94 o                         
  -6  23   3        591.90        589.35        11.06 o                         
  -5  23   3        102.72        109.32         5.06 o                         
  -4  23   3         99.10        118.39         5.02 o                         
  -3  23   3        393.46        373.46         7.67 o                         
  -2  23   3        537.68        535.34         8.61 o                         
  -1  23   3        562.04        579.33         8.59 o                         
   0  23   3       2890.76       2445.84        27.26 o                         
   1  23   3       1105.21       1074.89        14.13 o                         
   2  23   3       3390.97       3008.13        32.46 o                         
   3  23   3         26.75         38.53         3.84 o                         
   4  23   3        303.47        285.96         7.98 o                         
   5  23   3        137.85        136.81         6.68 o                         
   6  23   3          0.15         -1.60         4.37 o                         
   7  23   3        111.77        123.44         8.06 o                         
   8  23   3       1140.95       1110.06        20.23 o                         
   9  23   3        201.40        210.39         9.84 o                         
  10  23   3         10.65          1.27         6.52 o                         
  11  23   3         68.13         53.90         8.26 o                         
 -11  24   3        254.85        257.57        13.19 o                         
 -10  24   3         44.99         40.30         7.00 o                         
  -9  24   3       1841.98       1874.88        27.48 o                         
  -8  24   3        953.12       1023.54        18.04 o                         
  -7  24   3        545.05        550.44        11.92 o                         
  -6  24   3          5.15          2.44         4.15 o                         
  -5  24   3         96.17         86.05         4.87 o                         
  -4  24   3          3.82          4.52         3.44 o                         
  -3  24   3        605.00        618.32        10.08 o                         
  -2  24   3       2724.18       2394.09        25.15 o                         
  -1  24   3          0.55          1.92         3.06 o                         
   0  24   3        570.83        479.07         9.46 o                         
   1  24   3         20.74         33.61         3.87 o                         
   2  24   3        317.62        298.35         7.84 o                         
   3  24   3          6.89          2.64         3.36 o                         
   4  24   3         69.08         62.45         5.21 o                         
   5  24   3          0.00          7.64         5.31 o                         
   6  24   3         89.33         72.11         6.24 o                         
   7  24   3        224.39        226.90         9.13 o                         
   8  24   3         14.39         20.50         6.10 o                         
   9  24   3         11.56          5.69         6.03 o                         
  10  24   3         51.74         52.61         7.96 o                         
 -11  25   3         63.30         82.90        10.67 o                         
 -10  25   3         83.11         95.19         9.21 o                         
  -9  25   3         60.59         70.24         6.83 o                         
  -8  25   3        480.62        481.70        12.74 o                         
  -7  25   3         53.50         60.22         5.58 o                         
  -6  25   3          9.32         13.58         4.22 o                         
  -5  25   3         17.59         11.19         3.99 o                         
  -4  25   3          5.98          3.49         3.51 o                         
  -3  25   3        229.58        229.18         7.03 o                         
  -2  25   3        435.62        404.15         8.39 o                         
  -1  25   3        426.00        352.26         9.15 o                         
   0  25   3       1246.82       1100.18        15.83 o                         
   1  25   3         10.84          8.98         3.71 o                         
   2  25   3          0.22         -0.92         3.79 o                         
   3  25   3       1234.93       1131.84        15.75 o                         
   4  25   3         38.70         38.77         4.88 o                         
   5  25   3         77.17         66.18         5.82 o                         
   6  25   3        367.18        374.26        11.56 o                         
   7  25   3        240.84        226.85         9.24 o                         
   8  25   3         23.22         27.89         6.67 o                         
   9  25   3         65.57         73.16         7.79 o                         
  10  25   3        799.31        772.08        18.76 o                         
 -10  26   3         31.27         37.33         8.07 o                         
  -9  26   3         63.87         67.35         7.19 o                         
  -8  26   3        101.05        117.32         7.51 o                         
  -7  26   3         43.23         41.68         5.55 o                         
  -6  26   3        146.22        139.44         6.74 o                         
  -5  26   3        375.48        342.69         9.85 o                         
  -4  26   3        327.94        331.44        11.64 o                         
  -3  26   3        158.63        140.24         5.98 o                         
  -2  26   3        939.92        930.68        14.44 o                         
  -1  26   3          3.77         12.85         3.92 o                         
   0  26   3         14.70         10.41         3.76 o                         
   1  26   3        737.34        607.43        11.78 o                         
   2  26   3         77.48         70.08         5.03 o                         
   3  26   3        207.01        199.76         7.37 o                         
   4  26   3        703.80        677.21        13.70 o                         
   5  26   3        542.25        532.72        12.97 o                         
   6  26   3        363.33        344.03        11.08 o                         
   7  26   3       1027.55       1038.24        18.73 o                         
   8  26   3       1103.47       1148.87        21.38 o                         
   9  26   3          5.38          7.91         6.62 o                         
  10  26   3        182.85        175.19        24.61 o                         
 -10  27   3        193.58        196.32        11.81 o                         
  -9  27   3        161.65        185.92         9.96 o                         
  -8  27   3         60.04         62.16         6.84 o                         
  -7  27   3         70.80         70.53         6.45 o                         
  -6  27   3        172.10        170.23         7.36 o                         
  -5  27   3        256.52        249.74         8.88 o                         
  -4  27   3        128.23        126.29         6.06 o                         
  -3  27   3        276.60        257.99         8.96 o                         
  -2  27   3       1336.99       1272.95        18.10 o                         
  -1  27   3         29.70         27.28         4.33 o                         
   0  27   3       1208.03       1009.00        16.07 o                         
   1  27   3        292.17        300.72         9.13 o                         
   2  27   3          7.95          4.39         4.01 o                         
   3  27   3        486.47        503.52        11.99 o                         
   4  27   3        967.55        934.68        16.15 o                         
   5  27   3         29.93         35.73         5.63 o                         
   6  27   3        313.19        331.31        10.98 o                         
   7  27   3        102.87        103.95         7.60 o                         
   8  27   3        256.78        267.65        13.72 o                         
   9  27   3          1.57         -1.80         6.49 o                         
  -9  28   3       1129.32       1161.79        23.39 o                         
  -8  28   3         45.96         29.71         6.35 o                         
  -7  28   3         15.70         22.40         5.79 o                         
  -6  28   3        404.27        466.06        11.99 o                         
  -5  28   3         75.49         77.19         6.03 o                         
  -4  28   3         14.31         14.56         4.94 o                         
  -3  28   3        283.81        268.57         8.52 o                         
  -2  28   3         76.07         68.49         5.55 o                         
  -1  28   3         51.85         53.56         5.19 o                         
   0  28   3        243.05        197.03         7.76 o                         
   1  28   3        450.50        415.73        10.88 o                         
   2  28   3          0.28         -1.92         4.67 o                         
   3  28   3         76.89         89.53         6.74 o                         
   4  28   3          0.03          3.07         5.20 o                         
   5  28   3        274.88        281.27        10.70 o                         
   6  28   3        320.47        349.60        11.93 o                         
   7  28   3         73.05         87.58         7.64 o                         
   8  28   3        251.57        272.53        12.56 o                         
   9  28   3        692.56        734.29        19.26 o                         
  -9  29   3         22.64         10.79         9.43 o                         
  -8  29   3          1.93          0.67         6.15 o                         
  -7  29   3          0.00         -4.96         5.48 o                         
  -6  29   3        113.84        114.73         7.60 o                         
  -5  29   3         38.17         33.77         5.91 o                         
  -4  29   3         82.35         90.95         7.33 o                         
  -3  29   3        215.39        229.67        11.23 o                         
  -2  29   3        185.61        164.42         7.71 o                         
  -1  29   3          0.42          2.29         4.36 o                         
   0  29   3        108.35        143.29         7.00 o                         
   1  29   3         66.45         59.43         6.19 o                         
   2  29   3        153.67        170.76        13.37 o                         
   3  29   3         22.27         26.39         5.94 o                         
   4  29   3          7.44          8.29         6.10 o                         
   5  29   3         70.14         57.10         6.67 o                         
   6  29   3        167.66        186.24         9.40 o                         
   7  29   3          0.35         -2.15         5.99 o                         
   8  29   3         64.47         80.87         8.20 o                         
  -8  30   3          2.97          5.76         7.49 o                         
  -7  30   3         12.35         10.30         6.42 o                         
  -6  30   3         52.34         59.47         7.15 o                         
  -5  30   3        676.48        743.02        15.46 o                         
  -4  30   3         41.45         28.97         5.81 o                         
  -3  30   3         91.76         96.08         6.65 o                         
  -2  30   3         47.68         41.35         5.56 o                         
  -1  30   3        388.29        349.51        10.23 o                         
   0  30   3        618.46        679.53        13.74 o                         
   1  30   3          8.52          3.10         4.80 o                         
   2  30   3        477.67        469.06        14.00 o                         
   3  30   3        163.95        169.54         9.09 o                         
   4  30   3          0.15          5.66         6.33 o                         
   5  30   3         60.60         77.21         7.58 o                         
   6  30   3        246.68        265.40        10.88 o                         
   7  30   3        657.85        668.41        16.26 o                         
  -7  31   3         39.37         45.07         8.81 o                         
  -6  31   3         36.89         32.23         6.89 o                         
  -5  31   3        113.91        163.94        10.71 o                         
  -4  31   3         10.56         11.16         5.76 o                         
  -3  31   3        270.51        267.43         9.80 o                         
  -2  31   3          4.20          6.63         5.08 o                         
  -1  31   3         40.95         40.81         5.72 o                         
   0  31   3        153.23        178.65         8.51 o                         
   1  31   3          7.77          7.23         5.85 o                         
   2  31   3          0.41          5.58         5.39 o                         
   3  31   3         22.46         18.68         5.94 o                         
   4  31   3          0.95          6.56         6.72 o                         
   5  31   3        445.74        483.42        15.69 o                         
   6  31   3         12.43         12.19         6.79 o                         
   7  31   3          8.00          6.78         6.54 o                         
  -7  32   3         26.37         20.01         8.44 o                         
  -6  32   3         15.02         15.05         8.21 o                         
  -5  32   3          5.02         16.95         6.24 o                         
  -4  32   3        134.61        152.52         9.19 o                         
  -3  32   3         55.21         56.87         6.84 o                         
  -2  32   3        134.18        139.55         8.25 o                         
  -1  32   3         34.28         30.90         6.30 o                         
   0  32   3        191.99        200.31         9.06 o                         
   1  32   3          8.60         21.45         6.11 o                         
   2  32   3        152.55        152.19         8.64 o                         
   3  32   3          3.81          7.54         5.94 o                         
   4  32   3        576.12        597.05        16.82 o                         
   5  32   3          0.27         -4.20         6.49 o                         
   6  32   3         62.40         56.32         8.08 o                         
  -6  33   3        192.67        207.35        13.43 o                         
  -5  33   3         26.26         24.07         7.27 o                         
  -4  33   3        228.26        247.75        11.11 o                         
  -3  33   3         15.18         33.08         6.52 o                         
  -2  33   3         23.83         22.02         6.08 o                         
  -1  33   3         51.01         49.53         6.75 o                         
   0  33   3         36.94         39.40         6.48 o                         
   1  33   3         55.39         73.70         7.38 o                         
   2  33   3         65.31         56.49         7.24 o                         
   3  33   3         20.60         31.01         7.73 o                         
   4  33   3        414.73        396.98        14.54 o                         
   5  33   3          9.52          8.39         7.33 o                         
  -5  34   3          0.76         -4.65         7.52 o                         
  -4  34   3          0.75          1.67         6.82 o                         
  -3  34   3          0.55         16.45         6.80 o                         
  -2  34   3        215.94        236.33        11.36 o                         
  -1  34   3          9.35         21.14         6.74 o                         
   0  34   3         14.78         25.56         6.50 o                         
   1  34   3         11.49          2.18         6.05 o                         
   2  34   3         64.46         79.39         8.19 o                         
   3  34   3        735.47        827.63        19.01 o                         
   4  34   3        397.65        386.36        14.80 o                         
  -3  35   3          2.70          1.25         7.46 o                         
  -2  35   3        425.03        402.28        15.04 o                         
  -1  35   3        793.04        809.18        18.80 o                         
   0  35   3          6.95         11.34         6.56 o                         
   1  35   3        421.15        439.84        13.75 o                         
   2  35   3         77.80         74.00         8.71 o                         
 -14   0   4        361.29        354.55        19.18 o                         
 -12   0   4         24.65         24.33         7.48 o                         
 -10   0   4        621.14        647.23        18.49 o                         
  -8   0   4       1036.37       1009.90        15.62 o                         
  -6   0   4         50.49         86.07         4.86 o                         
  -4   0   4         12.12         48.42         5.93 o                         
  -2   0   4       1309.25       1539.30        66.53 o                         
   0   0   4     165815.81     196938.27      7988.15 o                         
   2   0   4      21051.77      23779.81       366.76 o                         
   4   0   4       1543.56       1530.36        19.35 o                         
   6   0   4        329.72        390.16         7.52 o                         
   8   0   4        806.53        779.02        13.90 o                         
  10   0   4       3202.95       3071.63        47.29 o                         
  12   0   4          8.48          8.28         6.46 o                         
  14   0   4          0.34         -6.65         7.73 o                         
 -15   1   4         38.62         34.17         8.67 o                         
 -14   1   4          7.97          0.34         6.28 o                         
 -13   1   4          4.04          6.35         5.73 o                         
 -12   1   4         72.61         73.58         5.68 o                         
 -11   1   4        585.54        537.35        10.67 o                         
 -10   1   4        187.35        175.81         5.59 o                         
  -9   1   4       1026.33       1003.59        11.48 o                         
  -8   1   4       1093.18       1155.55        11.94 o                         
  -7   1   4        359.52        383.30         5.04 o                         
  -6   1   4        237.83        236.38         3.68 o                         
  -5   1   4        199.77        181.79         3.59 o                         
  -4   1   4          0.22          3.39         1.42 o                         
  -3   1   4        193.05        142.00         4.00 o                         
  -2   1   4        548.26        622.69        13.69 o                         
  -1   1   4      11994.22      12618.60       484.30 o                         
   0   1   4      12237.84      14008.51       322.18 o                         
   1   1   4      29792.35      30384.82       552.17 o                         
   2   1   4          1.48          2.87         1.34 o                         
   3   1   4       5630.81       6149.67        56.82 o                         
   4   1   4          3.75          4.04         1.48 o                         
   5   1   4        283.62        292.26         4.66 o                         
   6   1   4        837.55        746.67        10.02 o                         
   7   1   4         44.63         28.66         2.47 o                         
   8   1   4        679.04        625.90         8.63 o                         
   9   1   4        419.59        414.79         8.89 o                         
  10   1   4         18.58         18.44         3.86 o                         
  11   1   4        328.92        314.31         8.68 o                         
  12   1   4          8.16          3.99         4.33 o                         
  13   1   4          0.99         -2.41         4.63 o                         
  14   1   4         24.00         18.95         6.16 o                         
 -15   2   4          1.20         -1.86         7.26 o                         
 -14   2   4         25.63         26.80         7.21 o                         
 -13   2   4         13.39         17.15         5.94 o                         
 -12   2   4         76.17         75.10         5.87 o                         
 -11   2   4         20.11         28.33         4.32 o                         
 -10   2   4       1896.45       1801.39        20.93 o                         
  -9   2   4       7726.24       7351.03        64.71 o                         
  -8   2   4         16.17         11.22         2.04 o                         
  -7   2   4          6.11          5.55         1.57 o                         
  -6   2   4          0.19          5.52         1.43 o                         
  -5   2   4        432.77        462.16         6.20 o                         
  -4   2   4        168.50        196.64         3.60 o                         
  -3   2   4       1612.08       1736.10        23.34 o                         
  -2   2   4       3904.74       4050.05        72.16 o                         
  -1   2   4      16036.14      16921.85       291.73 o                         
   0   2   4      77831.20      84735.21      4685.54 o                         
   1   2   4        322.72        300.38         6.91 o                         
   2   2   4          4.84         10.27         1.32 o                         
   3   2   4        262.97        287.84         4.10 o                         
   4   2   4       4079.49       4269.87        35.57 o                         
   5   2   4        372.04        291.87         4.44 o                         
   6   2   4        512.75        556.60         6.93 o                         
   7   2   4        181.51        175.68         4.27 o                         
   8   2   4        614.35        560.44         8.18 o                         
   9   2   4         83.86         90.17         4.24 o                         
  10   2   4        127.99        136.57         5.68 o                         
  11   2   4         80.20         85.76         5.36 o                         
  12   2   4        396.73        421.33        10.50 o                         
  13   2   4         37.24         31.00         5.66 o                         
  14   2   4          9.16         -0.05         5.45 o                         
 -15   3   4        484.50        493.49        16.96 o                         
 -14   3   4         27.12         29.55         7.23 o                         
 -13   3   4        255.92        248.99         9.93 o                         
 -12   3   4         97.61        115.43         7.07 o                         
 -11   3   4         30.79         26.84         4.32 o                         
 -10   3   4        541.79        533.26         9.54 o                         
  -9   3   4          0.18          1.36         2.41 o                         
  -8   3   4          5.89          7.64         1.89 o                         
  -7   3   4       2080.33       2157.70        18.95 o                         
  -6   3   4       4816.09       5157.47        39.55 o                         
  -5   3   4       1600.28       1767.88        16.29 o                         
  -4   3   4       6023.39       6468.65        54.04 o                         
  -3   3   4         81.29         82.93         2.98 o                         
  -2   3   4       1786.29       1728.80        47.57 o                         
  -1   3   4        993.29       1157.65        21.42 o                         
   0   3   4       7294.24       8317.50      1095.25 o                         
   1   3   4       1250.54       1388.14        23.59 o                         
   2   3   4       5408.27       5764.21        52.57 o                         
   3   3   4        876.19        973.63         9.74 o                         
   4   3   4          9.62          1.95         1.27 o                         
   5   3   4         32.88         33.33         1.91 o                         
   6   3   4       1306.04       1329.50        12.74 o                         
   7   3   4       3618.30       3435.26        30.14 o                         
   8   3   4       2727.07       2654.49        26.03 o                         
   9   3   4         35.56         32.11         3.44 o                         
  10   3   4         67.34         60.62         4.46 o                         
  11   3   4        105.25         97.82         5.56 o                         
  12   3   4         28.75         22.59         4.76 o                         
  13   3   4          0.25         -1.44         4.77 o                         
  14   3   4          3.19         -5.25         5.25 o                         
 -15   4   4        455.70        483.64        17.15 o                         
 -14   4   4         39.17         18.27         7.29 o                         
 -13   4   4        113.51        124.65         7.90 o                         
 -12   4   4       1347.14       1329.78        21.36 o                         
 -11   4   4         61.31         66.72         4.91 o                         
 -10   4   4        206.69        211.22         6.69 o                         
  -9   4   4        357.70        371.82         6.89 o                         
  -8   4   4          5.75         11.38         2.09 o                         
  -7   4   4       1028.22       1127.57        10.53 o                         
  -6   4   4       4644.09       5062.86        38.06 o                         
  -5   4   4       1944.32       2138.32        18.75 o                         
  -4   4   4        582.36        665.18         7.16 o                         
  -3   4   4       1454.55       1555.08        16.55 o                         
  -2   4   4       8288.97       9210.15       113.99 o                         
  -1   4   4       1647.10       1748.88        28.47 o                         
   0   4   4        260.08        233.40        10.13 o                         
   1   4   4       5920.97       6468.26        80.70 o                         
   2   4   4        317.20        375.12         5.64 o                         
   3   4   4       1340.87       1288.89        11.57 o                         
   4   4   4        112.58        133.89         2.90 o                         
   5   4   4        681.40        709.25         7.68 o                         
   6   4   4        258.51        306.98         5.00 o                         
   7   4   4        668.65        655.28         8.29 o                         
   8   4   4       1279.82       1295.41        14.71 o                         
   9   4   4        909.87        890.67        12.00 o                         
  10   4   4         94.77         75.58         4.75 o                         
  11   4   4         15.44          6.93         4.10 o                         
  12   4   4          7.10          5.55         4.46 o                         
  13   4   4          0.28          0.05         4.90 o                         
  14   4   4         47.50         39.80         6.57 o                         
 -15   5   4         44.22         39.21         8.59 o                         
 -14   5   4        422.02        407.68        14.31 o                         
 -13   5   4         42.46         39.09         6.29 o                         
 -12   5   4        300.22        323.50         9.90 o                         
 -11   5   4        412.54        399.59         9.78 o                         
 -10   5   4       1077.51       1150.07        15.70 o                         
  -9   5   4        270.11        283.92         6.67 o                         
  -8   5   4        434.63        465.17         6.30 o                         
  -7   5   4        627.51        638.07         6.51 o                         
  -6   5   4          6.64         14.71         1.65 o                         
  -5   5   4       3719.07       4175.60        34.80 o                         
  -4   5   4         45.82         69.02         2.72 o                         
  -3   5   4        377.02        367.03         5.18 o                         
  -2   5   4         12.40          4.41         1.36 o                         
  -1   5   4        378.56        443.11        10.08 o                         
   0   5   4       1140.30       1055.24        19.97 o                         
   1   5   4        152.46        168.56         3.73 o                         
   2   5   4       5386.95       5711.76        49.12 o                         
   3   5   4       3455.33       3813.65        33.86 o                         
   4   5   4       2540.10       2775.08        23.32 o                         
   5   5   4       1235.52       1236.30        11.74 o                         
   6   5   4       1544.76       1568.44        14.31 o                         
   7   5   4        249.63        224.76         5.08 o                         
   8   5   4       1541.35       1446.89        15.46 o                         
   9   5   4       1181.90       1251.58        15.16 o                         
  10   5   4         14.09         12.10         3.66 o                         
  11   5   4        104.31         95.40         5.58 o                         
  12   5   4        184.99        193.79         7.64 o                         
  13   5   4          7.23          7.52         5.11 o                         
  14   5   4         47.09         46.63         6.47 o                         
 -15   6   4         77.31         69.66         9.41 o                         
 -14   6   4        401.45        455.09        13.81 o                         
 -13   6   4          0.02          4.43         5.47 o                         
 -12   6   4          0.09          1.82         4.36 o                         
 -11   6   4        378.09        351.40         9.29 o                         
 -10   6   4          1.93          1.06         3.02 o                         
  -9   6   4        130.38        131.91         4.59 o                         
  -8   6   4         60.82         62.61         2.89 o                         
  -7   6   4        488.39        511.00         5.92 o                         
  -6   6   4       1487.56       1573.74        13.93 o                         
  -5   6   4       5625.44       6362.14        52.05 o                         
  -4   6   4         61.13        142.66         3.46 o                         
  -3   6   4         91.00         85.05         2.64 o                         
  -2   6   4       2036.17       1945.74        18.99 o                         
  -1   6   4       3536.62       3553.99        35.54 o                         
   0   6   4         63.83         90.05         3.22 o                         
   1   6   4       3409.06       3758.34        33.84 o                         
   2   6   4          0.61          3.76         1.28 o                         
   3   6   4         32.29         41.78         1.79 o                         
   4   6   4       1181.46       1235.52        10.97 o                         
   5   6   4        882.97        990.11         9.86 o                         
   6   6   4         38.15         44.50         2.35 o                         
   7   6   4       1531.12       1602.52        16.38 o                         
   8   6   4        291.02        277.74         5.94 o                         
   9   6   4          0.10         -2.80         2.80 o                         
  10   6   4          0.00          6.18         3.56 o                         
  11   6   4         65.45         72.45         5.28 o                         
  12   6   4         11.83          7.91         4.61 o                         
  13   6   4         33.72         48.39         5.99 o                         
  14   6   4          0.00         -2.04         5.73 o                         
 -15   7   4        350.46        397.77        15.46 o                         
 -14   7   4       3569.46       3707.43        49.44 o                         
 -13   7   4       1055.53       1073.27        18.83 o                         
 -12   7   4          0.01         -4.34         4.34 o                         
 -11   7   4         16.74         21.07         4.13 o                         
 -10   7   4       1891.66       1770.81        20.84 o                         
  -9   7   4        597.18        604.96         9.13 o                         
  -8   7   4          5.27          0.61         2.00 o                         
  -7   7   4        438.83        467.50         6.85 o                         
  -6   7   4       9825.59      10166.22        78.20 o                         
  -5   7   4       1207.62       1357.26        12.78 o                         
  -4   7   4       1368.67       1613.87        15.10 o                         
  -3   7   4       1301.51       1264.51        12.06 o                         
  -2   7   4          0.48          0.52         1.23 o                         
  -1   7   4          9.70         -0.93         1.05 o                         
   0   7   4       7844.37       8198.91        71.78 o                         
   1   7   4        302.31        307.21         4.26 o                         
   2   7   4       8980.13       9351.29        75.24 o                         
   3   7   4         35.07         45.05         1.92 o                         
   4   7   4        109.97        113.83         2.68 o                         
   5   7   4          9.80          4.42         1.58 o                         
   6   7   4        115.40        112.51         3.36 o                         
   7   7   4         92.37        100.98         3.63 o                         
   8   7   4          0.54          2.81         2.45 o                         
   9   7   4        430.39        386.56         7.84 o                         
  10   7   4         41.41         46.44         4.27 o                         
  11   7   4         10.57         15.38         4.30 o                         
  12   7   4        368.00        424.68        11.13 o                         
  13   7   4        150.39        160.78         8.33 o                         
  14   7   4         11.54         12.46         6.15 o                         
 -15   8   4          4.57         -3.44         7.37 o                         
 -14   8   4        230.33        251.69        11.40 o                         
 -13   8   4        171.38        172.95         8.42 o                         
 -12   8   4        154.15        158.72         7.52 o                         
 -11   8   4          0.86          4.33         3.74 o                         
 -10   8   4        215.22        169.54         5.78 o                         
  -9   8   4          0.66          1.84         2.61 o                         
  -8   8   4         93.54        102.54         3.46 o                         
  -7   8   4       2400.17       2537.54        21.65 o                         
  -6   8   4        516.76        513.45         6.28 o                         
  -5   8   4       5598.75       5875.90        45.96 o                         
  -4   8   4        419.00        458.21         5.56 o                         
  -3   8   4       6097.06       6599.98        53.64 o                         
  -2   8   4       1028.53       1028.08        11.01 o                         
  -1   8   4        240.99        260.81         3.98 o                         
   0   8   4       2629.99       2881.14        27.30 o                         
   1   8   4        525.43        530.07         6.10 o                         
   2   8   4         86.31        109.84         2.52 o                         
   3   8   4        117.10        124.91         3.75 o                         
   4   8   4        253.41        255.33         4.02 o                         
   5   8   4        443.09        442.21         6.04 o                         
   6   8   4          4.69          9.28         2.02 o                         
   7   8   4          0.94          0.90         2.10 o                         
   8   8   4       1414.88       1341.71        14.70 o                         
   9   8   4        384.62        374.98         8.58 o                         
  10   8   4         81.05         69.74         4.85 o                         
  11   8   4         89.76        115.04         6.74 o                         
  12   8   4          0.04         -0.24         4.94 o                         
  13   8   4         95.30         87.12         7.20 o                         
  14   8   4         79.63         73.41         8.83 o                         
 -15   9   4          7.03          5.42         7.75 o                         
 -14   9   4         47.14         60.26         8.30 o                         
 -13   9   4         12.12          4.33         5.47 o                         
 -12   9   4          7.08          9.21         4.85 o                         
 -11   9   4        728.20        652.81        11.80 o                         
 -10   9   4        151.49        143.27         5.55 o                         
  -9   9   4        428.71        370.86         7.59 o                         
  -8   9   4       1540.73       1360.10        13.95 o                         
  -7   9   4         96.74         83.14         2.94 o                         
  -6   9   4        854.35        949.87         9.73 o                         
  -5   9   4       1587.19       1710.85        15.32 o                         
  -4   9   4        108.60         99.41         2.62 o                         
  -3   9   4        254.64        227.16         3.71 o                         
  -2   9   4       3644.94       4178.62        37.80 o                         
  -1   9   4          0.70          5.29         1.29 o                         
   0   9   4         16.69         31.86         1.79 o                         
   1   9   4        455.04        400.29         4.96 o                         
   2   9   4        427.27        529.29         5.61 o                         
   3   9   4       3095.28       3328.07        25.71 o                         
   4   9   4         19.72         24.20         1.76 o                         
   5   9   4        523.82        520.00         6.64 o                         
   6   9   4       2010.58       2010.26        18.32 o                         
   7   9   4        690.74        704.44         8.83 o                         
   8   9   4        243.90        227.45         5.86 o                         
   9   9   4          1.84         -2.89         2.89 o                         
  10   9   4        100.39        106.69         5.71 o                         
  11   9   4         63.70         81.02         6.03 o                         
  12   9   4          2.77         -0.81         4.77 o                         
  13   9   4        390.86        393.00        12.49 o                         
  14   9   4        139.12        149.44        10.59 o                         
 -14  10   4        374.40        387.35        13.91 o                         
 -13  10   4          0.08         -5.51         5.51 o                         
 -12  10   4        102.31         76.52         7.06 o                         
 -11  10   4       1192.31       1051.45        15.60 o                         
 -10  10   4        107.95        111.23         5.26 o                         
  -9  10   4       1523.93       1285.35        15.27 o                         
  -8  10   4        608.10        588.87         8.64 o                         
  -7  10   4       2477.72       2577.10        22.66 o                         
  -6  10   4        674.99        709.52         7.95 o                         
  -5  10   4       3021.47       3317.80        27.05 o                         
  -4  10   4        314.34        278.77         4.19 o                         
  -3  10   4        238.63        223.75         3.46 o                         
  -2  10   4       2825.98       3036.98        26.48 o                         
  -1  10   4       2713.72       2813.92        24.57 o                         
   0  10   4         50.33         65.21         2.19 o                         
   1  10   4       1322.17       1354.61        11.92 o                         
   2  10   4       1690.13       1729.17        14.59 o                         
   3  10   4         82.35         96.94         2.46 o                         
   4  10   4        370.17        399.77         5.18 o                         
   5  10   4          6.92          3.18         1.76 o                         
   6  10   4        678.27        738.31         8.54 o                         
   7  10   4          3.18         10.18         2.40 o                         
   8  10   4          0.01         -0.93         2.64 o                         
   9  10   4          5.63          4.95         3.45 o                         
  10  10   4         21.23         22.96         4.39 o                         
  11  10   4        502.17        461.79        11.31 o                         
  12  10   4        118.36        123.23         7.32 o                         
  13  10   4          0.91         -2.30         5.94 o                         
 -14  11   4         76.43         71.94         8.38 o                         
 -13  11   4         91.34         78.97         8.15 o                         
 -12  11   4          2.01         -0.23         5.09 o                         
 -11  11   4        139.89        119.76         9.80 o                         
 -10  11   4          2.71         -0.02         3.81 o                         
  -9  11   4         68.09        134.83         4.83 o                         
  -8  11   4        181.67        174.05         4.52 o                         
  -7  11   4        277.71        275.64         5.67 o                         
  -6  11   4        478.55        463.50         6.59 o                         
  -5  11   4         10.89          7.56         1.68 o                         
  -4  11   4        342.16        408.60         5.27 o                         
  -3  11   4        810.25        853.69         8.51 o                         
  -2  11   4         20.55         27.31         1.64 o                         
  -1  11   4       3605.46       3975.34        32.34 o                         
   0  11   4        902.43        915.09         8.93 o                         
   1  11   4         52.46         50.51         1.96 o                         
   2  11   4       2381.71       2517.10        20.94 o                         
   3  11   4        145.01        208.64         3.70 o                         
   4  11   4        297.92        321.82         4.49 o                         
   5  11   4         80.01         59.91         2.65 o                         
   6  11   4         26.94         30.84         2.58 o                         
   7  11   4          1.57         -1.06         2.31 o                         
   8  11   4       1361.49       1186.88        15.03 o                         
   9  11   4       2687.91       2463.43        27.77 o                         
  10  11   4        480.47        448.59         9.91 o                         
  11  11   4        336.18        329.49         9.95 o                         
  12  11   4          5.21          2.36         5.23 o                         
  13  11   4          2.55          2.97         6.25 o                         
 -14  12   4          1.65         -4.43         6.94 o                         
 -13  12   4         84.93         84.48         8.00 o                         
 -12  12   4          1.03         -1.02         5.08 o                         
 -11  12   4        182.10        158.56         7.36 o                         
 -10  12   4       1139.16       1150.47        17.88 o                         
  -9  12   4        802.57        715.49        10.86 o                         
  -8  12   4         68.45         62.77         3.57 o                         
  -7  12   4        277.59        285.25         5.38 o                         
  -6  12   4        215.54        250.21         6.05 o                         
  -5  12   4        777.18        795.79         9.36 o                         
  -4  12   4        753.91        776.43         8.03 o                         
  -3  12   4       1012.03        906.95         9.16 o                         
  -2  12   4         61.57         50.71         1.89 o                         
  -1  12   4        730.51        675.84         7.19 o                         
   0  12   4       2113.06       2405.11        20.49 o                         
   1  12   4       2440.27       2643.72        21.81 o                         
   2  12   4          3.54          9.35         1.49 o                         
   3  12   4       1090.10       1196.13        10.92 o                         
   4  12   4         19.09         22.33         1.95 o                         
   5  12   4          9.56          8.53         2.05 o                         
   6  12   4        285.57        283.64         5.49 o                         
   7  12   4        346.72        298.93         7.28 o                         
   8  12   4        289.91        260.15         6.77 o                         
   9  12   4        276.14        269.03         7.27 o                         
  10  12   4        448.24        434.12         9.89 o                         
  11  12   4         66.22         55.11         5.88 o                         
  12  12   4        407.63        368.31        11.74 o                         
  13  12   4          2.22         -5.33         5.89 o                         
 -14  13   4          7.17          9.80         7.19 o                         
 -13  13   4         31.50         32.54         7.10 o                         
 -12  13   4         98.89         97.13         7.15 o                         
 -11  13   4        770.04        835.43        16.13 o                         
 -10  13   4         30.68         40.96         5.04 o                         
  -9  13   4       1301.10       1244.45        16.80 o                         
  -8  13   4        229.75        198.57         5.80 o                         
  -7  13   4        667.06        616.72         8.74 o                         
  -6  13   4          0.48          5.40         2.10 o                         
  -5  13   4       1390.70       1383.41        13.27 o                         
  -4  13   4        131.02        128.07         3.24 o                         
  -3  13   4          0.28          1.90         1.54 o                         
  -2  13   4         10.33          6.97         1.51 o                         
  -1  13   4       4893.38       5399.65        42.54 o                         
   0  13   4        798.96        855.76         8.28 o                         
   1  13   4       1916.06       2033.69        16.96 o                         
   2  13   4        562.41        480.38         5.89 o                         
   3  13   4         60.15         81.04         2.53 o                         
   4  13   4        825.29        844.59         8.91 o                         
   5  13   4         24.57         27.43         2.51 o                         
   6  13   4        439.11        455.20         7.04 o                         
   7  13   4       2377.84       2145.59        22.57 o                         
   8  13   4        413.99        289.51         8.96 o                         
   9  13   4          0.18         -0.51         3.45 o                         
  10  13   4          9.87          8.82         4.23 o                         
  11  13   4         89.09         86.18         6.49 o                         
  12  13   4         79.19         78.63         7.50 o                         
  13  13   4        171.85        167.57         9.79 o                         
 -14  14   4        232.83        270.34        13.39 o                         
 -13  14   4          1.92          4.07         6.40 o                         
 -12  14   4        304.96        266.10         9.63 o                         
 -11  14   4        133.88        145.24         7.36 o                         
 -10  14   4         67.26         71.87         6.36 o                         
  -9  14   4          6.17         17.71         3.75 o                         
  -8  14   4         69.22         56.11         3.98 o                         
  -7  14   4        417.64        341.14         6.53 o                         
  -6  14   4        884.90        880.05        10.42 o                         
  -5  14   4       4189.82       4005.05        34.52 o                         
  -4  14   4        272.92        302.99         4.77 o                         
  -3  14   4          2.36          4.19         1.63 o                         
  -2  14   4        290.44        264.05         4.06 o                         
  -1  14   4       2241.02       2046.16        18.02 o                         
   0  14   4        476.84        562.93         5.77 o                         
   1  14   4        333.09        382.77         4.86 o                         
   2  14   4          4.34          8.26         1.58 o                         
   3  14   4       1696.22       1607.25        14.62 o                         
   4  14   4          1.86          2.96         1.92 o                         
   5  14   4        202.78        188.28         4.83 o                         
   6  14   4        106.83         86.65         3.73 o                         
   7  14   4          0.99          3.85         2.83 o                         
   8  14   4        366.93        402.23         8.17 o                         
   9  14   4        574.06        533.92        10.22 o                         
  10  14   4         66.65         72.07         5.32 o                         
  11  14   4        150.69        152.12         7.93 o                         
  12  14   4          3.34         -1.99         5.55 o                         
  13  14   4         35.38         50.14         7.39 o                         
 -14  15   4          7.82         10.47         7.91 o                         
 -13  15   4        343.96        325.43        12.76 o                         
 -12  15   4          3.21          4.20         5.09 o                         
 -11  15   4         34.80         29.49         5.35 o                         
 -10  15   4        133.55        105.19         6.24 o                         
  -9  15   4       1831.19       1703.06        26.96 o                         
  -8  15   4        358.30        299.16         8.55 o                         
  -7  15   4        568.94        585.95         8.62 o                         
  -6  15   4        149.08        161.92         4.50 o                         
  -5  15   4       3376.67       3310.14        28.44 o                         
  -4  15   4       1526.93       1405.99        13.57 o                         
  -3  15   4        340.44        293.50         4.81 o                         
  -2  15   4        123.22        137.89         3.26 o                         
  -1  15   4        984.42       1049.79        10.77 o                         
   0  15   4        170.21        197.83         3.56 o                         
   1  15   4       1384.11       1466.44        12.67 o                         
   2  15   4        408.15        448.36         5.83 o                         
   3  15   4       1521.39       1413.86        13.38 o                         
   4  15   4       5127.65       4818.28        40.01 o                         
   5  15   4        477.83        507.31         8.30 o                         
   6  15   4        605.43        554.67         8.21 o                         
   7  15   4        214.73        221.07         6.03 o                         
   8  15   4         70.70         62.81         4.28 o                         
   9  15   4         11.92         17.55         4.12 o                         
  10  15   4         59.91         68.98         5.42 o                         
  11  15   4        107.55        111.69         7.56 o                         
  12  15   4        149.54        131.74         8.76 o                         
  13  15   4         89.15         93.46         8.97 o                         
 -13  16   4         67.83         53.98         8.44 o                         
 -12  16   4         73.05         59.99         6.94 o                         
 -11  16   4         71.47         70.02         6.59 o                         
 -10  16   4         77.65         84.67         6.49 o                         
  -9  16   4          2.83         -0.92         3.81 o                         
  -8  16   4        213.80        213.34         6.56 o                         
  -7  16   4        131.12        127.40         4.65 o                         
  -6  16   4        726.96        749.54         9.68 o                         
  -5  16   4       3347.36       3237.41        28.00 o                         
  -4  16   4        268.07        271.14         5.84 o                         
  -3  16   4        922.20        902.71         9.91 o                         
  -2  16   4       1258.03       1277.08        12.47 o                         
  -1  16   4         70.84        102.70         3.37 o                         
   0  16   4        229.69        296.60         5.32 o                         
   1  16   4        158.70        155.95         3.29 o                         
   2  16   4       1505.76       1472.88        14.18 o                         
   3  16   4       2261.48       2182.80        19.83 o                         
   4  16   4       1597.06       1407.03        14.43 o                         
   5  16   4        158.34        145.76         4.62 o                         
   6  16   4          0.75          0.16         2.63 o                         
   7  16   4       1223.53       1202.20        14.80 o                         
   8  16   4          0.04         -3.33         3.33 o                         
   9  16   4        299.44        324.38         9.15 o                         
  10  16   4        143.91        119.48         7.42 o                         
  11  16   4         74.10         91.08         7.31 o                         
  12  16   4        713.89        761.02        17.44 o                         
 -13  17   4        516.86        567.24        17.80 o                         
 -12  17   4        257.74        273.54        11.40 o                         
 -11  17   4         92.28         72.46         6.59 o                         
 -10  17   4         34.61         21.82         5.33 o                         
  -9  17   4        244.74        226.75         7.91 o                         
  -8  17   4         37.26         38.58         4.27 o                         
  -7  17   4        686.87        659.99         9.75 o                         
  -6  17   4       2233.26       2166.56        20.81 o                         
  -5  17   4       1157.31       1086.06        11.58 o                         
  -4  17   4         90.61         72.37         3.06 o                         
  -3  17   4       5092.50       4643.45        40.71 o                         
  -2  17   4       1004.26        988.65        10.38 o                         
  -1  17   4        104.13        125.87         3.51 o                         
   0  17   4       3417.02       3687.59        30.21 o                         
   1  17   4        137.43        144.91         3.40 o                         
   2  17   4       1561.40       1601.63        15.75 o                         
   3  17   4       1339.90       1333.75        13.80 o                         
   4  17   4        199.71        197.62         4.95 o                         
   5  17   4        529.52        466.58         8.05 o                         
   6  17   4        389.42        322.65         7.19 o                         
   7  17   4        126.16        159.75         6.23 o                         
   8  17   4        242.16        221.43         7.36 o                         
   9  17   4          4.64         -2.48         4.28 o                         
  10  17   4        343.51        321.20        10.66 o                         
  11  17   4        412.07        405.39        17.36 o                         
  12  17   4        419.33        451.16        15.26 o                         
 -13  18   4        494.67        521.30        18.09 o                         
 -12  18   4        501.44        514.68        15.39 o                         
 -11  18   4        254.24        280.14        10.59 o                         
 -10  18   4         49.12         62.46         6.74 o                         
  -9  18   4        174.19        169.97         7.14 o                         
  -8  18   4         86.66         94.94         5.34 o                         
  -7  18   4        115.60        138.20         5.02 o                         
  -6  18   4         70.88         72.32         3.63 o                         
  -5  18   4         15.82         19.64         2.67 o                         
  -4  18   4       1579.89       1488.32        15.13 o                         
  -3  18   4        599.00        626.20         8.37 o                         
  -2  18   4        781.78        740.39         8.91 o                         
  -1  18   4          0.03          2.47         1.90 o                         
   0  18   4        838.02        734.89         8.15 o                         
   1  18   4         26.53         18.93         2.26 o                         
   2  18   4        206.43        172.76         4.49 o                         
   3  18   4          9.57          7.13         2.43 o                         
   4  18   4        400.03        452.39         7.64 o                         
   5  18   4         36.83         56.65         3.89 o                         
   6  18   4         12.02         12.96         3.53 o                         
   7  18   4         33.03         18.83         3.90 o                         
   8  18   4         38.82         50.46         4.80 o                         
   9  18   4        105.94         96.44         6.57 o                         
  10  18   4         17.63         13.09         5.29 o                         
  11  18   4          8.09         10.09         5.73 o                         
  12  18   4         53.68         61.72         8.20 o                         
 -13  19   4        231.03        213.29        12.39 o                         
 -12  19   4          7.79          6.75         6.74 o                         
 -11  19   4         36.57         32.30         6.05 o                         
 -10  19   4          0.26         -2.42         4.69 o                         
  -9  19   4          9.59          6.57         4.34 o                         
  -8  19   4        336.16        336.86         9.27 o                         
  -7  19   4        231.55        246.58         6.41 o                         
  -6  19   4          5.44          0.80         2.58 o                         
  -5  19   4        387.81        345.24         6.40 o                         
  -4  19   4       1881.65       1752.24        17.41 o                         
  -3  19   4          4.71          4.19         2.48 o                         
  -2  19   4         36.67         26.92         2.59 o                         
  -1  19   4         20.83         13.95         2.17 o                         
   0  19   4        156.55        143.97         4.32 o                         
   1  19   4       1884.75       1774.22        18.32 o                         
   2  19   4       1271.67       1239.91        14.05 o                         
   3  19   4       4033.76       3772.79        34.47 o                         
   4  19   4       1220.34       1246.65        15.34 o                         
   5  19   4        785.32        677.70        10.95 o                         
   6  19   4         17.56          8.01         3.66 o                         
   7  19   4        360.62        358.34         9.23 o                         
   8  19   4         29.57         24.38         4.92 o                         
   9  19   4         76.56         69.66         6.46 o                         
  10  19   4        196.98        205.92         9.52 o                         
  11  19   4         68.15         65.13         7.46 o                         
  12  19   4       1103.40       1159.57        21.66 o                         
 -12  20   4         30.04         28.83         7.16 o                         
 -11  20   4        209.84        236.75        10.80 o                         
 -10  20   4        128.21        142.12         7.64 o                         
  -9  20   4         31.66         41.06         5.01 o                         
  -8  20   4        389.06        360.09        11.54 o                         
  -7  20   4       1644.77       1554.86        19.37 o                         
  -6  20   4         40.89         42.58         3.48 o                         
  -5  20   4        429.70        398.81         7.25 o                         
  -4  20   4       2565.19       2436.13        22.95 o                         
  -3  20   4       1506.29       1496.85        15.87 o                         
  -2  20   4         54.41         49.99         3.17 o                         
  -1  20   4         68.98         53.53         2.98 o                         
   0  20   4       2058.21       2001.53        20.38 o                         
   1  20   4        103.25        106.57         4.09 o                         
   2  20   4          1.61         -0.42         2.51 o                         
   3  20   4       1450.56       1237.09        14.97 o                         
   4  20   4       1696.82       1709.61        20.51 o                         
   5  20   4        125.88        109.12         5.42 o                         
   6  20   4       1133.44       1115.24        15.60 o                         
   7  20   4        147.33        141.55         6.33 o                         
   8  20   4          1.91         -2.48         4.54 o                         
   9  20   4        189.17        197.48         9.23 o                         
  10  20   4        665.31        691.75        16.22 o                         
  11  20   4          6.32          9.85         6.53 o                         
 -12  21   4        328.65        340.41        13.57 o                         
 -11  21   4          9.47         20.27         6.52 o                         
 -10  21   4        149.72        161.81         8.19 o                         
  -9  21   4        117.27        124.23         6.59 o                         
  -8  21   4        238.54        247.51         8.35 o                         
  -7  21   4         21.79         16.23         4.17 o                         
  -6  21   4        501.42        493.05         8.54 o                         
  -5  21   4       1366.85       1316.57        15.27 o                         
  -4  21   4        178.78        186.40         5.31 o                         
  -3  21   4         28.46         28.69         3.11 o                         
  -2  21   4         21.93         19.33         2.80 o                         
  -1  21   4        152.99        163.01         5.00 o                         
   0  21   4       1707.63       1409.19        16.17 o                         
   1  21   4         90.84        100.39         5.31 o                         
   2  21   4        582.19        505.05         8.59 o                         
   3  21   4       1345.71       1235.34        15.91 o                         
   4  21   4       2774.33       2441.06        28.32 o                         
   5  21   4        383.28        348.75         9.28 o                         
   6  21   4        729.64        708.13        12.36 o                         
   7  21   4        345.65        323.33        11.32 o                         
   8  21   4          0.34          7.81         4.81 o                         
   9  21   4       2352.82       2442.81        35.00 o                         
  10  21   4         98.05         97.69         8.28 o                         
  11  21   4          6.57          9.14         6.57 o                         
 -12  22   4          3.12         -3.95         6.89 o                         
 -11  22   4        126.60        139.84         9.63 o                         
 -10  22   4         82.04         93.99         7.42 o                         
  -9  22   4        358.02        359.02        10.98 o                         
  -8  22   4        302.23        317.06         9.63 o                         
  -7  22   4         19.24         21.49         4.32 o                         
  -6  22   4         41.85         50.31         4.15 o                         
  -5  22   4         24.09         18.63         3.46 o                         
  -4  22   4        991.82        914.03        12.60 o                         
  -3  22   4         15.81         10.02         3.02 o                         
  -2  22   4        108.76         71.37         4.07 o                         
  -1  22   4        586.39        595.56        13.71 o                         
   0  22   4        885.83        696.34        10.73 o                         
   1  22   4        959.21        843.98        12.73 o                         
   2  22   4        512.24        490.63         9.01 o                         
   3  22   4        692.23        739.56        11.53 o                         
   4  22   4       3198.20       2896.18        32.99 o                         
   5  22   4        186.62        194.91         7.28 o                         
   6  22   4        246.69        225.81         8.25 o                         
   7  22   4        218.76        207.81         8.14 o                         
   8  22   4          1.03         -2.56         4.75 o                         
   9  22   4       1639.26       1683.09        25.67 o                         
  10  22   4       1312.04       1321.71        23.79 o                         
  11  22   4        842.30        864.54        23.41 o                         
 -11  23   4        152.87        148.02        11.03 o                         
 -10  23   4         22.50         20.61         6.57 o                         
  -9  23   4        104.15        122.80         8.07 o                         
  -8  23   4        172.80        200.39         8.53 o                         
  -7  23   4        388.12        382.49        10.64 o                         
  -6  23   4         38.51         37.53         4.16 o                         
  -5  23   4       1965.99       1911.67        22.01 o                         
  -4  23   4         35.89         24.60         3.54 o                         
  -3  23   4        275.86        290.61         9.37 o                         
  -2  23   4        472.31        415.90        10.38 o                         
  -1  23   4        896.33        899.06        12.87 o                         
   0  23   4         46.42         49.88         4.09 o                         
   1  23   4       1420.95       1366.65        18.06 o                         
   2  23   4       5965.19       5500.59        57.60 o                         
   3  23   4         11.59         14.34         3.62 o                         
   4  23   4         42.42         31.23         4.27 o                         
   5  23   4        255.71        225.59         8.38 o                         
   6  23   4        951.41        917.19        16.47 o                         
   7  23   4        515.77        461.87        13.23 o                         
   8  23   4         22.05         29.62         6.06 o                         
   9  23   4        425.39        450.25        15.77 o                         
  10  23   4        138.12        152.98         9.46 o                         
 -11  24   4          0.08         -4.38         7.62 o                         
 -10  24   4        275.31        317.36        13.91 o                         
  -9  24   4        490.13        524.55        15.25 o                         
  -8  24   4        119.83        128.75         8.65 o                         
  -7  24   4       1195.13       1184.28        19.28 o                         
  -6  24   4          5.02          6.12         3.88 o                         
  -5  24   4         71.00         65.35         4.64 o                         
  -4  24   4          1.52          3.23         3.47 o                         
  -3  24   4        354.99        340.14         8.57 o                         
  -2  24   4        658.80        546.92        10.65 o                         
  -1  24   4         25.83         19.71         3.74 o                         
   0  24   4         28.72         27.73         3.78 o                         
   1  24   4          9.78         16.87         3.65 o                         
   2  24   4         13.51         12.13         3.89 o                         
   3  24   4        101.77         85.78         5.11 o                         
   4  24   4        719.07        683.92        12.24 o                         
   5  24   4       1408.50       1376.92        21.16 o                         
   6  24   4        152.10        152.33         7.79 o                         
   7  24   4         46.25         65.54         6.59 o                         
   8  24   4          0.25         -3.90         5.47 o                         
   9  24   4        217.95        196.08         9.91 o                         
  10  24   4        264.87        266.19        13.40 o                         
 -11  25   4          1.10         -6.25         7.80 o                         
 -10  25   4         63.87         72.22         8.00 o                         
  -9  25   4        317.26        310.63        12.00 o                         
  -8  25   4        518.64        513.13        14.69 o                         
  -7  25   4         32.60         38.39         5.47 o                         
  -6  25   4        111.19        103.59         5.99 o                         
  -5  25   4        200.86        223.81         7.32 o                         
  -4  25   4        618.28        597.32        10.82 o                         
  -3  25   4          8.62          1.81         3.73 o                         
  -2  25   4       1277.92       1143.39        15.68 o                         
  -1  25   4         16.54         18.82         3.89 o                         
   0  25   4        810.26        823.04        13.74 o                         
   1  25   4       1109.68        949.03        14.55 o                         
   2  25   4          2.98          1.33         3.67 o                         
   3  25   4        171.93        179.05         6.89 o                         
   4  25   4         52.17         40.91         5.17 o                         
   5  25   4         10.38         12.94         4.94 o                         
   6  25   4        417.55        427.33        12.08 o                         
   7  25   4        674.17        691.11        15.21 o                         
   8  25   4        511.02        540.25        16.53 o                         
   9  25   4        941.17        944.94        19.64 o                         
  10  25   4        121.40        134.84         9.88 o                         
 -10  26   4         36.10         26.21         7.58 o                         
  -9  26   4        155.99        171.25        10.01 o                         
  -8  26   4         53.64         50.01         6.87 o                         
  -7  26   4        119.14        136.66         9.93 o                         
  -6  26   4         10.63         20.72         4.90 o                         
  -5  26   4          9.49          4.91         3.99 o                         
  -4  26   4         75.96         84.99         5.61 o                         
  -3  26   4         84.72         79.21         5.29 o                         
  -2  26   4       1086.46       1004.33        15.17 o                         
  -1  26   4        515.16        436.98         9.99 o                         
   0  26   4        147.68         99.33         5.91 o                         
   1  26   4         11.24          9.80         4.22 o                         
   2  26   4         69.97         86.05         5.69 o                         
   3  26   4        215.97        216.94         7.71 o                         
   4  26   4        171.58        158.18         7.44 o                         
   5  26   4         10.44          6.15         4.83 o                         
   6  26   4        570.56        590.77        13.65 o                         
   7  26   4          0.06         -1.97         5.37 o                         
   8  26   4          0.31          2.21         6.08 o                         
   9  26   4         53.57         87.88         8.37 o                         
 -10  27   4       1025.16       1088.13        22.77 o                         
  -9  27   4          7.40          5.30         6.56 o                         
  -8  27   4        352.62        351.78        12.93 o                         
  -7  27   4         82.06         77.71         7.67 o                         
  -6  27   4        203.41        220.56         9.33 o                         
  -5  27   4         91.05         75.98         5.86 o                         
  -4  27   4          0.04         -2.11         3.92 o                         
  -3  27   4         99.93        102.02         6.11 o                         
  -2  27   4        391.54        386.37         9.91 o                         
  -1  27   4        862.32        738.13        13.08 o                         
   0  27   4        183.60        187.97         7.77 o                         
   1  27   4          7.07         11.91         4.28 o                         
   2  27   4          1.05         -1.43         4.00 o                         
   3  27   4          4.21          8.78         5.11 o                         
   4  27   4        143.16        152.33         8.05 o                         
   5  27   4         90.29         88.98         6.91 o                         
   6  27   4          2.61          4.81         5.29 o                         
   7  27   4        531.93        515.64        14.16 o                         
   8  27   4         38.21         25.97         7.11 o                         
   9  27   4          5.56         16.88         7.14 o                         
  -9  28   4         22.14         18.83         7.50 o                         
  -8  28   4          7.65          3.13         6.54 o                         
  -7  28   4        163.74        153.06         9.59 o                         
  -6  28   4        162.17        145.72         8.97 o                         
  -5  28   4         99.32        107.61         7.00 o                         
  -4  28   4        242.84        224.74         8.13 o                         
  -3  28   4          0.53          5.67         4.31 o                         
  -2  28   4        663.92        600.11        12.61 o                         
  -1  28   4        721.10        729.62        13.63 o                         
   0  28   4         63.71         59.38         5.63 o                         
   1  28   4        243.18        229.12         8.73 o                         
   2  28   4         95.66        100.05         6.21 o                         
   3  28   4       1423.76       1341.61        22.50 o                         
   4  28   4          1.53          0.60         5.49 o                         
   5  28   4        136.34        123.03         8.84 o                         
   6  28   4        547.21        582.08        14.76 o                         
   7  28   4         27.90         31.72         6.68 o                         
   8  28   4         34.38         38.23         7.43 o                         
  -9  29   4          0.52         -2.33         7.03 o                         
  -8  29   4         91.19         94.99         9.45 o                         
  -7  29   4         70.17         88.74         8.92 o                         
  -6  29   4          0.04         -1.55         6.25 o                         
  -5  29   4          0.01          6.08         5.49 o                         
  -4  29   4         22.58         17.00         4.82 o                         
  -3  29   4        470.51        469.05        11.79 o                         
  -2  29   4        119.13         99.86         6.44 o                         
  -1  29   4         44.28         24.36         4.95 o                         
   0  29   4        546.98        522.55        14.17 o                         
   1  29   4         12.10          8.23         4.61 o                         
   2  29   4         17.02         24.03         5.45 o                         
   3  29   4        755.65        780.64        16.34 o                         
   4  29   4        108.25        142.94         9.99 o                         
   5  29   4       1015.27       1067.81        20.48 o                         
   6  29   4         88.27        104.81         8.09 o                         
   7  29   4          7.85          4.07         6.00 o                         
   8  29   4          4.38          6.64         6.97 o                         
  -8  30   4         97.21         97.55         9.78 o                         
  -7  30   4        204.59        212.59        11.85 o                         
  -6  30   4         23.88         30.60         6.96 o                         
  -5  30   4         21.34         12.41         6.00 o                         
  -4  30   4         49.60         58.93         6.11 o                         
  -3  30   4        179.82        164.58         7.87 o                         
  -2  30   4          6.46          5.47         4.85 o                         
  -1  30   4          2.90          4.51         4.88 o                         
   0  30   4        298.31        331.56        10.29 o                         
   1  30   4         45.74         38.25         5.77 o                         
   2  30   4         11.37          4.01         5.22 o                         
   3  30   4         12.53         12.87         6.55 o                         
   4  30   4         30.27         27.00         6.70 o                         
   5  30   4         96.21         98.22         8.30 o                         
   6  30   4        516.34        484.19        16.31 o                         
   7  30   4         60.44         62.83         7.75 o                         
  -7  31   4        309.83        319.37        15.09 o                         
  -6  31   4          3.17         13.55         7.22 o                         
  -5  31   4        298.35        316.30        13.55 o                         
  -4  31   4        839.47        872.56        21.57 o                         
  -3  31   4        190.36        228.69         9.22 o                         
  -2  31   4         41.82         45.40         6.22 o                         
  -1  31   4         32.49         28.90         5.50 o                         
   0  31   4        477.69        482.47        12.46 o                         
   1  31   4         35.71         29.35         6.16 o                         
   2  31   4         71.28         80.28         7.18 o                         
   3  31   4          0.53          1.36         5.78 o                         
   4  31   4        190.92        182.84        10.99 o                         
   5  31   4         65.24         60.92         8.22 o                         
   6  31   4        499.29        484.40        18.27 o                         
  -7  32   4         51.25         44.27        10.18 o                         
  -6  32   4          5.64          4.74         7.23 o                         
  -5  32   4        359.18        334.76        13.30 o                         
  -4  32   4       1665.36       1835.56        30.72 o                         
  -3  32   4        414.15        450.69        13.27 o                         
  -2  32   4        138.89        148.80         8.32 o                         
  -1  32   4         13.01          8.66         5.27 o                         
   0  32   4        276.22        261.29        10.45 o                         
   1  32   4         85.08         94.52         7.31 o                         
   2  32   4        167.91        171.60         9.01 o                         
   3  32   4        306.04        324.38        12.50 o                         
   4  32   4        886.38        969.53        22.73 o                         
   5  32   4        118.43        107.35         9.20 o                         
  -6  33   4          3.67         -5.45         7.46 o                         
  -5  33   4          5.89          9.31         7.31 o                         
  -4  33   4         15.58         17.12         6.98 o                         
  -3  33   4         11.57         18.81         6.18 o                         
  -2  33   4          7.14         18.00         6.49 o                         
  -1  33   4        120.00        135.12         8.54 o                         
   0  33   4         20.50         22.06         6.16 o                         
   1  33   4         11.63         14.22         6.32 o                         
   2  33   4        691.44        709.13        17.00 o                         
   3  33   4          4.87         16.10         6.79 o                         
   4  33   4         13.43         33.00         7.92 o                         
   5  33   4        344.35        436.05        49.13 o                         
  -4  34   4        255.55        287.99        12.86 o                         
  -3  34   4          8.34          7.50         7.18 o                         
  -2  34   4        356.52        372.73        13.16 o                         
  -1  34   4        112.19        100.94         8.62 o                         
   0  34   4        633.35        717.31        16.41 o                         
   1  34   4        351.04        366.83        12.70 o                         
   2  34   4        343.35        402.00        14.21 o                         
   3  34   4          9.06         11.21         6.88 o                         
  -3  35   4        116.62        128.97        34.80 o                         
  -2  35   4       1695.32       1761.40        31.11 o                         
  -1  35   4        129.49        127.57         9.83 o                         
   0  35   4         63.28         83.06         8.07 o                         
   1  35   4        141.11        140.90         9.09 o                         
 -15   0   5        119.00        123.21        14.51 o                         
 -13   0   5        166.82        152.95        14.68 o                         
 -11   0   5        673.66        687.79        25.99 o                         
  -9   0   5        139.81        122.26         6.24 o                         
  -7   0   5        959.38       1002.86        13.46 o                         
  -5   0   5         78.73        131.57         4.26 o                         
  -3   0   5        564.34        425.19        10.61 o                         
  -1   0   5      17506.71      19596.28       522.03 o                         
   1   0   5        451.31        452.14        14.10 o                         
   3   0   5       2076.29       2009.90        24.40 o                         
   5   0   5       8850.83       9555.75       106.88 o                         
   7   0   5       2451.71       2371.53        31.89 o                         
   9   0   5       1626.28       1495.42        30.67 o                         
  11   0   5        437.50        429.91        16.36 o                         
  13   0   5         44.64         41.00         8.09 o                         
 -15   1   5        127.59        140.01        10.81 o                         
 -14   1   5        149.70        149.29         9.89 o                         
 -13   1   5         11.99         23.66         5.64 o                         
 -12   1   5          0.11          3.71         4.73 o                         
 -11   1   5        568.50        585.67        11.85 o                         
 -10   1   5       6222.08       6080.64        62.58 o                         
  -9   1   5       3628.46       3574.24        34.45 o                         
  -8   1   5       1628.07       1500.16        14.24 o                         
  -7   1   5       4491.04       4652.83        37.13 o                         
  -6   1   5        109.01        110.77         2.87 o                         
  -5   1   5       1564.34       1496.68        13.72 o                         
  -4   1   5        134.06        205.46         3.42 o                         
  -3   1   5       4727.66       4908.34        42.47 o                         
  -2   1   5      24523.09      25669.39       350.84 o                         
  -1   1   5      32456.12      34616.29      1150.29 o                         
   0   1   5      16158.28      17458.98       397.97 o                         
   1   1   5       2146.08       2327.53        23.71 o                         
   2   1   5        469.48        435.18         5.06 o                         
   3   1   5         41.02         66.57         2.03 o                         
   4   1   5         18.55         25.05         1.77 o                         
   5   1   5          3.69         15.65         1.74 o                         
   6   1   5        397.91        455.66         6.45 o                         
   7   1   5       1595.27       1488.28        15.36 o                         
   8   1   5        326.70        339.95         6.49 o                         
   9   1   5         38.37         47.69         3.92 o                         
  10   1   5          1.60          1.65         3.68 o                         
  11   1   5         26.16         33.23         4.51 o                         
  12   1   5          0.34         -0.81         4.35 o                         
  13   1   5       1053.73       1056.13        16.97 o                         
  14   1   5        139.10        154.27         8.57 o                         
 -15   2   5         83.86         71.44         8.88 o                         
 -14   2   5         13.29         20.28         6.85 o                         
 -13   2   5         23.26         22.91         6.16 o                         
 -12   2   5         28.85         25.04         4.96 o                         
 -11   2   5        382.67        368.27         9.47 o                         
 -10   2   5        510.46        476.31         9.58 o                         
  -9   2   5        579.08        549.77         8.45 o                         
  -8   2   5        847.41        854.95         9.59 o                         
  -7   2   5        928.29        966.76        10.01 o                         
  -6   2   5       2085.15       2180.57        17.96 o                         
  -5   2   5        117.86         99.23         2.60 o                         
  -4   2   5       1131.60       1096.81        10.40 o                         
  -3   2   5        100.32         84.51         2.30 o                         
  -2   2   5      20360.65      23129.74       246.79 o                         
  -1   2   5      28894.14      32404.47       677.63 o                         
   0   2   5        252.97        353.39         7.13 o                         
   1   2   5       1508.63       1518.56        15.46 o                         
   2   2   5         61.41         76.00         2.89 o                         
   3   2   5          7.40          4.97         1.37 o                         
   4   2   5       1015.02       1073.88         9.96 o                         
   5   2   5        334.80        315.74         4.56 o                         
   6   2   5        255.73        216.35         5.61 o                         
   7   2   5        334.06        379.92         6.30 o                         
   8   2   5       1838.61       1780.74        18.34 o                         
   9   2   5       1327.09       1269.95        15.45 o                         
  10   2   5        909.57        890.64        13.94 o                         
  11   2   5         75.70         71.56         5.15 o                         
  12   2   5        242.99        235.34         8.28 o                         
  13   2   5        460.59        489.88        12.61 o                         
  14   2   5        105.05        117.36         7.98 o                         
 -15   3   5         25.35         31.58         8.17 o                         
 -14   3   5        286.38        310.41        12.50 o                         
 -13   3   5        171.75        178.72         9.43 o                         
 -12   3   5        252.72        237.12         8.60 o                         
 -11   3   5         71.44         58.00         4.84 o                         
 -10   3   5          0.28         -1.13         3.38 o                         
  -9   3   5        515.33        536.87         8.65 o                         
  -8   3   5         61.82         87.26         3.14 o                         
  -7   3   5        190.72        154.31         3.52 o                         
  -6   3   5         12.91         20.27         1.54 o                         
  -5   3   5        732.86        744.24         7.51 o                         
  -4   3   5          6.85         12.21         1.36 o                         
  -3   3   5       3998.06       4140.67        36.13 o                         
  -2   3   5        452.19        493.56         6.98 o                         
  -1   3   5      20643.04      21857.57       217.92 o                         
   0   3   5       6060.10       6361.85        74.83 o                         
   1   3   5        628.03        657.93         9.30 o                         
   2   3   5        741.91        690.87         7.46 o                         
   3   3   5        655.41        669.74         7.08 o                         
   4   3   5       2290.83       2585.66        21.79 o                         
   5   3   5        617.70        673.46         7.23 o                         
   6   3   5        209.86        207.36         4.21 o                         
   7   3   5        784.99        734.33         9.21 o                         
   8   3   5         90.94        112.43         4.27 o                         
   9   3   5       1140.73       1003.51        13.11 o                         
  10   3   5         35.58         25.41         3.98 o                         
  11   3   5         58.83         40.07         5.07 o                         
  12   3   5         28.91         33.96         5.04 o                         
  13   3   5         51.63         61.21         6.33 o                         
  14   3   5          0.12         -2.84         5.70 o                         
 -15   4   5          3.28          6.67         7.68 o                         
 -14   4   5        242.36        236.56        11.19 o                         
 -13   4   5         50.34         54.40         6.31 o                         
 -12   4   5          2.48          7.46         4.41 o                         
 -11   4   5        497.76        508.37        10.47 o                         
 -10   4   5        510.82        448.18         9.34 o                         
  -9   4   5        388.71        353.52         6.89 o                         
  -8   4   5        345.46        374.95         5.60 o                         
  -7   4   5          3.89          1.33         1.43 o                         
  -6   4   5         12.89         26.60         1.68 o                         
  -5   4   5        436.98        390.30         5.08 o                         
  -4   4   5        507.50        625.85         6.56 o                         
  -3   4   5       3663.89       3935.58        34.40 o                         
  -2   4   5        826.96        929.73         9.33 o                         
  -1   4   5        139.02        124.84         3.58 o                         
   0   4   5       3184.01       3409.37        35.60 o                         
   1   4   5         27.96         40.83         1.67 o                         
   2   4   5       2312.31       2432.75        20.29 o                         
   3   4   5        310.19        325.11         4.66 o                         
   4   4   5       9919.62      10125.20        75.94 o                         
   5   4   5       4384.64       4366.31        34.97 o                         
   6   4   5       1417.74       1509.22        14.30 o                         
   7   4   5        318.16        261.13         5.36 o                         
   8   4   5       2383.00       2288.01        22.47 o                         
   9   4   5       1487.92       1487.24        17.50 o                         
  10   4   5         93.11         98.39         5.11 o                         
  11   4   5        189.54        166.83         7.20 o                         
  12   4   5         52.76         52.40         5.83 o                         
  13   4   5         68.49         67.71         6.59 o                         
  14   4   5          0.59         -2.09         5.77 o                         
 -15   5   5        403.90        405.98        15.67 o                         
 -14   5   5        541.88        524.25        15.45 o                         
 -13   5   5         87.06         69.68         6.82 o                         
 -12   5   5        776.82        775.72        13.94 o                         
 -11   5   5       1053.19       1071.55        16.29 o                         
 -10   5   5       1369.69       1222.49        17.12 o                         
  -9   5   5         62.55         70.56         3.67 o                         
  -8   5   5          0.91          1.11         1.96 o                         
  -7   5   5         66.53         54.65         2.28 o                         
  -6   5   5        596.08        587.57         6.12 o                         
  -5   5   5       2209.14       2529.82        19.90 o                         
  -4   5   5       4843.97       5296.48        43.43 o                         
  -3   5   5       4608.79       4634.74        40.30 o                         
  -2   5   5      11174.17      12178.47       102.75 o                         
  -1   5   5       4645.83       4875.51        42.02 o                         
   0   5   5          3.77          8.67         1.56 o                         
   1   5   5        730.49        791.93         8.04 o                         
   2   5   5         72.63         89.59         2.30 o                         
   3   5   5        764.77        834.33         7.71 o                         
   4   5   5       6963.29       7531.66        56.99 o                         
   5   5   5        127.30        128.59         3.05 o                         
   6   5   5        799.29        878.90         9.48 o                         
   7   5   5        312.18        274.27         7.24 o                         
   8   5   5        433.38        473.21         9.87 o                         
   9   5   5        882.20        896.98        12.34 o                         
  10   5   5        200.01        226.38         6.92 o                         
  11   5   5        465.79        461.50        11.38 o                         
  12   5   5       1650.27       1765.55        24.04 o                         
  13   5   5         21.87         14.78         5.48 o                         
  14   5   5         27.80         15.19         6.30 o                         
 -15   6   5        399.07        399.24        16.84 o                         
 -14   6   5          9.32          8.50         6.10 o                         
 -13   6   5        960.71       1080.90        19.85 o                         
 -12   6   5          9.25          2.50         4.54 o                         
 -11   6   5        170.28        187.20         8.69 o                         
 -10   6   5        236.11        235.74         9.14 o                         
  -9   6   5         78.64         81.05         3.78 o                         
  -8   6   5        491.38        431.46         6.62 o                         
  -7   6   5       1199.57       1185.08        12.06 o                         
  -6   6   5        398.12        356.64         4.86 o                         
  -5   6   5       1640.32       1778.65        15.66 o                         
  -4   6   5        440.00        423.01         5.24 o                         
  -3   6   5       2779.74       2814.88        25.38 o                         
  -2   6   5         25.84         44.40         1.83 o                         
  -1   6   5        249.03        298.79         3.97 o                         
   0   6   5       3643.43       3997.48        33.90 o                         
   1   6   5        316.29        309.50         4.15 o                         
   2   6   5        152.23        121.14         2.49 o                         
   3   6   5        785.43        823.87         7.82 o                         
   4   6   5       1223.36       1308.83        11.63 o                         
   5   6   5          4.73         11.20         1.69 o                         
   6   6   5        110.86         99.91         3.19 o                         
   7   6   5        303.87        313.81         5.78 o                         
   8   6   5         42.54         30.88         3.78 o                         
   9   6   5        100.99        111.95         4.93 o                         
  10   6   5        217.21        236.30         7.57 o                         
  11   6   5         47.13         47.15         5.20 o                         
  12   6   5        259.39        283.43         9.75 o                         
  13   6   5         19.82         21.66         5.77 o                         
  14   6   5        117.82        129.01         8.85 o                         
 -15   7   5         19.13         38.16         8.49 o                         
 -14   7   5        553.87        583.82        17.88 o                         
 -13   7   5        469.93        463.20        12.46 o                         
 -12   7   5        380.67        360.22        10.58 o                         
 -11   7   5        169.22        169.03         6.70 o                         
 -10   7   5        317.77        286.46         7.58 o                         
  -9   7   5         58.06         27.86         2.97 o                         
  -8   7   5        242.46        210.20         4.75 o                         
  -7   7   5        866.39        951.12        10.17 o                         
  -6   7   5        285.22        331.42         4.52 o                         
  -5   7   5         42.77         27.74         1.82 o                         
  -4   7   5       5436.70       5682.54        46.74 o                         
  -3   7   5       2618.29       2791.11        24.49 o                         
  -2   7   5       6518.10       7396.82        58.22 o                         
  -1   7   5       1924.72       2072.12        18.35 o                         
   0   7   5       4698.80       5320.26        47.20 o                         
   1   7   5         12.29          3.03         1.27 o                         
   2   7   5        313.93        317.37         4.04 o                         
   3   7   5       1712.83       1886.32        14.96 o                         
   4   7   5        177.20        208.15         3.51 o                         
   5   7   5        422.01        500.67         5.89 o                         
   6   7   5         66.25         68.82         2.91 o                         
   7   7   5       1568.73       1519.04        15.79 o                         
   8   7   5        330.00        297.77         6.46 o                         
   9   7   5        157.14        162.73         5.84 o                         
  10   7   5        249.84        234.94         7.38 o                         
  11   7   5         14.64         15.41         4.67 o                         
  12   7   5          4.68          3.80         4.98 o                         
  13   7   5          0.26          2.35         5.70 o                         
 -15   8   5         56.72         53.53        11.68 o                         
 -14   8   5        704.73        617.52        16.26 o                         
 -13   8   5        807.20        775.21        16.14 o                         
 -12   8   5         37.64         35.84         5.29 o                         
 -11   8   5        747.59        694.83        12.70 o                         
 -10   8   5        182.83        175.82         7.11 o                         
  -9   8   5         46.76         33.32         3.11 o                         
  -8   8   5          3.54          0.66         2.17 o                         
  -7   8   5       1923.51       2019.61        18.33 o                         
  -6   8   5       3598.34       3979.56        32.13 o                         
  -5   8   5       2315.08       2508.69        22.01 o                         
  -4   8   5         88.02         67.86         2.54 o                         
  -3   8   5      10103.25      11128.46        87.20 o                         
  -2   8   5         46.62         75.60         2.20 o                         
  -1   8   5        286.38        344.55         4.63 o                         
   0   8   5       2297.82       2478.23        20.70 o                         
   1   8   5       3575.88       3947.48        31.94 o                         
   2   8   5        358.63        337.02         4.04 o                         
   3   8   5        396.33        416.44         5.62 o                         
   4   8   5       1626.80       1897.97        15.30 o                         
   5   8   5        214.48        247.01         4.67 o                         
   6   8   5         64.04         45.49         2.58 o                         
   7   8   5        898.92        892.28        10.51 o                         
   8   8   5        531.45        510.93         8.51 o                         
   9   8   5       1176.24       1088.32        15.07 o                         
  10   8   5         32.48         42.34         4.45 o                         
  11   8   5         40.80         25.75         5.10 o                         
  12   8   5        165.56        136.22         7.62 o                         
  13   8   5         33.39         28.42         6.30 o                         
 -15   9   5        404.71        404.27        16.88 o                         
 -14   9   5        228.95        197.87        12.08 o                         
 -13   9   5        688.12        732.47        16.89 o                         
 -12   9   5        675.02        686.67        14.00 o                         
 -11   9   5        734.92        684.75        17.57 o                         
 -10   9   5       1117.67        989.63        13.81 o                         
  -9   9   5       2043.10       1939.51        20.69 o                         
  -8   9   5        840.13        803.76         9.90 o                         
  -7   9   5         16.53         24.19         2.26 o                         
  -6   9   5       1330.35       1415.73        13.35 o                         
  -5   9   5       1310.71       1448.46        13.36 o                         
  -4   9   5        503.77        589.65         6.96 o                         
  -3   9   5       1281.11       1283.09        11.79 o                         
  -2   9   5       1024.16       1098.28         9.95 o                         
  -1   9   5      11526.81      12640.12        98.56 o                         
   0   9   5       3888.93       4191.70        33.84 o                         
   1   9   5        585.70        706.71         7.05 o                         
   2   9   5        253.69        258.80         3.49 o                         
   3   9   5        537.70        511.03         5.20 o                         
   4   9   5        357.86        392.10         4.78 o                         
   5   9   5       2003.16       2085.42        18.73 o                         
   6   9   5        252.37        303.66         5.67 o                         
   7   9   5       1343.59       1233.48        16.66 o                         
   8   9   5        464.53        451.45         8.14 o                         
   9   9   5        348.12        260.97         7.32 o                         
  10   9   5        482.75        462.99        12.80 o                         
  11   9   5          2.36          0.13         4.60 o                         
  12   9   5          9.89          9.84         5.27 o                         
  13   9   5        336.49        324.10        11.47 o                         
 -14  10   5          4.70          1.98         7.06 o                         
 -13  10   5         11.98         20.76         6.30 o                         
 -12  10   5         19.44         19.78         5.71 o                         
 -11  10   5       1897.43       1982.28        28.20 o                         
 -10  10   5        421.93        380.38         8.44 o                         
  -9  10   5          4.59          6.64         2.78 o                         
  -8  10   5        361.12        335.00         8.07 o                         
  -7  10   5        580.40        616.36         8.37 o                         
  -6  10   5        254.92        272.57         4.55 o                         
  -5  10   5        512.63        555.87         6.45 o                         
  -4  10   5        946.41        992.42         9.81 o                         
  -3  10   5        258.88        313.93         4.08 o                         
  -2  10   5       3147.86       3257.61        26.24 o                         
  -1  10   5        262.86        268.17         3.69 o                         
   0  10   5       1224.24       1343.14        12.46 o                         
   1  10   5        143.20        173.60         3.04 o                         
   2  10   5        576.49        537.58         5.52 o                         
   3  10   5         18.23         26.65         1.58 o                         
   4  10   5       6232.67       6697.68        50.14 o                         
   5  10   5        987.20       1068.46        11.58 o                         
   6  10   5         50.54         47.53         3.02 o                         
   7  10   5        174.40        168.93         4.83 o                         
   8  10   5        721.43        648.42        10.29 o                         
   9  10   5         23.78         25.91         3.99 o                         
  10  10   5        110.75        119.11         6.15 o                         
  11  10   5        319.07        311.15         9.90 o                         
  12  10   5        184.68        163.02         8.22 o                         
  13  10   5         13.83          4.81         6.25 o                         
 -14  11   5         53.02         64.63         8.83 o                         
 -13  11   5         36.78         31.18         7.03 o                         
 -12  11   5        296.75        274.22        12.71 o                         
 -11  11   5         24.21         26.35         5.37 o                         
 -10  11   5         42.49         63.28         5.12 o                         
  -9  11   5         12.33          9.35         3.00 o                         
  -8  11   5       2108.30       1943.80        20.09 o                         
  -7  11   5        204.82        205.95         5.06 o                         
  -6  11   5          5.21         19.94         2.14 o                         
  -5  11   5        693.32        731.59         8.11 o                         
  -4  11   5        278.37        299.29         4.38 o                         
  -3  11   5         93.67         44.15         1.79 o                         
  -2  11   5        784.29        904.61         8.44 o                         
  -1  11   5         27.47         37.85         1.81 o                         
   0  11   5          4.79          2.93         1.29 o                         
   1  11   5        862.19        767.09         7.46 o                         
   2  11   5        724.77        781.89         7.35 o                         
   3  11   5       8182.75       8734.74        59.66 o                         
   4  11   5       2573.37       2791.66        22.38 o                         
   5  11   5         41.48         39.92         2.64 o                         
   6  11   5         63.89         80.07         3.94 o                         
   7  11   5          4.94         -2.45         2.51 o                         
   8  11   5        896.49        740.47        11.24 o                         
   9  11   5         41.32         35.78         4.16 o                         
  10  11   5         74.63         79.14         5.55 o                         
  11  11   5          6.34          5.42         4.78 o                         
  12  11   5        306.65        311.86        10.62 o                         
  13  11   5        124.04        130.60         8.37 o                         
 -14  12   5        181.41        185.35        11.80 o                         
 -13  12   5        569.80        532.28        16.31 o                         
 -12  12   5        820.13        812.31        17.40 o                         
 -11  12   5        620.36        554.94        13.23 o                         
 -10  12   5        316.87        326.34         9.73 o                         
  -9  12   5          1.59         -2.29         2.89 o                         
  -8  12   5         80.59         60.98         3.70 o                         
  -7  12   5         49.84         67.32         3.34 o                         
  -6  12   5       2426.03       2391.19        22.49 o                         
  -5  12   5        258.07        240.23         4.45 o                         
  -4  12   5         74.06         48.16         2.17 o                         
  -3  12   5        914.68       1029.48         9.21 o                         
  -2  12   5        306.18        282.96         4.72 o                         
  -1  12   5         46.76         76.73         2.32 o                         
   0  12   5         18.01         23.16         1.68 o                         
   1  12   5         39.21         57.98         2.11 o                         
   2  12   5       1564.36       1670.16        13.19 o                         
   3  12   5        721.97        744.36         7.61 o                         
   4  12   5       4028.21       4054.52        32.96 o                         
   5  12   5         79.27         73.94         3.31 o                         
   6  12   5         64.66         93.06         3.72 o                         
   7  12   5        217.72        217.05         5.77 o                         
   8  12   5        195.71        172.11         5.85 o                         
   9  12   5        222.41        185.59         6.65 o                         
  10  12   5         64.75         70.09         5.55 o                         
  11  12   5        734.18        739.17        19.27 o                         
  12  12   5        384.42        384.68        11.94 o                         
  13  12   5         50.36         41.29         7.35 o                         
 -14  13   5          8.93         16.33         7.61 o                         
 -13  13   5        215.98        252.64        12.22 o                         
 -12  13   5         76.12         68.95         7.43 o                         
 -11  13   5          5.80          1.81         4.64 o                         
 -10  13   5         50.41         40.36         4.92 o                         
  -9  13   5        838.19        652.21        11.24 o                         
  -8  13   5       1952.45       1878.15        21.75 o                         
  -7  13   5        185.84        218.72         5.63 o                         
  -6  13   5         12.95         13.19         2.31 o                         
  -5  13   5        761.09        711.13         8.09 o                         
  -4  13   5         59.43        103.21         2.89 o                         
  -3  13   5       1041.93        917.89         8.93 o                         
  -2  13   5        261.83        279.01         4.03 o                         
  -1  13   5         55.93         72.03         2.31 o                         
   0  13   5         66.20         55.40         2.09 o                         
   1  13   5        176.32        190.81         3.66 o                         
   2  13   5       2321.41       2290.94        18.30 o                         
   3  13   5         26.45         49.83         2.32 o                         
   4  13   5       1901.30       1966.99        17.99 o                         
   5  13   5        456.12        460.00         6.95 o                         
   6  13   5        680.52        637.20         9.46 o                         
   7  13   5        543.89        426.81         7.50 o                         
   8  13   5          2.64         19.94         3.46 o                         
   9  13   5         12.81          7.94         3.68 o                         
  10  13   5        456.68        457.50        10.52 o                         
  11  13   5        685.59        697.14        14.97 o                         
  12  13   5         18.12         24.96         5.97 o                         
  13  13   5        477.33        495.99        14.63 o                         
 -14  14   5        251.27        237.76        12.64 o                         
 -13  14   5        145.37        140.07        13.33 o                         
 -12  14   5          3.72         10.55         6.19 o                         
 -11  14   5        155.11        163.34         7.96 o                         
 -10  14   5          7.62          3.29         4.24 o                         
  -9  14   5       4608.96       4361.09        46.72 o                         
  -8  14   5        618.39        616.79        10.10 o                         
  -7  14   5        446.70        381.55         7.11 o                         
  -6  14   5       2679.42       2589.88        24.42 o                         
  -5  14   5       3061.76       2987.40        25.94 o                         
  -4  14   5          9.49          1.46         1.65 o                         
  -3  14   5       2203.71       2192.37        18.35 o                         
  -2  14   5       1331.89       1396.17        12.45 o                         
  -1  14   5       2075.60       2195.25        18.23 o                         
   0  14   5       1596.72       1549.54        13.52 o                         
   1  14   5         96.35        110.26         2.85 o                         
   2  14   5       1945.44       2078.21        17.69 o                         
   3  14   5       1980.05       1911.22        17.05 o                         
   4  14   5        205.69        204.54         4.56 o                         
   5  14   5        291.62        305.37         6.15 o                         
   6  14   5         40.36         19.33         2.82 o                         
   7  14   5        229.27        219.02         6.02 o                         
   8  14   5          0.38          2.65         3.44 o                         
   9  14   5        535.09        533.69        10.53 o                         
  10  14   5        118.95        120.49         6.31 o                         
  11  14   5          2.70          6.39         5.06 o                         
  12  14   5          7.21          5.35         5.89 o                         
  13  14   5        534.71        538.49        79.84 o                         
 -14  15   5          9.97         14.23         7.74 o                         
 -13  15   5         23.34         24.85         7.40 o                         
 -12  15   5        438.86        421.30        15.38 o                         
 -11  15   5        104.44        111.98         7.60 o                         
 -10  15   5          0.42         -1.69         4.33 o                         
  -9  15   5        318.43        261.31         7.65 o                         
  -8  15   5          8.90         -0.36         2.98 o                         
  -7  15   5       1867.98       1803.87        20.14 o                         
  -6  15   5        967.18        920.74        10.92 o                         
  -5  15   5        222.68        216.89         4.73 o                         
  -4  15   5       3583.13       3501.61        29.74 o                         
  -3  15   5         19.39         21.64         2.08 o                         
  -2  15   5        840.32        923.16         9.74 o                         
  -1  15   5        923.51        963.88         9.84 o                         
   0  15   5         31.66         27.80         1.86 o                         
   1  15   5        799.00        792.51         8.36 o                         
   2  15   5       4041.86       3787.94        31.15 o                         
   3  15   5          0.51          4.01         1.89 o                         
   4  15   5       2184.03       2144.15        20.23 o                         
   5  15   5       2539.97       2409.26        23.90 o                         
   6  15   5        176.05        172.24         5.44 o                         
   7  15   5        639.96        604.69         9.87 o                         
   8  15   5        520.72        504.06         9.47 o                         
   9  15   5        266.82        264.35         8.22 o                         
  10  15   5         42.52         40.42         5.17 o                         
  11  15   5        129.40        129.80         7.76 o                         
  12  15   5          5.27         15.93         6.96 o                         
 -13  16   5         82.76        107.35         9.60 o                         
 -12  16   5         72.48         79.18         8.04 o                         
 -11  16   5          2.46          5.36         5.59 o                         
 -10  16   5        217.16        199.62         8.59 o                         
  -9  16   5         59.50         39.90         4.63 o                         
  -8  16   5         77.62        101.77         4.92 o                         
  -7  16   5        169.46        137.29         5.11 o                         
  -6  16   5        777.17        718.10         9.11 o                         
  -5  16   5       8126.97       8008.85        64.65 o                         
  -4  16   5       1953.79       1845.09        17.17 o                         
  -3  16   5         11.39          6.72         2.01 o                         
  -2  16   5         22.00         22.47         2.07 o                         
  -1  16   5        135.99        158.04         3.57 o                         
   0  16   5        660.72        611.76         7.02 o                         
   1  16   5        335.36        290.25         4.69 o                         
   2  16   5         34.20         47.25         2.63 o                         
   3  16   5         14.91         12.12         2.19 o                         
   4  16   5        251.86        241.41         5.43 o                         
   5  16   5       1899.57       1676.14        18.52 o                         
   6  16   5        195.73        195.17         6.20 o                         
   7  16   5          1.61          8.19         3.16 o                         
   8  16   5         53.01         61.64         4.46 o                         
   9  16   5        212.12        231.58         7.52 o                         
  10  16   5          3.47         -0.12         4.53 o                         
  11  16   5         89.06         83.88         7.75 o                         
  12  16   5          3.30          3.02         6.77 o                         
 -13  17   5         23.80         31.91         8.11 o                         
 -12  17   5        167.52        164.31        10.08 o                         
 -11  17   5         66.14         63.00         7.06 o                         
 -10  17   5          0.95          4.13         4.83 o                         
  -9  17   5          3.04         -3.98         3.98 o                         
  -8  17   5         11.81         20.20         3.62 o                         
  -7  17   5       2931.62       2758.05        29.02 o                         
  -6  17   5          4.10          4.66         2.62 o                         
  -5  17   5       2856.21       2791.57        24.81 o                         
  -4  17   5       3655.31       3449.68        29.67 o                         
  -3  17   5       5291.85       5159.05        46.28 o                         
  -2  17   5       1062.72        997.82        10.51 o                         
  -1  17   5       3901.81       4224.52        35.44 o                         
   0  17   5        484.38        487.07         6.63 o                         
   1  17   5        115.55        106.41         3.29 o                         
   2  17   5        353.15        337.40         5.58 o                         
   3  17   5         59.74         46.58         2.90 o                         
   4  17   5       1606.46       1501.90        16.03 o                         
   5  17   5       1130.26       1134.82        14.79 o                         
   6  17   5        386.77        348.00         9.53 o                         
   7  17   5       1081.98        940.10        13.30 o                         
   8  17   5         10.97          8.69         3.98 o                         
   9  17   5          0.61         -3.38         4.44 o                         
  10  17   5        263.43        233.38         9.41 o                         
  11  17   5          0.83         -2.38         5.87 o                         
  12  17   5        222.81        259.20        12.17 o                         
 -13  18   5        190.31        209.43        12.63 o                         
 -12  18   5       1397.92       1459.37        27.55 o                         
 -11  18   5        286.16        255.79        10.56 o                         
 -10  18   5         22.36         26.76         5.30 o                         
  -9  18   5        371.87        354.23        11.71 o                         
  -8  18   5         10.14          5.82         3.64 o                         
  -7  18   5          0.23         -2.21         2.94 o                         
  -6  18   5        303.97        297.14         6.55 o                         
  -5  18   5       6975.63       6686.49        54.78 o                         
  -4  18   5       1950.03       1824.78        17.86 o                         
  -3  18   5        768.83        751.27         9.63 o                         
  -2  18   5        509.46        568.12         7.54 o                         
  -1  18   5        126.61        107.30         3.59 o                         
   0  18   5        109.29        118.66         3.78 o                         
   1  18   5        925.94        862.77        10.24 o                         
   2  18   5        574.57        581.83         7.83 o                         
   3  18   5       1509.08       1444.51        15.40 o                         
   4  18   5        845.25        894.34        11.38 o                         
   5  18   5         19.45         31.87         3.59 o                         
   6  18   5       1078.51       1049.26        15.17 o                         
   7  18   5        320.79        281.27         8.56 o                         
   8  18   5        265.66        295.31        10.62 o                         
   9  18   5        220.98        193.44         8.45 o                         
  10  18   5        162.69        165.81         8.57 o                         
  11  18   5          2.49         -4.13         5.74 o                         
  12  18   5          4.83          4.47         6.92 o                         
 -13  19   5        917.45        933.39        22.29 o                         
 -12  19   5        161.29        164.49        10.60 o                         
 -11  19   5        235.08        230.45        10.51 o                         
 -10  19   5        112.12        105.84         6.96 o                         
  -9  19   5        377.93        409.27        11.05 o                         
  -8  19   5        481.35        471.28        10.30 o                         
  -7  19   5          0.19          1.46         3.09 o                         
  -6  19   5        388.54        370.16         8.48 o                         
  -5  19   5        264.34        245.05         5.91 o                         
  -4  19   5       2781.58       2634.41        25.22 o                         
  -3  19   5        653.80        686.44         9.38 o                         
  -2  19   5        283.09        329.23         6.35 o                         
  -1  19   5       2704.78       2585.53        24.52 o                         
   0  19   5        622.80        609.28         8.52 o                         
   1  19   5        424.29        418.18         7.28 o                         
   2  19   5       1667.46       1582.66        17.26 o                         
   3  19   5       1096.52       1104.16        13.19 o                         
   4  19   5        845.22        836.38        12.68 o                         
   5  19   5        494.15        424.03         9.98 o                         
   6  19   5          7.26          8.66         3.83 o                         
   7  19   5         31.79         23.93         4.77 o                         
   8  19   5        609.25        535.96        11.79 o                         
   9  19   5        752.57        765.41        18.08 o                         
  10  19   5        275.82        272.23        10.91 o                         
  11  19   5        583.50        633.70        16.57 o                         
 -12  20   5        205.03        216.12        11.72 o                         
 -11  20   5         21.43          5.87         6.13 o                         
 -10  20   5          8.06          8.38         5.01 o                         
  -9  20   5          0.19          1.02         4.51 o                         
  -8  20   5         37.47         32.40         4.94 o                         
  -7  20   5       1144.66       1134.46        15.60 o                         
  -6  20   5        233.16        240.71         6.66 o                         
  -5  20   5          7.34         11.22         3.17 o                         
  -4  20   5          1.43          8.62         3.64 o                         
  -3  20   5         41.11         39.47         3.22 o                         
  -2  20   5       5330.69       4885.43        45.85 o                         
  -1  20   5        940.73        891.34        11.13 o                         
   0  20   5       1356.83       1208.93        14.33 o                         
   1  20   5        470.11        479.57         8.93 o                         
   2  20   5        453.01        427.24         7.74 o                         
   3  20   5         26.23         27.72         3.62 o                         
   4  20   5        213.03        172.06         6.09 o                         
   5  20   5       1728.56       1572.93        20.45 o                         
   6  20   5        462.21        469.04        10.83 o                         
   7  20   5        231.11        252.82        10.70 o                         
   8  20   5         79.25         69.66         5.92 o                         
   9  20   5         10.69         14.90         5.69 o                         
  10  20   5         59.06         66.76         7.47 o                         
  11  20   5         65.01         65.80         8.33 o                         
 -12  21   5        102.70        119.12        11.97 o                         
 -11  21   5        695.69        704.78        17.00 o                         
 -10  21   5        130.20        127.03         7.65 o                         
  -9  21   5        116.63        122.33         7.23 o                         
  -8  21   5          2.98          1.26         4.73 o                         
  -7  21   5         27.96         20.07         3.97 o                         
  -6  21   5          0.07          2.50         3.34 o                         
  -5  21   5       2166.76       2041.38        21.32 o                         
  -4  21   5       5142.30       5017.87        47.30 o                         
  -3  21   5       1489.75       1396.23        17.17 o                         
  -2  21   5       1623.17       1466.66        17.60 o                         
  -1  21   5       7630.94       7019.38        66.69 o                         
   0  21   5        824.11        775.96        11.14 o                         
   1  21   5         31.58         23.86         3.49 o                         
   2  21   5        200.42        206.67         6.14 o                         
   3  21   5       1338.73       1163.48        15.47 o                         
   4  21   5        190.94        176.50         6.74 o                         
   5  21   5        161.82        163.85         6.74 o                         
   6  21   5        158.96        168.28         6.50 o                         
   7  21   5         30.34         42.61         5.21 o                         
   8  21   5        221.50        218.13         9.15 o                         
   9  21   5          7.33         10.58         5.80 o                         
  10  21   5          6.84          2.09         5.94 o                         
  11  21   5        516.75        496.88        15.47 o                         
 -12  22   5         66.15         81.51         9.62 o                         
 -11  22   5        115.52        134.40         9.50 o                         
 -10  22   5        217.67        218.35        11.72 o                         
  -9  22   5        294.25        309.25        10.73 o                         
  -8  22   5          1.34         -1.26         4.75 o                         
  -7  22   5        220.73        220.84         7.31 o                         
  -6  22   5         86.15         92.44         5.17 o                         
  -5  22   5        139.36        126.46         4.86 o                         
  -4  22   5       1120.94       1076.81        14.30 o                         
  -3  22   5       1750.18       1744.41        21.56 o                         
  -2  22   5       1576.00       1390.77        17.42 o                         
  -1  22   5       2901.45       2594.14        28.47 o                         
   0  22   5        288.69        288.47         7.53 o                         
   1  22   5        170.42        165.92         6.23 o                         
   2  22   5        988.15        970.24        14.26 o                         
   3  22   5       1352.57       1249.93        16.53 o                         
   4  22   5        242.48        232.42         7.76 o                         
   5  22   5         32.75         23.10         4.44 o                         
   6  22   5        153.65        160.12         7.09 o                         
   7  22   5        150.81        156.75         7.38 o                         
   8  22   5        305.32        352.29        12.77 o                         
   9  22   5        225.17        240.45        10.39 o                         
  10  22   5          1.16          5.31         6.49 o                         
 -11  23   5          9.64         10.59         7.14 o                         
 -10  23   5        242.22        254.89        10.70 o                         
  -9  23   5        125.45        149.91         8.40 o                         
  -8  23   5        653.87        664.14        14.59 o                         
  -7  23   5        722.62        706.89        14.80 o                         
  -6  23   5          8.92         14.24         4.56 o                         
  -5  23   5        255.19        227.21         6.91 o                         
  -4  23   5         33.81         28.81         4.55 o                         
  -3  23   5        312.97        313.30         8.20 o                         
  -2  23   5         16.42         20.66         3.45 o                         
  -1  23   5        488.79        484.19         9.27 o                         
   0  23   5          8.88          8.06         3.44 o                         
   1  23   5          7.50          4.86         3.41 o                         
   2  23   5         49.99         62.86         4.63 o                         
   3  23   5         13.83         18.18         3.76 o                         
   4  23   5         37.04         31.28         4.65 o                         
   5  23   5          3.38          1.90         4.15 o                         
   6  23   5          4.88          6.15         4.39 o                         
   7  23   5        295.02        308.13        10.47 o                         
   8  23   5        361.45        379.43        12.09 o                         
   9  23   5        120.35        144.16         8.91 o                         
  10  23   5          2.69          1.24         6.43 o                         
 -11  24   5         81.24         80.24         9.71 o                         
 -10  24   5       2119.05       2186.76        34.46 o                         
  -9  24   5        681.22        749.25        18.26 o                         
  -8  24   5          2.47          3.78         5.23 o                         
  -7  24   5        455.28        427.52        14.35 o                         
  -6  24   5         63.96         68.76         5.54 o                         
  -5  24   5        423.27        431.12        10.42 o                         
  -4  24   5        486.79        481.35         9.61 o                         
  -3  24   5        116.14        118.23         5.59 o                         
  -2  24   5         47.97         58.30         4.36 o                         
  -1  24   5        585.43        508.72        10.02 o                         
   0  24   5       2054.80       1800.53        23.62 o                         
   1  24   5        628.78        626.51        11.18 o                         
   2  24   5       2728.22       2731.17        31.77 o                         
   3  24   5        634.54        577.19        11.21 o                         
   4  24   5        104.48         86.06         5.92 o                         
   5  24   5        312.47        327.41         9.81 o                         
   6  24   5          1.24         -0.82         4.81 o                         
   7  24   5          2.04          4.52         5.35 o                         
   8  24   5        192.88        209.16        10.09 o                         
   9  24   5        118.41        137.02         9.13 o                         
  10  24   5         85.79         66.69         8.62 o                         
 -11  25   5         81.22         93.72        10.37 o                         
 -10  25   5        466.23        492.56        15.46 o                         
  -9  25   5        744.66        740.48        18.76 o                         
  -8  25   5        179.56        191.68         9.61 o                         
  -7  25   5         17.20         19.36         5.79 o                         
  -6  25   5         50.32         46.92         5.47 o                         
  -5  25   5          2.15          0.71         4.39 o                         
  -4  25   5        193.27        188.47         6.87 o                         
  -3  25   5         16.11         14.49         3.92 o                         
  -2  25   5         99.72        101.64         5.34 o                         
  -1  25   5        367.50        374.94         9.22 o                         
   0  25   5        304.61        276.25         8.43 o                         
   1  25   5         67.65         67.65         4.75 o                         
   2  25   5        125.66        111.94         5.72 o                         
   3  25   5        377.31        327.74        11.16 o                         
   4  25   5         35.59         40.53         5.35 o                         
   5  25   5       1115.08       1154.97        18.47 o                         
   6  25   5          1.99          9.51         5.22 o                         
   7  25   5        257.22        241.05         9.80 o                         
   8  25   5        194.36        190.82        10.01 o                         
   9  25   5        111.03        124.88         9.02 o                         
 -10  26   5         17.55         16.23         6.99 o                         
  -9  26   5        198.06        223.03        11.00 o                         
  -8  26   5         13.44         19.17         6.42 o                         
  -7  26   5        345.46        383.18        13.78 o                         
  -6  26   5          0.28          4.89         5.18 o                         
  -5  26   5         91.44         89.82         6.20 o                         
  -4  26   5         83.83         62.42         5.17 o                         
  -3  26   5        137.43        134.78         6.18 o                         
  -2  26   5         36.24         36.59         4.44 o                         
  -1  26   5        213.97        221.56         7.92 o                         
   0  26   5        158.04        117.19         6.32 o                         
   1  26   5          1.04         -1.40         3.87 o                         
   2  26   5        446.92        369.84         9.93 o                         
   3  26   5          0.87         -4.01         4.31 o                         
   4  26   5         81.98         75.86         6.20 o                         
   5  26   5         30.68         30.89         5.56 o                         
   6  26   5          0.79          1.68         5.08 o                         
   7  26   5         78.88         88.77         7.47 o                         
   8  26   5         69.30         56.05         7.81 o                         
   9  26   5        428.65        437.56        14.61 o                         
 -10  27   5         66.47         68.11         8.72 o                         
  -9  27   5         32.98         28.34         7.25 o                         
  -8  27   5         55.69         53.14         7.99 o                         
  -7  27   5       2628.13       2690.82        42.58 o                         
  -6  27   5         76.79         66.61         7.16 o                         
  -5  27   5          4.00          3.08         4.82 o                         
  -4  27   5         22.07          9.35         4.33 o                         
  -3  27   5        653.68        619.81        15.54 o                         
  -2  27   5        356.70        345.73         9.63 o                         
  -1  27   5        214.93        206.90         7.76 o                         
   0  27   5        129.35        117.54         6.35 o                         
   1  27   5         52.23         56.93         5.40 o                         
   2  27   5          4.38          9.60         4.31 o                         
   3  27   5        184.41        199.95         8.32 o                         
   4  27   5        100.18         95.05         7.42 o                         
   5  27   5        219.19        222.17        10.03 o                         
   6  27   5        196.30        216.44         9.59 o                         
   7  27   5        577.46        569.71        15.05 o                         
   8  27   5         84.87         88.09         8.35 o                         
  -9  28   5        212.43        208.73        11.97 o                         
  -8  28   5        544.39        535.60        17.30 o                         
  -7  28   5         49.62         68.98         8.41 o                         
  -6  28   5        181.88        207.16        10.17 o                         
  -5  28   5        134.04        136.40         7.63 o                         
  -4  28   5          8.00          5.66         4.43 o                         
  -3  28   5          0.21         -4.67         4.67 o                         
  -2  28   5        791.53        764.37        14.32 o                         
  -1  28   5        278.77        288.28         9.21 o                         
   0  28   5        317.11        301.52         9.60 o                         
   1  28   5         12.84         11.20         4.68 o                         
   2  28   5        148.50        158.99         7.70 o                         
   3  28   5        103.13        116.12         7.30 o                         
   4  28   5         14.11         17.88         5.94 o                         
   5  28   5        317.99        332.69        12.03 o                         
   6  28   5         16.36         30.51         6.67 o                         
   7  28   5        884.22        963.55        19.20 o                         
   8  28   5        840.06        857.08        19.42 o                         
  -9  29   5          7.09          7.72         7.71 o                         
  -8  29   5        142.74        139.15        10.53 o                         
  -7  29   5        320.06        314.46        14.22 o                         
  -6  29   5         27.17         28.31         7.16 o                         
  -5  29   5          3.88          9.02         5.78 o                         
  -4  29   5        732.45        734.57        13.75 o                         
  -3  29   5        248.53        247.80         9.47 o                         
  -2  29   5         47.73         70.54         6.81 o                         
  -1  29   5         43.31         39.16         5.33 o                         
   0  29   5        137.62        138.69         7.20 o                         
   1  29   5        208.82        177.77         8.35 o                         
   2  29   5         86.92        112.40        10.37 o                         
   3  29   5        613.03        618.33        14.44 o                         
   4  29   5          3.28         -0.64         5.92 o                         
   5  29   5        336.79        348.22        12.42 o                         
   6  29   5        148.34        140.32         9.29 o                         
   7  29   5         18.85         15.02         7.12 o                         
  -8  30   5         16.68         16.42         7.86 o                         
  -7  30   5        240.41        244.06        12.32 o                         
  -6  30   5        182.93        169.95        10.06 o                         
  -5  30   5          7.36          8.75         6.89 o                         
  -4  30   5         61.60         64.85         7.17 o                         
  -3  30   5        427.34        471.47        17.26 o                         
  -2  30   5        192.75        176.63         8.97 o                         
  -1  30   5         60.82         56.00         6.36 o                         
   0  30   5         60.30         83.84         6.44 o                         
   1  30   5        765.59        803.93        15.69 o                         
   2  30   5        455.63        475.73        13.17 o                         
   3  30   5        158.59        177.38         8.97 o                         
   4  30   5         62.52         65.87         8.24 o                         
   5  30   5          9.62         16.30         6.64 o                         
   6  30   5        719.62        782.60        18.52 o                         
   7  30   5         73.82         71.03         8.37 o                         
  -7  31   5         62.04         84.30         9.37 o                         
  -6  31   5        355.33        405.91        14.52 o                         
  -5  31   5          1.66         -2.89         6.13 o                         
  -4  31   5        264.90        296.67        11.50 o                         
  -3  31   5         71.88         73.39         6.85 o                         
  -2  31   5        128.40        143.02        12.53 o                         
  -1  31   5         12.93          2.24         5.27 o                         
   0  31   5         57.89         48.26         6.20 o                         
   1  31   5        365.58        441.66        12.26 o                         
   2  31   5          4.74          4.72         5.70 o                         
   3  31   5        312.75        316.79        12.24 o                         
   4  31   5         53.32         40.67         7.18 o                         
   5  31   5         12.60         11.47         6.98 o                         
   6  31   5        295.73        328.94        13.10 o                         
  -6  32   5         18.67          9.52         7.33 o                         
  -5  32   5          1.03         -3.41         6.91 o                         
  -4  32   5        393.58        439.50        15.69 o                         
  -3  32   5        995.92        996.03        19.68 o                         
  -2  32   5         57.48         52.91         7.16 o                         
  -1  32   5         42.59         44.01         6.63 o                         
   0  32   5        620.32        654.19        15.13 o                         
   1  32   5        250.87        231.45        10.49 o                         
   2  32   5        210.52        231.42        10.63 o                         
   3  32   5        137.96        140.56         9.81 o                         
   4  32   5        107.51        117.72         9.13 o                         
   5  32   5        595.71        620.14        18.53 o                         
  -5  33   5          4.18          9.68         8.61 o                         
  -4  33   5         51.26         49.49         8.14 o                         
  -3  33   5        284.37        305.91        11.95 o                         
  -2  33   5          1.44          0.35         6.53 o                         
  -1  33   5          0.47          3.53         5.97 o                         
   0  33   5        582.34        634.36        16.01 o                         
   1  33   5         15.83         27.27         6.94 o                         
   2  33   5        264.82        272.03        12.35 o                         
   3  33   5        534.63        596.43        17.67 o                         
   4  33   5        391.58        443.90        15.49 o                         
  -4  34   5         12.88         13.12         8.21 o                         
  -3  34   5         23.70         31.81         7.54 o                         
  -2  34   5          1.30          6.72         6.90 o                         
  -1  34   5        207.04        221.87        10.98 o                         
   0  34   5        100.28        120.45         8.81 o                         
   1  34   5         45.15         44.62         7.64 o                         
   2  34   5        255.61        278.90        13.02 o                         
   3  34   5         29.82         35.73         8.29 o                         
  -2  35   5        762.23        831.16        63.46 o                         
  -1  35   5         48.12         51.11         8.46 o                         
   0  35   5       1049.91       1070.70        21.96 o                         
 -14   0   6        386.73        379.93        17.74 o                         
 -12   0   6          0.00         -2.73         6.56 o                         
 -10   0   6        629.72        610.37        15.28 o                         
  -8   0   6       6385.13       6202.78        75.27 o                         
  -6   0   6       2180.00       2570.86        31.13 o                         
  -4   0   6       1743.40       1848.12        24.11 o                         
  -2   0   6      38240.61      40776.13       496.25 o                         
   0   0   6       1881.03       2319.70        27.05 o                         
   2   0   6         45.84         40.86         2.47 o                         
   4   0   6       2000.15       2104.11        30.87 o                         
   6   0   6         92.23        103.32         4.81 o                         
   8   0   6       8350.67       7945.60        96.43 o                         
  10   0   6         93.62         83.20         8.12 o                         
  12   0   6         50.80         51.16         9.19 o                         
 -15   1   6         12.11          9.46         7.90 o                         
 -14   1   6        742.81        784.29        17.95 o                         
 -13   1   6         16.54         19.79         5.86 o                         
 -12   1   6         38.37         36.72         5.52 o                         
 -11   1   6         17.26         21.19         4.50 o                         
 -10   1   6        258.22        255.52         7.36 o                         
  -9   1   6       1744.42       1598.06        18.14 o                         
  -8   1   6        470.92        555.19         7.47 o                         
  -7   1   6       1968.52       1884.46        16.98 o                         
  -6   1   6        562.85        596.74         6.74 o                         
  -5   1   6         67.15         88.88         3.12 o                         
  -4   1   6        211.76        304.88         4.24 o                         
  -3   1   6       1837.69       2048.12        18.31 o                         
  -2   1   6        627.36        785.52         8.63 o                         
  -1   1   6       1423.54       1540.92        13.54 o                         
   0   1   6         30.76         35.91         1.40 o                         
   1   1   6       3427.88       3474.17        28.13 o                         
   2   1   6        191.26        198.68         3.37 o                         
   3   1   6        711.05        738.30         6.95 o                         
   4   1   6       5291.04       5566.42        43.67 o                         
   5   1   6        157.91        136.99         3.27 o                         
   6   1   6        474.74        440.31         9.32 o                         
   7   1   6       1348.64       1327.16        14.26 o                         
   8   1   6        905.83        903.61        11.33 o                         
   9   1   6         17.29         11.71         3.41 o                         
  10   1   6        498.57        488.75        11.54 o                         
  11   1   6        618.08        602.80        11.61 o                         
  12   1   6        243.26        270.08         9.47 o                         
  13   1   6        157.76        151.82         8.55 o                         
 -15   2   6          0.78         -5.39         7.64 o                         
 -14   2   6         73.67         83.16         8.66 o                         
 -13   2   6        173.62        169.56         8.65 o                         
 -12   2   6         26.34         26.27         5.32 o                         
 -11   2   6       2341.51       2257.22        28.06 o                         
 -10   2   6        319.28        360.93         8.52 o                         
  -9   2   6        184.97        172.40         5.11 o                         
  -8   2   6        363.75        411.85         7.63 o                         
  -7   2   6        566.93        556.08         6.41 o                         
  -6   2   6        415.76        414.06         5.59 o                         
  -5   2   6       2058.59       2058.67        18.26 o                         
  -4   2   6       5394.62       5552.20        44.36 o                         
  -3   2   6       3597.02       3953.00        31.93 o                         
  -2   2   6        507.70        476.36         5.49 o                         
  -1   2   6        803.74       1034.66         9.87 o                         
   0   2   6       1303.42       1170.12        12.00 o                         
   1   2   6        874.38        961.72         9.18 o                         
   2   2   6          6.25         14.20         1.36 o                         
   3   2   6       2654.09       2696.26        21.04 o                         
   4   2   6        124.19        142.04         2.96 o                         
   5   2   6        772.54        824.84         8.27 o                         
   6   2   6        445.86        499.64         7.01 o                         
   7   2   6        351.95        355.39         6.36 o                         
   8   2   6       3661.34       3461.75        33.01 o                         
   9   2   6        233.38        242.66         6.69 o                         
  10   2   6        488.57        470.68         9.93 o                         
  11   2   6          5.34         -3.47         4.51 o                         
  12   2   6         34.07         23.34         5.33 o                         
  13   2   6          7.21          5.51         5.48 o                         
 -15   3   6        125.42        127.52        12.10 o                         
 -14   3   6        661.76        802.96        19.43 o                         
 -13   3   6         30.52         24.76         5.86 o                         
 -12   3   6         93.06         98.42         6.74 o                         
 -11   3   6        536.35        564.66        11.18 o                         
 -10   3   6        438.10        441.64         9.46 o                         
  -9   3   6         19.26         21.95         3.09 o                         
  -8   3   6         29.77         34.54         2.57 o                         
  -7   3   6       1924.22       2138.04        18.03 o                         
  -6   3   6        138.18        110.25         2.87 o                         
  -5   3   6        376.52        445.40         5.41 o                         
  -4   3   6         98.36        115.67         2.69 o                         
  -3   3   6         44.82         25.74         1.65 o                         
  -2   3   6       3549.68       3702.74        29.31 o                         
  -1   3   6      13437.42      14656.96       123.31 o                         
   0   3   6       2185.37       2551.47        22.05 o                         
   1   3   6       1535.64       1564.73        12.64 o                         
   2   3   6         81.34         93.99         2.31 o                         
   3   3   6       4422.42       4640.40        33.47 o                         
   4   3   6       1214.69       1343.47        11.55 o                         
   5   3   6        393.24        403.94         5.21 o                         
   6   3   6        258.60        248.95         5.58 o                         
   7   3   6       3684.55       3485.95        31.80 o                         
   8   3   6        626.81        579.47         9.03 o                         
   9   3   6         42.50         40.15         3.76 o                         
  10   3   6        361.25        337.04         8.73 o                         
  11   3   6        451.78        465.82        11.73 o                         
  12   3   6        222.22        215.19         9.76 o                         
  13   3   6        244.69        261.56         9.92 o                         
 -15   4   6         10.88         16.31         7.70 o                         
 -14   4   6       1291.44       1383.98        26.77 o                         
 -13   4   6          3.19          5.18         5.32 o                         
 -12   4   6         46.82         34.25         5.08 o                         
 -11   4   6       1914.38       1863.67        24.06 o                         
 -10   4   6        516.47        508.57         9.91 o                         
  -9   4   6       1290.59       1265.39        15.29 o                         
  -8   4   6       1938.44       1826.40        17.95 o                         
  -7   4   6       2116.91       2203.29        18.15 o                         
  -6   4   6        527.21        565.69         6.09 o                         
  -5   4   6       1947.56       1967.15        17.18 o                         
  -4   4   6          2.30          2.40         1.37 o                         
  -3   4   6       6338.48       6793.08        55.12 o                         
  -2   4   6       3908.67       4089.30        33.74 o                         
  -1   4   6       1003.97        970.14        10.10 o                         
   0   4   6       2013.41       2267.00        20.62 o                         
   1   4   6       1435.91       1464.86        12.14 o                         
   2   4   6        540.11        469.90         5.31 o                         
   3   4   6        419.49        417.28         4.88 o                         
   4   4   6       1665.85       1731.92        13.77 o                         
   5   4   6        540.00        548.23         6.49 o                         
   6   4   6        362.14        358.67         5.53 o                         
   7   4   6       2132.34       2072.80        21.06 o                         
   8   4   6        617.68        596.75         8.88 o                         
   9   4   6       1324.17       1334.04        19.65 o                         
  10   4   6        264.18        251.70         7.74 o                         
  11   4   6        517.14        496.42        11.93 o                         
  12   4   6         80.48         80.82         6.39 o                         
  13   4   6         88.05         93.98         7.09 o                         
 -15   5   6          0.21          1.54         7.63 o                         
 -14   5   6        501.33        480.64        16.03 o                         
 -13   5   6        656.57        677.97        16.97 o                         
 -12   5   6          1.63          0.42         4.27 o                         
 -11   5   6         30.99         30.78         4.38 o                         
 -10   5   6         28.32         20.39         3.81 o                         
  -9   5   6       1166.15       1106.71        16.03 o                         
  -8   5   6          7.24          6.82         2.18 o                         
  -7   5   6        307.80        338.57         4.90 o                         
  -6   5   6       3391.80       3551.58        30.83 o                         
  -5   5   6        394.74        450.77         5.42 o                         
  -4   5   6       7437.16       8526.96        65.65 o                         
  -3   5   6       1738.91       1809.91        16.04 o                         
  -2   5   6      14527.60      16600.64       131.97 o                         
  -1   5   6       4831.06       5236.09        46.70 o                         
   0   5   6        250.24        228.87         3.91 o                         
   1   5   6         12.10         44.23         1.59 o                         
   2   5   6       1918.23       2139.90        17.29 o                         
   3   5   6        539.87        615.26         6.22 o                         
   4   5   6        224.17        180.54         3.75 o                         
   5   5   6         25.68         21.52         1.94 o                         
   6   5   6        239.71        194.08         4.26 o                         
   7   5   6        171.81        158.57         4.98 o                         
   8   5   6         62.26         71.01         3.92 o                         
   9   5   6         93.63         87.26         4.88 o                         
  10   5   6        152.68        139.87         6.11 o                         
  11   5   6        823.01        876.32        14.91 o                         
  12   5   6        212.84        213.18         8.89 o                         
  13   5   6        105.21         92.14         7.23 o                         
 -15   6   6        512.29        572.92        22.05 o                         
 -14   6   6        119.84        122.16         9.48 o                         
 -13   6   6         32.87         38.55         6.37 o                         
 -12   6   6         92.67        106.19         6.20 o                         
 -11   6   6        568.92        511.22        10.86 o                         
 -10   6   6        175.22        178.63         6.74 o                         
  -9   6   6        426.93        409.02         7.75 o                         
  -8   6   6        256.41        273.14         5.29 o                         
  -7   6   6          6.18         11.78         1.89 o                         
  -6   6   6          3.87          9.36         1.63 o                         
  -5   6   6        117.04        113.73         3.22 o                         
  -4   6   6       3113.10       3129.20        26.71 o                         
  -3   6   6       2474.11       2730.65        24.04 o                         
  -2   6   6       3381.52       3694.77        30.79 o                         
  -1   6   6       3618.76       4293.52        35.54 o                         
   0   6   6        542.73        540.85         6.20 o                         
   1   6   6        665.23        780.69         7.33 o                         
   2   6   6         96.59        103.14         2.43 o                         
   3   6   6       3201.25       3411.08        26.88 o                         
   4   6   6        304.55        291.16         4.74 o                         
   5   6   6       1270.50       1304.35        11.75 o                         
   6   6   6        266.77        236.44         5.32 o                         
   7   6   6        857.73        845.36        10.59 o                         
   8   6   6        113.58        113.55         4.63 o                         
   9   6   6        154.21        158.42         6.07 o                         
  10   6   6         64.41         60.72         5.19 o                         
  11   6   6         17.33         21.07         4.83 o                         
  12   6   6        409.90        447.34        12.32 o                         
  13   6   6        330.72        343.76        11.45 o                         
 -15   7   6        319.04        342.37        15.19 o                         
 -14   7   6          1.10          2.71         6.64 o                         
 -13   7   6         93.06        101.01         7.22 o                         
 -12   7   6         10.67          9.55         4.83 o                         
 -11   7   6        185.24        164.86         6.70 o                         
 -10   7   6        248.34        234.05         7.63 o                         
  -9   7   6        429.26        403.44         7.80 o                         
  -8   7   6         12.39          7.18         2.16 o                         
  -7   7   6        207.10        236.73         4.60 o                         
  -6   7   6       4957.42       5250.39        41.73 o                         
  -5   7   6       2213.00       2385.49        20.47 o                         
  -4   7   6        391.17        438.96         5.28 o                         
  -3   7   6         12.93         13.94         1.58 o                         
  -2   7   6         11.79         10.28         1.32 o                         
  -1   7   6       3357.48       3678.05        29.86 o                         
   0   7   6        419.42        429.59         5.64 o                         
   1   7   6         16.78         31.31         1.49 o                         
   2   7   6        729.03        792.53         7.79 o                         
   3   7   6        741.24        698.46         7.45 o                         
   4   7   6        819.24        864.48         8.34 o                         
   5   7   6        483.54        574.69         6.48 o                         
   6   7   6        331.65        325.19         5.82 o                         
   7   7   6          0.12          5.22         2.49 o                         
   8   7   6        286.78        236.21         6.47 o                         
   9   7   6       1732.27       1629.90        20.31 o                         
  10   7   6        464.18        460.79        10.28 o                         
  11   7   6         34.09         29.03         4.84 o                         
  12   7   6        259.38        269.29        11.32 o                         
  13   7   6        257.84        248.29        10.23 o                         
 -15   8   6        322.62        299.87        16.26 o                         
 -14   8   6          0.37          6.58         6.88 o                         
 -13   8   6         43.49         70.87         7.03 o                         
 -12   8   6        148.61        165.70         8.20 o                         
 -11   8   6        164.19        217.15         7.82 o                         
 -10   8   6         39.83         49.24         4.49 o                         
  -9   8   6       2225.43       2119.18        23.89 o                         
  -8   8   6        290.09        330.56         5.75 o                         
  -7   8   6         95.62         90.64         3.22 o                         
  -6   8   6        220.24        283.77         5.41 o                         
  -5   8   6         77.97        100.38         2.76 o                         
  -4   8   6        554.39        535.53         6.04 o                         
  -3   8   6       4455.52       5329.53        42.75 o                         
  -2   8   6       3489.81       4003.15        32.52 o                         
  -1   8   6       8104.34       8540.61        67.15 o                         
   0   8   6       5044.55       5537.81        41.10 o                         
   1   8   6       1628.76       1678.32        13.69 o                         
   2   8   6       1182.24       1027.19         9.01 o                         
   3   8   6       6433.22       7052.74        49.27 o
[truncated: 631,884 more chars]
