# Supplementary material for: Synthesis and crystal structures of a bis­(3-hy­droxy-cyclo­hex-2-en-1-one) and two hexa­hydro­quinoline derivatives
Source: Acta Crystallogr E Crystallogr Commun. 2020 Jan 3;76(Pt 2):125–31. doi: 10.1107/S2056989019017018 (PMC7001840; doi:10.1107/S2056989019017018)
Supplement: Supplementary file 6 [file e-76-00125-IIIsup4.hkl]

data_III                                                                        
_shelx_title ' CL_3SS83_5_0m in P21/n No14' 
_shelx_refln_list_code          4                                               
_shelx_F_calc_maximum      202.54                                               
_exptl_crystal_F_000       936.00                                               
_reflns_d_resolution_high  0.7496                                               
                                                                                
loop_                                                                           
 _space_group_symop_operation_xyz                                               
 'x, y, z'                                                                      
 '-x+1/2, y+1/2, -z+1/2'                                                        
 '-x, -y, -z'                                                                   
 'x-1/2, -y-1/2, z-1/2'                                                         
                                                                                
_cell_length_a    11.6527                                                       
_cell_length_b    18.1986                                                       
_cell_length_c    12.3435                                                       
_cell_angle_alpha  90.000                                                       
_cell_angle_beta  114.876                                                       
_cell_angle_gamma  90.000                                                       
                                                                                
_shelx_F_squared_multiplier     1.000                                           
                                                                                
loop_                                                                           
 _refln_index_h                                                                 
 _refln_index_k                                                                 
 _refln_index_l                                                                 
 _refln_F_squared_calc                                                          
 _refln_F_squared_meas                                                          
 _refln_F_squared_sigma                                                         
 _refln_observed_status                                                         
   2   0   0       1050.08        691.18        14.12 o                         
   4   0   0        706.38        869.76        11.92 o                         
   6   0   0         27.43         35.75         3.49 o                         
   8   0   0       2453.90       2525.11        33.55 o                         
  10   0   0        150.63        199.15        11.10 o                         
  12   0   0         33.17         47.55        10.78 o                         
  14   0   0          2.54        -16.69        16.75 o                         
   2   1   0       1594.83       1308.00         9.00 o                         
   3   1   0       1022.32        710.76         6.10 o                         
   4   1   0        236.21        231.27         3.90 o                         
   5   1   0       3037.96       3187.44        21.58 o                         
   6   1   0        130.50        132.32         3.67 o                         
   7   1   0         78.31         79.10         3.56 o                         
   8   1   0        691.62        664.50         9.51 o                         
   9   1   0        126.79        125.44         6.51 o                         
  10   1   0        548.86        495.96        11.69 o                         
  11   1   0        135.81         93.11         6.98 o                         
  12   1   0         94.78        103.47         8.55 o                         
  13   1   0         19.95         16.00         9.49 o                         
  14   1   0         10.25         26.60         9.07 o                         
   1   2   0      17744.81      16274.67       230.43 o                         
   2   2   0        814.10        598.08         4.91 o                         
   3   2   0       1831.17       2088.92        14.08 o                         
   4   2   0       2424.00       2329.59        16.06 o                         
   5   2   0          2.37          3.94         1.91 o                         
   6   2   0         29.97         22.32         2.18 o                         
   7   2   0        328.88        330.77         6.04 o                         
   8   2   0        110.53        110.89         4.83 o                         
   9   2   0        409.78        413.37         9.86 o                         
  10   2   0         27.46         20.53         5.13 o                         
  11   2   0         10.40         28.24         5.58 o                         
  12   2   0        153.33        161.33         9.81 o                         
  13   2   0          5.42         12.34         7.74 o                         
  14   2   0          0.74         -9.59         9.59 o                         
   1   3   0       6250.72       6035.14        34.20 o                         
   2   3   0        186.62         78.97         2.34 o                         
   3   3   0          3.45          2.00         1.36 o                         
   4   3   0       9624.44      10653.53        62.66 o                         
   5   3   0        346.21        420.55         5.20 o                         
   6   3   0         51.84         40.03         2.46 o                         
   7   3   0        396.05        383.83         6.41 o                         
   8   3   0        487.08        449.78         8.41 o                         
   9   3   0       1819.68       1666.89        19.61 o                         
  10   3   0        370.17        336.01        10.95 o                         
  11   3   0        110.44         85.43         6.90 o                         
  12   3   0         69.60         80.89         8.22 o                         
  13   3   0         55.59         58.39        10.45 o                         
   0   4   0        783.82        564.02         8.55 o                         
   1   4   0       2516.62       2326.72        14.71 o                         
   2   4   0         55.17         40.14         1.60 o                         
   3   4   0        167.53        119.94         2.39 o                         
   4   4   0       1245.90       1403.52        10.61 o                         
   5   4   0        535.15        468.05         6.01 o                         
   6   4   0        529.25        617.99         7.64 o                         
   7   4   0          6.99          3.95         2.24 o                         
   8   4   0         11.65          9.94         3.13 o                         
   9   4   0        326.98        269.79         8.11 o                         
  10   4   0          8.74         13.72         4.75 o                         
  11   4   0         34.04         37.01         5.64 o                         
  12   4   0         13.09          8.86         7.06 o                         
  13   4   0        179.69        192.77        12.72 o                         
   1   5   0        166.86        209.84         3.12 o                         
   2   5   0        443.17        394.13         4.46 o                         
   3   5   0        297.47        355.95         4.45 o                         
   4   5   0        143.58        164.22         3.60 o                         
   5   5   0        215.70        255.74         5.69 o                         
   6   5   0        288.57        292.17         5.70 o                         
   7   5   0          0.13          2.66         2.22 o                         
   8   5   0       1799.90       1776.29        18.23 o                         
   9   5   0        485.38        450.71        10.46 o                         
  10   5   0          0.04          4.24         4.77 o                         
  11   5   0         65.37         57.26         7.14 o                         
  12   5   0         18.30         17.87         6.66 o                         
  13   5   0         57.58         67.37         9.67 o                         
   0   6   0        184.23        252.70         4.26 o                         
   1   6   0       1945.17       2024.47        13.44 o                         
   2   6   0        846.13        836.14         7.03 o                         
   3   6   0         77.70         79.27         2.19 o                         
   4   6   0        518.96        538.92         6.71 o                         
   5   6   0         10.09         20.90         2.01 o                         
   6   6   0          9.13          0.87         2.11 o                         
   7   6   0         36.30         28.52         2.88 o                         
   8   6   0        732.49        793.25        11.62 o                         
   9   6   0       1316.40       1250.73        18.89 o                         
  10   6   0          0.55          1.51         4.69 o                         
  11   6   0         61.52         53.70         6.98 o                         
  12   6   0         47.07         49.57         9.46 o                         
  13   6   0         51.41         58.75         9.45 o                         
   1   7   0         94.68         91.69         2.87 o                         
   2   7   0        365.17        390.32         4.61 o                         
   3   7   0         64.23         44.38         2.18 o                         
   4   7   0       1389.62       1344.65        10.40 o                         
   5   7   0          6.89          2.91         1.53 o                         
   6   7   0         12.82         14.36         2.32 o                         
   7   7   0         91.03        108.39         4.53 o                         
   8   7   0          2.99          0.07         3.46 o                         
   9   7   0       1177.52       1198.83        20.68 o                         
  10   7   0          0.61         -4.61         4.61 o                         
  11   7   0         54.58         70.16         7.63 o                         
  12   7   0          0.82          6.42         7.34 o                         
  13   7   0         19.29         31.24         8.68 o                         
   0   8   0        267.08        262.69         5.52 o                         
   1   8   0       1084.18       1198.98         9.51 o                         
   2   8   0         93.18        114.12         3.19 o                         
   3   8   0        182.50        204.31         4.56 o                         
   4   8   0       1911.00       2090.54        14.02 o                         
   5   8   0        274.27        276.85         5.80 o                         
   6   8   0        171.34        138.87         4.94 o                         
   7   8   0        156.52        160.30         5.68 o                         
   8   8   0        322.91        350.50         9.02 o                         
   9   8   0        284.50        291.23        11.26 o                         
  10   8   0        567.14        539.53        15.19 o                         
  11   8   0         58.96         65.40         8.56 o                         
  12   8   0          2.50         -2.12         6.89 o                         
  13   8   0         67.25         68.37         9.53 o                         
   1   9   0         25.52         25.06         1.91 o                         
   2   9   0       1902.93       2086.58        14.18 o                         
   3   9   0        129.97        120.98         4.17 o                         
   4   9   0       2805.97       3136.01        20.78 o                         
   5   9   0        463.15        452.28         6.73 o                         
   6   9   0         21.14         17.21         3.19 o                         
   7   9   0       1547.61       1558.38        16.54 o                         
   8   9   0        910.59        903.33        13.61 o                         
   9   9   0        367.80        354.81        11.08 o                         
  10   9   0         22.20         14.98         5.66 o                         
  11   9   0         33.65         22.21         7.05 o                         
  12   9   0         15.82         23.42         8.08 o                         
  13   9   0          0.02         -1.64         7.51 o                         
   0  10   0        523.88        502.43         9.26 o                         
   1  10   0          1.10          2.15         1.68 o                         
   2  10   0        983.17       1099.44         9.52 o                         
   3  10   0         92.11        109.53         3.28 o                         
   4  10   0        311.28        299.82         5.22 o                         
   5  10   0          4.39          1.14         2.31 o                         
   6  10   0         15.96          4.76         3.16 o                         
   7  10   0       1170.29       1190.07        14.67 o                         
   8  10   0         63.52         39.77         4.97 o                         
   9  10   0        229.91        253.93         9.47 o                         
  10  10   0         13.01         22.22         5.73 o                         
  11  10   0         30.03         23.25         7.93 o                         
  12  10   0        459.91        537.59        19.56 o                         
   1  11   0         62.70         51.67         2.46 o                         
   2  11   0         53.16         35.27         2.40 o                         
   3  11   0         46.63         51.75         2.52 o                         
   4  11   0        169.80        187.34         6.68 o                         
   5  11   0        209.62        215.44         8.81 o                         
   6  11   0        367.38        336.03         7.45 o                         
   7  11   0          0.00         -1.82         3.45 o                         
   8  11   0        172.97        170.35         7.28 o                         
   9  11   0         81.06         98.43         7.17 o                         
  10  11   0        231.06        226.60        10.23 o                         
  11  11   0          4.41         13.83         7.78 o                         
  12  11   0        109.50        134.24        12.09 o                         
   0  12   0       1924.58       1976.43        20.62 o                         
   1  12   0       1282.26       1213.58        10.75 o                         
   2  12   0        213.10        250.39         5.13 o                         
   3  12   0        167.93        153.09         4.14 o                         
   4  12   0        101.99        125.72         4.45 o                         
   5  12   0         88.41         71.74         4.34 o                         
   6  12   0        607.26        644.97         9.86 o                         
   7  12   0        103.71         82.34         5.33 o                         
   8  12   0        312.54        308.73        10.01 o                         
   9  12   0          8.77          7.59         5.51 o                         
  10  12   0         33.40         44.11         8.16 o                         
  11  12   0        257.80        344.47        16.87 o                         
  12  12   0        111.37        123.91        11.98 o                         
   1  13   0        422.03        387.34         6.05 o                         
   2  13   0          0.07          1.45         2.15 o                         
   3  13   0          6.50          3.71         2.38 o                         
   4  13   0        605.87        575.29         8.82 o                         
   5  13   0         10.24          8.43         3.08 o                         
   6  13   0        826.05        838.90        12.13 o                         
   7  13   0          0.02          1.20         3.94 o                         
   8  13   0          3.09         -4.40         4.40 o                         
   9  13   0         19.65         28.60         6.28 o                         
  10  13   0          0.60          4.69         7.37 o                         
  11  13   0          9.12          4.94         8.23 o                         
   0  14   0        491.72        529.53        12.82 o                         
   1  14   0         83.76         86.76         4.68 o                         
   2  14   0        220.55        222.27         6.60 o                         
   3  14   0         20.12         15.13         3.02 o                         
   4  14   0         48.57         35.16         3.48 o                         
   5  14   0         63.48         59.96         4.46 o                         
   6  14   0        101.55        115.84         5.81 o                         
   7  14   0         74.17         94.02         6.70 o                         
   8  14   0          5.18          4.67         5.03 o                         
   9  14   0          7.40         11.20         6.32 o                         
  10  14   0        122.61        142.58        11.13 o                         
  11  14   0         98.54        107.22        11.41 o                         
   1  15   0         71.63         59.95         3.92 o                         
   2  15   0        791.69        752.95        11.40 o                         
   3  15   0        779.18        845.49        12.04 o                         
   4  15   0        803.69        823.92        12.00 o                         
   5  15   0        136.01        135.36         6.24 o                         
   6  15   0        463.68        431.14        13.28 o                         
   7  15   0          8.74          2.84         4.87 o                         
   8  15   0         23.37         16.77         6.15 o                         
   9  15   0         41.80         35.18         7.81 o                         
  10  15   0        123.48        159.34        14.22 o                         
  11  15   0          4.61         -8.70        10.80 o                         
   0  16   0         40.34         26.23         4.90 o                         
   1  16   0        259.08        269.19        10.26 o                         
   2  16   0        136.35        135.66         6.35 o                         
   3  16   0        192.30        189.29         7.00 o                         
   4  16   0          6.42          6.17         3.59 o                         
   5  16   0        138.10        134.59         6.57 o                         
   6  16   0         29.57         35.71         4.91 o                         
   7  16   0         14.46          6.96         4.78 o                         
   8  16   0        190.23        192.32        11.66 o                         
   9  16   0          8.63          4.68         7.09 o                         
  10  16   0          2.91          0.71        10.29 o                         
   1  17   0        113.55        122.35         5.54 o                         
   2  17   0        682.20        684.72        12.16 o                         
   3  17   0         16.10         21.10         4.12 o                         
   4  17   0         72.82         84.04         5.95 o                         
   5  17   0        803.17        807.90        14.93 o                         
   6  17   0       1104.09       1166.31        16.95 o                         
   7  17   0        250.22        250.21        11.66 o                         
   8  17   0          0.17         -1.26         7.55 o                         
   9  17   0         15.19         19.91         8.39 o                         
  10  17   0        146.88        157.37        15.35 o                         
   0  18   0        428.35        473.54        15.42 o                         
   1  18   0        178.10        173.28         7.35 o                         
   2  18   0        790.76        818.92        13.28 o                         
   3  18   0        483.43        492.71        11.28 o                         
   4  18   0        104.60         93.71         6.86 o                         
   5  18   0          0.52         -4.37         4.37 o                         
   6  18   0         26.53         26.21         5.79 o                         
   7  18   0        157.54        155.92        11.41 o                         
   8  18   0          0.01         -6.65         6.65 o                         
   9  18   0          5.65         -2.61         8.30 o                         
   1  19   0         50.80         50.47         5.80 o                         
   2  19   0         48.84         40.48         5.79 o                         
   3  19   0         47.83         49.38         5.38 o                         
   4  19   0        175.88        192.53         8.53 o                         
   5  19   0         69.68         78.88         7.11 o                         
   6  19   0         41.40         27.78         7.55 o                         
   7  19   0          3.03          3.73         6.85 o                         
   8  19   0          8.31         16.21         8.21 o                         
   0  20   0         64.56         48.51         8.12 o                         
   1  20   0          1.26          0.85         4.52 o                         
   2  20   0        453.34        455.26        12.87 o                         
   3  20   0        328.79        334.57        15.26 o                         
   4  20   0          0.03         10.94         6.47 o                         
   5  20   0          7.68          7.16         6.33 o                         
   6  20   0         32.95         24.17         7.22 o                         
   7  20   0         23.90         15.13        10.03 o                         
   1  21   0         56.64         52.68         7.46 o                         
   2  21   0        457.55        461.98        17.23 o                         
   3  21   0         13.35         18.32         6.57 o                         
   4  21   0          1.20         -6.38         7.09 o                         
   5  21   0         16.52         18.21         6.65 o                         
   6  21   0        197.65        236.31        12.47 o                         
   7  21   0         84.74        124.30        14.07 o                         
   0  22   0        218.10        189.40        16.66 o                         
   1  22   0          1.29          4.59         6.36 o                         
   2  22   0          3.49          8.53         6.54 o                         
   3  22   0        124.71        119.58        11.17 o                         
   4  22   0         61.14         43.36         7.86 o                         
   5  22   0        131.17        132.34        10.77 o                         
   1  23   0         23.13         15.89         8.05 o                         
   2  23   0        443.17        431.59        16.60 o                         
   3  23   0         10.82         17.80         7.27 o                         
   4  23   0        197.46        206.40        13.47 o                         
   0  24   0         68.71        108.37        13.42 o                         
   1  24   0        161.51        179.70        11.95 o                         
   2  24   0         57.08         67.22         9.48 o                         
 -13   0   1        106.28         76.68        13.47 o                         
 -11   0   1        502.29        425.29        15.91 o                         
  -9   0   1       1284.26       1236.68        21.51 o                         
  -7   0   1         71.96         53.95         5.06 o                         
  -5   0   1       3301.14       3783.24        32.46 o                         
  -3   0   1       1847.11       2303.54        22.24 o                         
   1   0   1       4196.19       3552.29       102.50 o                         
   3   0   1       6710.43       6266.40        55.49 o                         
   5   0   1       3200.43       3750.67        32.46 o                         
   7   0   1        213.57        209.30         7.35 o                         
   9   0   1         12.85          9.18         5.80 o                         
  11   0   1         21.21         11.93         8.38 o                         
  13   0   1        184.20        208.30        21.61 o                         
 -14   1   1         80.53        137.09        11.47 o                         
 -13   1   1          8.41          6.55         7.87 o                         
 -12   1   1         79.73         89.35         8.00 o                         
 -11   1   1        138.71        128.26         7.10 o                         
 -10   1   1        355.33        318.17         9.73 o                         
  -9   1   1         64.45         67.99         4.70 o                         
  -8   1   1        125.09        108.11         4.54 o                         
  -7   1   1        116.93        104.29         3.75 o                         
  -6   1   1        981.96       1219.44        10.48 o                         
  -5   1   1        223.77        236.26         3.99 o                         
  -4   1   1         45.33         14.27         1.63 o                         
  -3   1   1       2038.24       1911.41        12.66 o                         
  -2   1   1        295.56        207.56         2.99 o                         
   0   1   1         82.28         -0.38         0.38 o                         
   1   1   1       3587.14       3410.72        22.70 o                         
   2   1   1          3.50         36.93         1.58 o                         
   3   1   1        791.22        820.96         7.13 o                         
   4   1   1        597.46        665.09         6.51 o                         
   5   1   1        730.44        940.84         8.39 o                         
   6   1   1        173.91        164.55         3.90 o                         
   7   1   1        476.01        489.23         7.50 o                         
   8   1   1         95.81        128.09         5.29 o                         
   9   1   1        464.21        468.62        10.35 o                         
  10   1   1        403.37        345.74        11.13 o                         
  11   1   1          0.11         -1.54         4.86 o                         
  12   1   1          9.41         23.54         7.98 o                         
  13   1   1         14.64         22.72         8.86 o                         
 -14   2   1         25.43         13.48         9.35 o                         
 -13   2   1         18.07          8.45         6.91 o                         
 -12   2   1         39.18         26.51         6.65 o                         
 -11   2   1         26.70         32.44         5.45 o                         
 -10   2   1        349.20        343.22        11.45 o                         
  -9   2   1       1087.60       1085.36        13.63 o                         
  -8   2   1        121.32         83.66         4.37 o                         
  -7   2   1        398.57        395.24         6.07 o                         
  -6   2   1        462.60        556.12         6.48 o                         
  -5   2   1       1039.29       1086.38         9.32 o                         
  -4   2   1       1234.68       1174.02         9.26 o                         
  -3   2   1       1526.14       1288.62         8.93 o                         
  -2   2   1        322.14        153.74         2.59 o                         
  -1   2   1        516.24        656.89         5.58 o                         
   0   2   1       6097.46       5545.33        43.81 o                         
   1   2   1      12988.50      13165.66       103.68 o                         
   2   2   1        525.00        423.55         5.01 o                         
   3   2   1        212.20        168.95         3.52 o                         
   4   2   1       1017.17       1082.31         9.76 o                         
   5   2   1        106.00        117.85         3.58 o                         
   6   2   1         10.88         19.52         2.15 o                         
   7   2   1          0.04          3.39         2.53 o                         
   8   2   1        321.03        319.27         8.42 o                         
   9   2   1         13.96          9.17         4.62 o                         
  10   2   1         48.28         35.28         5.07 o                         
  11   2   1          3.20          6.69         5.27 o                         
  12   2   1         35.78         38.43         7.82 o                         
  13   2   1          0.65         -2.01         7.37 o                         
 -14   3   1         38.17         61.66        10.02 o                         
 -13   3   1          0.05          4.40         7.51 o                         
 -12   3   1          4.38         -5.82         5.82 o                         
 -11   3   1        225.61        212.47         9.63 o                         
 -10   3   1        948.88        823.24        14.25 o                         
  -9   3   1       2332.56       2365.73        22.58 o                         
  -8   3   1        208.02        185.10         6.30 o                         
  -7   3   1          7.37          8.36         2.13 o                         
  -6   3   1         24.38         13.05         1.92 o                         
  -5   3   1        293.35        324.35         4.61 o                         
  -4   3   1        623.32        718.60         6.76 o                         
  -3   3   1       2027.86       2410.85        14.47 o                         
  -2   3   1       2195.94       2062.12        12.35 o                         
  -1   3   1       8475.97       7724.72        43.41 o                         
   0   3   1       7856.47       7281.14        48.04 o                         
   1   3   1        476.27        542.47         4.59 o                         
   2   3   1       1090.23       1193.81         9.33 o                         
   3   3   1          2.84          0.95         1.72 o                         
   4   3   1        283.95        285.17         4.70 o                         
   5   3   1        610.98        633.65         7.10 o                         
   6   3   1          5.55          4.51         2.21 o                         
   7   3   1         87.83         96.55         4.05 o                         
   8   3   1         31.93         31.33         3.55 o                         
   9   3   1        899.56        799.56        13.94 o                         
  10   3   1          3.60          0.26         4.27 o                         
  11   3   1          1.12         -4.79         4.79 o                         
  12   3   1          0.57          0.18         6.71 o                         
  13   3   1          4.85          3.28         8.23 o                         
 -14   4   1        142.36        151.74        13.55 o                         
 -13   4   1         38.27         47.03         9.48 o                         
 -12   4   1        207.07        203.82        11.86 o                         
 -11   4   1          1.64         -2.20         4.61 o                         
 -10   4   1        401.53        344.68         9.92 o                         
  -9   4   1        402.19        374.36         9.40 o                         
  -8   4   1         18.25         19.85         3.23 o                         
  -7   4   1        244.16        221.69         4.80 o                         
  -6   4   1        297.17        353.49         5.18 o                         
  -5   4   1       1834.82       2222.21        15.82 o                         
  -4   4   1       2502.04       2454.07        15.28 o                         
  -3   4   1         40.65         66.58         1.96 o                         
  -2   4   1       1489.37       1819.34        11.89 o                         
  -1   4   1      17242.79      18702.36       106.07 o                         
   0   4   1        633.19        595.43         5.01 o                         
   1   4   1         45.76         24.59         1.60 o                         
   2   4   1       2119.64       2153.93        14.46 o                         
   3   4   1        619.77        618.92         6.77 o                         
   4   4   1        544.90        595.74         7.14 o                         
   5   4   1          0.55          0.38         1.80 o                         
   6   4   1        580.65        563.17         7.18 o                         
   7   4   1          0.04         -1.55         2.26 o                         
   8   4   1       1323.88       1250.24        14.11 o                         
   9   4   1        118.13        139.79         7.88 o                         
  10   4   1          5.80         13.37         4.58 o                         
  11   4   1          3.29          3.61         5.35 o                         
  12   4   1         67.38         56.50         8.98 o                         
  13   4   1          2.15          6.37         7.74 o                         
 -14   5   1         33.70         51.25        12.58 o                         
 -13   5   1        152.50        135.62        11.03 o                         
 -12   5   1          6.60          0.48         6.09 o                         
 -11   5   1          1.35          2.67         5.11 o                         
 -10   5   1        111.98         85.07         6.19 o                         
  -9   5   1        312.56        245.07         8.60 o                         
  -8   5   1         11.82         10.92         3.78 o                         
  -7   5   1        787.27        752.12         8.82 o                         
  -6   5   1          9.89         21.55         2.11 o                         
  -5   5   1       3421.75       3682.75        22.30 o                         
  -4   5   1        100.34        121.41         2.89 o                         
  -3   5   1       1496.15       1421.35         9.84 o                         
  -2   5   1       1178.45       1338.88         9.84 o                         
  -1   5   1          4.23         -0.59         1.33 o                         
   0   5   1       3632.94       3299.21        19.99 o                         
   1   5   1        359.60        368.76         4.15 o                         
   2   5   1       2488.35       2670.72        16.61 o                         
   3   5   1       1157.21       1124.54         9.46 o                         
   4   5   1        591.13        580.29         7.68 o                         
   5   5   1        778.02        875.53         8.75 o                         
   6   5   1          8.65         12.02         2.46 o                         
   7   5   1        820.65        775.02         9.61 o                         
   8   5   1          2.24          0.65         3.25 o                         
   9   5   1          5.49         -1.75         4.04 o                         
  10   5   1        825.31        762.68        14.87 o                         
  11   5   1         27.30         17.64         6.37 o                         
  12   5   1         18.34         27.82         8.10 o                         
  13   5   1         74.50        100.75        10.29 o                         
 -14   6   1         12.25         10.67         9.06 o                         
 -13   6   1         10.33          3.90         7.62 o                         
 -12   6   1          9.46         -5.77         5.91 o                         
 -11   6   1         88.49        100.66         7.63 o                         
 -10   6   1          8.51          4.78         4.90 o                         
  -9   6   1         59.60         54.99         5.72 o                         
  -8   6   1        135.98        127.96         5.00 o                         
  -7   6   1        892.91        928.41        10.36 o                         
  -6   6   1        707.00        719.33         8.22 o                         
  -5   6   1       7630.86       8390.28        48.19 o                         
  -4   6   1       2656.16       2823.73        17.74 o                         
  -3   6   1       1738.90       1805.51        11.82 o                         
  -2   6   1        169.83        154.35         4.44 o                         
  -1   6   1         77.73         67.14         2.34 o                         
   0   6   1          0.92         -1.29         1.29 o                         
   1   6   1        702.69        844.50         7.18 o                         
   2   6   1       8875.21       9626.80        55.23 o                         
   3   6   1        730.88        721.35         7.60 o                         
   4   6   1         96.58         92.00         3.38 o                         
   5   6   1         38.15         40.12         2.60 o                         
   6   6   1        261.99        242.34         5.48 o                         
   7   6   1       1116.68       1124.60        12.95 o                         
   8   6   1        650.76        615.43        12.89 o                         
   9   6   1          3.62          2.85         4.53 o                         
  10   6   1         42.66         44.89         6.12 o                         
  11   6   1         12.52         12.74         5.91 o                         
  12   6   1          0.11          9.43         7.80 o                         
  13   6   1         49.78         65.73        10.28 o                         
 -13   7   1        108.46        131.90        10.56 o                         
 -12   7   1        287.24        287.63        13.21 o                         
 -11   7   1        151.18        141.16         8.74 o                         
 -10   7   1         11.32          9.74         4.76 o                         
  -9   7   1          0.04          4.67         4.39 o                         
  -8   7   1         31.65         20.91         3.63 o                         
  -7   7   1        108.49         94.19         4.00 o                         
  -6   7   1        412.26        419.04         6.02 o                         
  -5   7   1       1177.10       1336.93        10.76 o                         
  -4   7   1          3.98         15.68         1.60 o                         
  -3   7   1         97.47        104.71         2.75 o                         
  -2   7   1         54.10         75.15         2.47 o                         
  -1   7   1        278.40        234.68         3.44 o                         
   0   7   1        167.34        165.15         3.03 o                         
   1   7   1        152.56        173.64         4.05 o                         
   2   7   1         32.43         54.20         2.70 o                         
   3   7   1         66.44         99.92         3.11 o                         
   4   7   1        813.63        863.99         8.00 o                         
   5   7   1        432.23        432.18         8.20 o                         
   6   7   1        199.91        180.23         5.43 o                         
   7   7   1        557.29        550.49        10.20 o                         
   8   7   1       1028.10        907.94        14.41 o                         
   9   7   1        376.12        344.23        10.75 o                         
  10   7   1         44.35         55.47         6.61 o                         
  11   7   1          1.23         -3.10         6.28 o                         
  12   7   1          2.35          5.91         6.98 o                         
  13   7   1          2.60          4.72         8.09 o                         
 -13   8   1          7.63         12.17         7.17 o                         
 -12   8   1          4.84         -5.22         7.48 o                         
 -11   8   1          3.01          6.15         5.63 o                         
 -10   8   1          0.73          1.77         4.53 o                         
  -9   8   1       1650.23       1665.27        20.70 o                         
  -8   8   1         42.18         39.60         4.33 o                         
  -7   8   1        839.48        778.25        10.84 o                         
  -6   8   1        209.20        202.22         4.95 o                         
  -5   8   1        223.16        231.65         4.33 o                         
  -4   8   1        258.35        291.19         4.20 o                         
  -3   8   1       1027.29       1146.07         8.94 o                         
  -2   8   1        684.56        816.41         6.99 o                         
  -1   8   1         31.30         40.35         2.04 o                         
   0   8   1        134.27        148.12         3.16 o                         
   1   8   1        479.36        519.22         5.34 o                         
   2   8   1         75.68         97.98         2.60 o                         
   3   8   1       2406.02       2531.70        16.10 o                         
   4   8   1        151.15        169.67         4.16 o                         
   5   8   1        103.79        109.31         4.02 o                         
   6   8   1         10.35          3.91         2.83 o                         
   7   8   1         56.76         72.89         4.80 o                         
   8   8   1        160.78        163.03         7.80 o                         
   9   8   1          9.29          2.50         4.75 o                         
  10   8   1        366.81        329.47        11.46 o                         
  11   8   1         79.17         80.55         8.90 o                         
  12   8   1         67.73         68.01         9.17 o                         
 -13   9   1         35.92         34.27         8.22 o                         
 -12   9   1         84.82         73.10         8.76 o                         
 -11   9   1        151.35        138.75         9.00 o                         
 -10   9   1        160.21        152.73         8.36 o                         
  -9   9   1       2681.55       2675.50        29.53 o                         
  -8   9   1        688.53        697.53        11.65 o                         
  -7   9   1       1141.04       1040.97        12.71 o                         
  -6   9   1         67.36         61.66         3.22 o                         
  -5   9   1        108.14         77.99         2.91 o                         
  -4   9   1       2232.62       2291.33        14.83 o                         
  -3   9   1          7.17          3.83         1.66 o                         
  -2   9   1        593.90        650.82         6.75 o                         
  -1   9   1       2025.94       2146.57        13.68 o                         
   0   9   1          1.56          2.88         1.44 o                         
   1   9   1         97.09         88.06         3.07 o                         
   2   9   1        195.99        184.77         4.38 o                         
   3   9   1       2120.95       2196.56        15.36 o                         
   4   9   1       1366.41       1342.77        12.25 o                         
   5   9   1         24.56         23.64         2.98 o                         
   6   9   1        229.75        260.22         7.17 o                         
   7   9   1          2.39          2.38         3.29 o                         
   8   9   1        141.68        133.47         7.19 o                         
   9   9   1          1.72          8.16         4.85 o                         
  10   9   1        102.68        102.65         8.02 o                         
  11   9   1        114.29        120.48        10.14 o                         
  12   9   1        149.06        136.57        11.05 o                         
 -13  10   1         24.60         15.68         7.96 o                         
 -12  10   1         15.49         13.51         7.21 o                         
 -11  10   1         19.33         18.89         6.58 o                         
 -10  10   1        549.63        525.56        14.43 o                         
  -9  10   1        139.62        165.18         7.54 o                         
  -8  10   1         37.05         43.34         4.84 o                         
  -7  10   1        290.14        303.45         7.60 o                         
  -6  10   1        115.75        103.93         4.36 o                         
  -5  10   1        117.95        140.48         3.70 o                         
  -4  10   1        140.84        147.15         4.12 o                         
  -3  10   1       1012.79       1081.84         9.24 o                         
  -2  10   1        256.90        246.56         4.74 o                         
  -1  10   1          9.24         16.79         1.67 o                         
   0  10   1       1086.58       1013.26         9.39 o                         
   1  10   1        157.00        141.64         3.21 o                         
   2  10   1        566.29        595.54         6.62 o                         
   3  10   1        499.95        513.83         7.59 o                         
   4  10   1        101.36        131.35         4.10 o                         
   5  10   1        145.84        129.72         4.89 o                         
   6  10   1        431.50        454.89         8.64 o                         
   7  10   1        401.88        408.81         9.24 o                         
   8  10   1        465.26        472.35        10.96 o                         
   9  10   1          7.75          4.81         4.92 o                         
  10  10   1          0.46         -3.20         5.60 o                         
  11  10   1         56.83         68.36         9.85 o                         
  12  10   1         65.80         65.41         9.58 o                         
 -12  11   1          0.74          3.41         7.49 o                         
 -11  11   1         22.59         19.73         7.57 o                         
 -10  11   1       1500.37       1514.56        24.45 o                         
  -9  11   1          6.73          4.49         4.66 o                         
  -8  11   1         14.47         10.73         4.24 o                         
  -7  11   1        200.21        178.80         6.41 o                         
  -6  11   1        955.02        902.21        11.11 o                         
  -5  11   1        685.92        753.28         9.22 o                         
  -4  11   1          0.73         -0.68         1.70 o                         
  -3  11   1        359.31        345.40         5.34 o                         
  -2  11   1        234.98        221.60         5.68 o                         
  -1  11   1        264.07        319.56         4.45 o                         
   0  11   1          0.43         -1.46         1.46 o                         
   1  11   1       1089.06       1186.92        10.35 o                         
   2  11   1         64.97         71.86         3.14 o                         
   3  11   1        164.09        181.10         4.67 o                         
   4  11   1          0.18         -1.80         2.22 o                         
   5  11   1          1.03          2.05         2.69 o                         
   6  11   1        191.86        185.41         6.41 o                         
   7  11   1         47.67         51.73         4.51 o                         
   8  11   1         35.38         46.40         5.28 o                         
   9  11   1         38.20         33.12         6.99 o                         
  10  11   1         60.88         65.67         7.94 o                         
  11  11   1        169.21        179.03        15.10 o                         
  12  11   1        141.83        170.18        14.03 o                         
 -12  12   1         16.05         15.13         8.89 o                         
 -11  12   1        330.22        314.70        14.94 o                         
 -10  12   1         90.64         79.43         7.66 o                         
  -9  12   1         24.02         21.50         5.04 o                         
  -8  12   1         16.55         10.01         4.33 o                         
  -7  12   1          3.73          4.22         3.35 o                         
  -6  12   1       1214.07       1208.18        15.67 o                         
  -5  12   1       1518.78       1506.22        14.30 o                         
  -4  12   1          6.02          2.90         2.06 o                         
  -3  12   1        489.91        466.76         6.10 o                         
  -2  12   1        108.88         98.15         3.27 o                         
  -1  12   1        654.69        738.45         7.78 o                         
   0  12   1       1764.38       1875.93        15.79 o                         
   1  12   1         68.06         92.42         3.64 o                         
   2  12   1          4.62          5.79         2.17 o                         
   3  12   1         42.79         48.32         3.26 o                         
   4  12   1        327.62        310.47         7.13 o                         
   5  12   1        888.12        800.42        11.12 o                         
   6  12   1        200.30        192.83         7.07 o                         
   7  12   1         40.10         52.75         5.42 o                         
   8  12   1         42.21         34.99         5.59 o                         
   9  12   1         15.13         20.83         6.33 o                         
  10  12   1          0.00         -0.82         6.74 o                         
  11  12   1          0.07          6.77         9.04 o                         
 -12  13   1          4.49         12.68         9.19 o                         
 -11  13   1         12.78          3.82         9.10 o                         
 -10  13   1         15.47         28.46         7.52 o                         
  -9  13   1         47.28         37.34         5.93 o                         
  -8  13   1        133.06        140.92         8.10 o                         
  -7  13   1        417.30        407.12        10.91 o                         
  -6  13   1        503.83        493.47         9.05 o                         
  -5  13   1          1.74          4.45         2.67 o                         
  -4  13   1          3.13         -0.05         2.11 o                         
  -3  13   1         67.98         70.95         3.18 o                         
  -2  13   1         49.17         40.56         2.67 o                         
  -1  13   1        177.20        194.90         4.78 o                         
   0  13   1          0.03          1.40         2.10 o                         
   1  13   1         69.41         49.20         3.31 o                         
   2  13   1          0.26          1.68         2.26 o                         
   3  13   1         58.65         49.41         3.45 o                         
   4  13   1         98.53         94.89         4.51 o                         
   5  13   1         19.56         13.02         3.50 o                         
   6  13   1       1673.47       1638.22        18.96 o                         
   7  13   1         28.66         16.28         4.60 o                         
   8  13   1          7.65          4.26         5.32 o                         
   9  13   1         78.57         65.40         7.29 o                         
  10  13   1          3.83          0.82         8.32 o                         
  11  13   1         67.26         98.25        12.09 o                         
 -11  14   1         61.97         55.88         9.78 o                         
 -10  14   1        115.95        131.77        10.47 o                         
  -9  14   1         49.47         38.44         6.21 o                         
  -8  14   1         13.93          0.55         4.44 o                         
  -7  14   1          5.63          2.58         3.97 o                         
  -6  14   1         34.99         34.85         4.69 o                         
  -5  14   1        138.46        147.02         6.82 o                         
  -4  14   1        152.07        141.90         5.23 o                         
  -3  14   1        318.79        333.06         7.00 o                         
  -2  14   1         65.32         62.10         3.77 o                         
  -1  14   1        189.57        181.65         7.41 o                         
   0  14   1          1.22         -1.45         2.61 o                         
   1  14   1          2.48          3.50         2.73 o                         
   2  14   1        412.80        406.14         7.51 o                         
   3  14   1        123.43        131.96         5.11 o                         
   4  14   1         92.23         79.55         4.58 o                         
   5  14   1       2639.01       2677.91        25.81 o                         
   6  14   1       1176.94       1199.23        16.27 o                         
   7  14   1         81.99         83.08         6.15 o                         
   8  14   1         45.94         36.93         6.36 o                         
   9  14   1         12.10         20.77         7.10 o                         
  10  14   1         46.94         46.36        11.59 o                         
  11  14   1          0.02          1.29         8.92 o                         
 -11  15   1          7.66         12.74         9.01 o                         
 -10  15   1         10.39         28.37        11.02 o                         
  -9  15   1         46.53         36.09         7.80 o                         
  -8  15   1        104.50        115.80         7.32 o                         
  -7  15   1        161.80        157.95         7.53 o                         
  -6  15   1         61.81         45.30         5.00 o                         
  -5  15   1          1.05         -3.32         3.32 o                         
  -4  15   1         91.95        103.60         5.19 o                         
  -3  15   1        622.84        618.98        10.45 o                         
  -2  15   1         36.26         33.61         3.43 o                         
  -1  15   1         76.99         75.12         4.07 o                         
   0  15   1        154.94        155.89         5.49 o                         
   1  15   1         29.33         25.72         3.36 o                         
   2  15   1          2.18          5.02         3.08 o                         
   3  15   1        167.48        159.59         6.70 o                         
   4  15   1         69.53         77.25         5.02 o                         
   5  15   1        519.19        495.12        11.64 o                         
   6  15   1          0.11          3.92         4.35 o                         
   7  15   1        181.51        199.82         8.19 o                         
   8  15   1         27.23         17.60         6.46 o                         
   9  15   1         27.01         23.73         8.13 o                         
  10  15   1         47.59         59.84        11.38 o                         
 -10  16   1          0.32          6.03         8.40 o                         
  -9  16   1          0.73         -4.63         7.18 o                         
  -8  16   1         70.97         81.21         8.49 o                         
  -7  16   1         42.00         47.13         5.99 o                         
  -6  16   1          1.07          2.24         3.88 o                         
  -5  16   1        192.49        178.64         7.31 o                         
  -4  16   1         38.29         51.10         4.55 o                         
  -3  16   1         37.37         23.77         4.10 o                         
  -2  16   1         10.11          7.55         3.49 o                         
  -1  16   1        148.21        129.15         5.34 o                         
   0  16   1          8.17          2.91         3.15 o                         
   1  16   1          2.69          4.92         3.49 o                         
   2  16   1        569.86        541.95        14.23 o                         
   3  16   1          3.74          8.69         3.89 o                         
   4  16   1         58.81         65.71         5.70 o                         
   5  16   1        102.47        100.27         6.16 o                         
   6  16   1         81.11         85.24         6.44 o                         
   7  16   1        168.28        173.65         9.15 o                         
   8  16   1          0.38          6.00         8.53 o                         
   9  16   1          0.59         -9.02        12.33 o                         
  10  16   1        429.02        490.60        22.72 o                         
 -10  17   1          0.00         -1.68         8.94 o                         
  -9  17   1          6.26         10.61         8.67 o                         
  -8  17   1          9.83          7.11         6.65 o                         
  -7  17   1        501.41        520.37        13.17 o                         
  -6  17   1         44.19         39.95         5.02 o                         
  -5  17   1          1.46          2.87         4.22 o                         
  -4  17   1        797.47        773.54        13.33 o                         
  -3  17   1        283.75        269.73         9.43 o                         
  -2  17   1          4.65          5.04         3.46 o                         
  -1  17   1          1.19          1.28         3.57 o                         
   0  17   1        127.99        122.60         5.54 o                         
   1  17   1        129.36        129.18         6.12 o                         
   2  17   1        302.60        310.49        10.02 o                         
   3  17   1         46.14         41.79         5.40 o                         
   4  17   1          2.08         -0.32         4.22 o                         
   5  17   1         31.28         33.93         5.18 o                         
   6  17   1         86.43         82.46         7.12 o                         
   7  17   1        367.06        380.10        13.78 o                         
   8  17   1        126.87        134.93        11.84 o                         
   9  17   1         41.95         76.29        11.77 o                         
  -9  18   1         12.51         18.03         8.14 o                         
  -8  18   1         71.83         66.33         9.01 o                         
  -7  18   1         25.49         37.55         7.18 o                         
  -6  18   1        409.35        453.67        12.47 o                         
  -5  18   1        443.79        483.42        13.71 o                         
  -4  18   1         63.73         57.93         5.21 o                         
  -3  18   1         33.66         29.47         4.86 o                         
  -2  18   1         43.88         37.31         5.05 o                         
  -1  18   1        109.88        112.30         6.02 o                         
   0  18   1          0.29         -0.07         3.72 o                         
   1  18   1        892.22        862.76        13.21 o                         
   2  18   1          1.15          1.19         3.94 o                         
   3  18   1        588.74        595.23        11.98 o                         
   4  18   1          2.75          3.45         4.50 o                         
   5  18   1         16.54         13.50         5.87 o                         
   6  18   1         12.83         27.15         6.57 o                         
   7  18   1         38.58         46.80         8.93 o                         
   8  18   1         77.79         58.43         9.26 o                         
   9  18   1        231.24        309.47        21.67 o                         
  -9  19   1        266.15        271.43        14.53 o                         
  -8  19   1         16.02         24.86         7.89 o                         
  -7  19   1         13.56         12.90         7.15 o                         
  -6  19   1          9.60          9.79         6.60 o                         
  -5  19   1          1.09          2.02         5.21 o                         
  -4  19   1        137.61        147.13         7.26 o                         
  -3  19   1        564.03        549.50        13.31 o                         
  -2  19   1        718.32        740.77        13.60 o                         
  -1  19   1          5.08          2.13         4.11 o                         
   0  19   1         27.20         30.80         4.79 o                         
   1  19   1        260.55        278.27         9.87 o                         
   2  19   1        231.32        229.58         8.51 o                         
   3  19   1          0.41         -0.87         4.35 o                         
   4  19   1         55.33         50.87         6.71 o                         
   5  19   1          3.81          7.48         5.90 o                         
   6  19   1          4.35          4.84         7.19 o                         
   7  19   1          7.44         -4.44        11.18 o                         
   8  19   1        138.06        137.31        12.95 o                         
  -8  20   1         12.74          1.53         8.34 o                         
  -7  20   1         45.71         48.00         7.95 o                         
  -6  20   1        163.07        165.78        13.25 o                         
  -5  20   1         26.94         38.10         7.79 o                         
  -4  20   1         12.27         11.13         5.91 o                         
  -3  20   1        887.07        927.87        16.63 o                         
  -2  20   1        115.83        110.56         7.14 o                         
  -1  20   1         44.36         40.97         5.47 o                         
   0  20   1          8.57          5.21         4.68 o                         
   1  20   1        208.86        222.25         9.21 o                         
   2  20   1        535.39        552.16        17.05 o                         
   3  20   1        331.79        339.59        13.37 o                         
   4  20   1        238.32        234.46        10.70 o                         
   5  20   1         54.92         75.57         8.85 o                         
   6  20   1         22.59         19.35         7.75 o                         
   7  20   1         54.53         63.48        10.87 o                         
  -7  21   1        213.85        221.29        13.15 o                         
  -6  21   1         40.85         47.60         7.73 o                         
  -5  21   1         34.29         42.84         7.80 o                         
  -4  21   1          2.53          3.51         6.22 o                         
  -3  21   1       1216.63       1180.35        24.50 o                         
  -2  21   1         33.27         39.35         7.04 o                         
  -1  21   1         53.41         52.64         6.44 o                         
   0  21   1         44.40         42.01         6.43 o                         
   1  21   1        163.51        155.86         9.13 o                         
   2  21   1        196.10        182.24        12.10 o                         
   3  21   1        228.42        234.68        11.38 o                         
   4  21   1        159.82        162.80        13.52 o                         
   5  21   1          0.06         -5.90         6.48 o                         
   6  21   1         51.64         54.55         9.40 o                         
  -6  22   1         58.52         47.68         8.11 o                         
  -5  22   1          0.80         -1.54         8.28 o                         
  -4  22   1        212.20        218.46        12.37 o                         
  -3  22   1          7.61          0.93         6.60 o                         
  -2  22   1          6.80          2.97         6.99 o                         
  -1  22   1         47.36         44.49         8.23 o                         
   0  22   1        106.79        120.99        12.28 o                         
   1  22   1        117.69        126.59        10.71 o                         
   2  22   1        153.85        139.96        11.30 o                         
   3  22   1         31.26         13.73         8.04 o                         
   4  22   1          9.65         10.44         7.73 o                         
   5  22   1          3.79         -2.14         6.79 o                         
  -4  23   1         60.28         43.26         9.14 o                         
  -3  23   1         63.27         73.65         9.18 o                         
  -2  23   1        159.48        159.76        10.77 o                         
  -1  23   1        137.95        152.16        10.64 o                         
   0  23   1          9.99          3.32         6.52 o                         
   1  23   1        653.47        661.51        22.36 o                         
   2  23   1         15.26          4.40         6.58 o                         
   3  23   1          4.07         -0.62         7.22 o                         
   4  23   1         22.42         21.42         9.90 o                         
  -2  24   1          9.57         10.14         7.57 o                         
  -1  24   1          8.56          8.25         7.74 o                         
   0  24   1         52.32         49.49        10.19 o                         
   1  24   1         80.81         88.87         9.86 o                         
 -14   0   2          0.05         -8.77        10.08 o                         
 -12   0   2        177.32        186.76        14.07 o                         
 -10   0   2        527.12        491.00        14.17 o                         
  -8   0   2         50.10         68.48         5.11 o                         
  -6   0   2       7470.24       8366.03        67.69 o                         
  -4   0   2        653.69        668.80         9.67 o                         
  -2   0   2       3111.76       2964.62        25.51 o                         
   0   0   2       1408.26       1607.73        18.89 o                         
   2   0   2        184.18        249.73         5.78 o                         
   4   0   2       3906.28       4383.12        37.28 o                         
   6   0   2         78.03         72.29         5.03 o                         
   8   0   2         22.50         15.64         4.88 o                         
  10   0   2        471.83        494.88        19.92 o                         
  12   0   2          9.87          8.44        10.36 o                         
 -14   1   2         24.63         24.61         8.98 o                         
 -13   1   2         19.18         22.23         7.18 o                         
 -12   1   2        445.14        422.21        18.45 o                         
 -11   1   2        891.12        844.40        14.91 o                         
 -10   1   2       3767.92       3631.13        34.05 o                         
  -9   1   2        324.59        320.61         7.58 o                         
  -8   1   2        181.57        159.79         5.58 o                         
  -7   1   2          2.69          2.78         1.53 o                         
  -6   1   2         16.22         10.01         1.55 o                         
  -5   1   2        686.32        663.60         6.46 o                         
  -4   1   2        349.98        320.65         4.53 o                         
  -3   1   2          0.05          1.26         1.37 o                         
  -2   1   2         51.52         41.88         1.64 o                         
  -1   1   2         27.73          2.26         0.87 o                         
   0   1   2          0.37         -0.88         0.88 o                         
   1   1   2         67.72         53.46         1.70 o                         
   2   1   2       1122.01       1139.03         7.49 o                         
   3   1   2        820.12        758.84         6.09 o                         
   4   1   2         72.84         68.44         2.32 o                         
   5   1   2        447.87        442.47         5.23 o                         
   6   1   2        419.73        399.39         6.53 o                         
   7   1   2         86.42         79.35         3.84 o                         
   8   1   2         12.38         10.10         3.10 o                         
   9   1   2          2.24         -1.05         3.95 o                         
  10   1   2         84.59         88.93         6.75 o                         
  11   1   2          0.15         10.25         6.05 o                         
  12   1   2         40.29         31.56        10.58 o                         
  13   1   2         68.64         55.68        11.03 o                         
 -14   2   2         32.42         40.15        13.08 o                         
 -13   2   2         43.97         51.68        11.24 o                         
 -12   2   2         38.49         20.22         5.44 o                         
 -11   2   2          9.41         14.66         5.14 o                         
 -10   2   2          1.03          2.02         3.94 o                         
  -9   2   2        495.33        505.70         9.12 o                         
  -8   2   2       2162.11       2055.27        18.12 o                         
  -7   2   2        770.03        852.24         8.47 o                         
  -6   2   2        128.86        169.79         3.77 o                         
  -5   2   2         97.21        141.14         4.02 o                         
  -4   2   2        234.27        296.22         3.97 o                         
  -3   2   2        711.10        822.43         6.78 o                         
  -2   2   2       6505.67       6607.16        38.47 o                         
  -1   2   2       1817.78       1960.34        12.38 o                         
   0   2   2      17866.44      20182.98       111.23 o                         
   1   2   2        156.38        117.51         2.27 o                         
   2   2   2       1878.87       2088.77        13.02 o                         
   3   2   2       1379.69       1402.84        10.01 o                         
   4   2   2         45.78         18.20         1.77 o                         
   5   2   2       2203.28       2448.38        17.13 o                         
   6   2   2          1.56         -0.87         1.94 o                         
   7   2   2        154.25        172.65         5.32 o                         
   8   2   2        244.68        254.70         6.80 o                         
   9   2   2        206.80        188.18         7.93 o                         
  10   2   2         65.40         51.45         5.87 o                         
  11   2   2        299.91        309.52        16.10 o                         
  12   2   2          4.01         -4.77         8.95 o                         
  13   2   2         70.49         82.67        11.27 o                         
 -14   3   2          4.34          7.91         9.17 o                         
 -13   3   2          0.27          3.00         6.86 o                         
 -12   3   2          0.47          5.65         5.82 o                         
 -11   3   2          9.15          3.37         4.47 o                         
 -10   3   2          4.53         -2.43         3.47 o                         
  -9   3   2        160.33        144.38         5.56 o                         
  -8   3   2        247.05        268.48         6.10 o                         
  -7   3   2       2872.86       3156.02        22.71 o                         
  -6   3   2        102.85         91.04         2.64 o                         
  -5   3   2       2406.36       2386.38        15.52 o                         
  -4   3   2          4.17         16.91         1.59 o                         
  -3   3   2        563.75        552.56         4.93 o                         
  -2   3   2       7266.80       7002.61        36.51 o                         
  -1   3   2       4200.49       4482.44        25.39 o                         
   0   3   2        246.24        201.83         3.07 o                         
   1   3   2       1461.95       1494.70        10.06 o                         
   2   3   2          2.55          5.39         1.64 o                         
   3   3   2       2955.14       3120.94        20.35 o                         
   4   3   2        816.38        858.34         8.12 o                         
   5   3   2        138.74        125.50         3.54 o                         
   6   3   2         63.91         53.14         2.77 o                         
   7   3   2         16.79         18.55         2.83 o                         
   8   3   2          0.03         -2.63         3.24 o                         
   9   3   2          0.00         -1.52         4.13 o                         
  10   3   2          2.37          6.16         5.46 o                         
  11   3   2          0.71          7.11         5.77 o                         
  12   3   2          0.99         -4.20         8.20 o                         
  13   3   2         17.04         24.86         9.49 o                         
 -14   4   2        148.80        187.27        13.96 o                         
 -13   4   2          0.13          4.14         8.31 o                         
 -12   4   2         41.87         36.13         6.60 o                         
 -11   4   2        139.24        145.46         8.77 o                         
 -10   4   2         13.37         17.28         4.47 o                         
  -9   4   2        200.21        224.42         6.79 o                         
  -8   4   2        105.55        113.48         4.30 o                         
  -7   4   2         96.57         90.99         3.24 o                         
  -6   4   2         51.06         35.59         2.03 o                         
  -5   4   2       1894.07       1902.69        12.79 o                         
  -4   4   2        109.60        133.71         2.95 o                         
  -3   4   2        121.49        157.83         4.05 o                         
  -2   4   2      13394.07      15040.73        81.88 o                         
  -1   4   2      41022.33      44513.21       281.46 o                         
   0   4   2       7739.60       7717.96        42.97 o                         
   1   4   2        684.57        718.84         6.58 o                         
   2   4   2       2629.59       2781.65        18.81 o                         
   3   4   2        440.61        527.82         5.83 o                         
   4   4   2       1432.70       1671.44        13.54 o                         
   5   4   2          0.52          2.83         1.80 o                         
   6   4   2          7.06          4.96         2.20 o                         
   7   4   2       1181.45       1193.18        13.98 o                         
   8   4   2         13.06          4.34         3.55 o                         
   9   4   2         23.33          6.29         4.58 o                         
  10   4   2         21.73         16.71         5.83 o                         
  11   4   2        214.02        230.01        11.49 o                         
  12   4   2         98.61        127.93        10.18 o                         
  13   4   2        112.77        123.26        16.45 o                         
 -14   5   2         58.80         57.69         9.83 o                         
 -13   5   2         24.97         14.87         8.72 o                         
 -12   5   2        179.42        168.63        10.12 o                         
 -11   5   2          2.43         -4.19         5.01 o                         
 -10   5   2         50.53         42.71         5.06 o                         
  -9   5   2         19.32         20.12         3.46 o                         
  -8   5   2        235.33        235.08         8.28 o                         
  -7   5   2         47.69         40.06         2.72 o                         
  -6   5   2         20.02          6.99         1.60 o                         
  -5   5   2       2001.93       2236.22        14.73 o                         
  -4   5   2       8106.80       8618.39        48.61 o                         
  -3   5   2       1134.72       1156.53         8.77 o                         
  -2   5   2         30.17         22.38         1.87 o                         
  -1   5   2       1403.03       1529.90        10.29 o                         
   0   5   2       1415.79       1380.02        10.36 o                         
   1   5   2        202.11        149.24         3.66 o                         
   2   5   2        142.18        117.27         3.07 o                         
   3   5   2          8.30          2.14         1.89 o                         
   4   5   2       2233.57       2568.35        18.45 o                         
   5   5   2         25.17         19.45         2.54 o                         
   6   5   2        153.09        147.42         5.03 o                         
   7   5   2       3438.64       3285.14        27.50 o                         
   8   5   2         12.01          8.56         3.62 o                         
   9   5   2       2596.73       2376.56        28.49 o                         
  10   5   2          0.67         -3.67         4.73 o                         
  11   5   2         12.51          6.75         6.86 o                         
  12   5   2          2.35          1.07         7.12 o                         
 -14   6   2        259.21        286.87        17.07 o                         
 -13   6   2         75.82         91.13         9.96 o                         
 -12   6   2         38.49         47.99         7.72 o                         
 -11   6   2         62.97         56.62         6.37 o                         
 -10   6   2        143.84        147.19         8.21 o                         
  -9   6   2        581.30        540.90        10.78 o                         
  -8   6   2        364.23        322.22         7.21 o                         
  -7   6   2        230.50        283.48         5.51 o                         
  -6   6   2        109.19         88.04         2.94 o                         
  -5   6   2         23.42         31.11         1.81 o                         
  -4   6   2        100.13        126.44         2.71 o                         
  -3   6   2        655.18        863.88         7.50 o                         
  -2   6   2        516.06        440.37         4.97 o                         
  -1   6   2        996.21        962.64         7.50 o                         
   0   6   2        113.79        114.64         2.63 o                         
   1   6   2       2008.97       2020.31        13.41 o                         
   2   6   2          7.02          8.16         1.80 o                         
   3   6   2       1139.41       1300.89        11.12 o                         
   4   6   2         67.15         42.09         2.20 o                         
   5   6   2        143.61        136.59         4.77 o                         
   6   6   2          4.63          1.41         2.61 o                         
   7   6   2        267.77        227.80         6.76 o                         
   8   6   2         24.96         25.57         4.00 o                         
   9   6   2        233.09        174.57         8.27 o                         
  10   6   2         23.84         24.00         6.26 o                         
  11   6   2         47.36         48.06         8.46 o                         
  12   6   2          0.10         14.04         8.41 o                         
 -14   7   2         47.77         63.74         9.09 o                         
 -13   7   2         11.07          6.26         7.23 o                         
 -12   7   2         10.58          0.56         6.46 o                         
 -11   7   2          6.05          1.95         5.15 o                         
 -10   7   2         10.68         13.17         5.46 o                         
  -9   7   2        282.29        230.74         8.35 o                         
  -8   7   2         23.12         32.25         3.31 o                         
  -7   7   2        180.46        154.41         4.65 o                         
  -6   7   2        150.10        200.94         4.77 o                         
  -5   7   2        594.30        696.50         6.56 o                         
  -4   7   2       1268.41       1489.64        10.51 o                         
  -3   7   2          0.07          3.72         1.69 o                         
  -2   7   2       2670.98       2736.62        18.84 o                         
  -1   7   2          5.06         17.95         1.59 o                         
   0   7   2        252.72        300.85         4.03 o                         
   1   7   2         11.92         12.20         1.94 o                         
   2   7   2        199.65        190.17         4.15 o                         
   3   7   2         47.43         29.06         2.49 o                         
   4   7   2        267.32        306.02         5.33 o                         
   5   7   2        461.48        444.47         7.23 o                         
   6   7   2         37.49         31.39         3.23 o                         
   7   7   2       1518.31       1559.26        16.18 o                         
   8   7   2          1.95          1.15         3.89 o                         
   9   7   2        912.16        879.13        15.88 o                         
  10   7   2         14.17          8.82         5.77 o                         
  11   7   2        195.58        249.98        12.17 o                         
  12   7   2          3.34          6.23         8.24 o                         
 -13   8   2         95.64        128.01        10.66 o                         
 -12   8   2         35.93         41.78         7.95 o                         
 -11   8   2         30.26         27.23         7.02 o                         
 -10   8   2        348.80        334.80        11.38 o                         
  -9   8   2        221.13        217.88         9.03 o                         
  -8   8   2         97.61         74.42         4.61 o                         
  -7   8   2        143.94        123.47         4.24 o                         
  -6   8   2         90.87         87.08         3.10 o                         
  -5   8   2         71.18         93.60         2.95 o                         
  -4   8   2        396.82        446.31         5.52 o                         
  -3   8   2         83.15        103.75         3.05 o                         
  -2   8   2       2212.39       2279.66        15.36 o                         
  -1   8   2        409.69        342.91         4.38 o                         
   0   8   2       2019.82       2082.47        14.54 o                         
   1   8   2       1105.57       1072.23         9.21 o                         
   2   8   2        545.58        639.81         6.52 o                         
   3   8   2       2002.05       2375.55        17.65 o                         
   4   8   2          1.66          1.60         2.03 o                         
   5   8   2        526.55        549.49         7.98 o                         
   6   8   2        131.30        114.32         5.00 o                         
   7   8   2        155.34        143.03         6.98 o                         
   8   8   2       1731.55       1712.94        20.24 o                         
   9   8   2          3.11         -2.97         4.67 o                         
  10   8   2         19.04         20.51         5.97 o                         
  11   8   2          0.29         -7.23        10.07 o                         
  12   8   2         37.77         26.40         9.64 o                         
 -13   9   2        132.83        164.23        14.04 o                         
 -12   9   2        112.33         88.10        11.40 o                         
 -11   9   2         86.64        102.55         7.60 o                         
 -10   9   2        354.77        389.62        12.33 o                         
  -9   9   2        525.78        495.65        11.18 o                         
  -8   9   2       2083.26       2018.71        21.22 o                         
  -7   9   2        515.32        505.50         7.63 o                         
  -6   9   2        385.91        375.20         6.25 o                         
  -5   9   2        138.34        138.55         3.94 o                         
  -4   9   2        656.39        700.34         7.25 o                         
  -3   9   2        273.05        309.95         5.48 o                         
  -2   9   2         20.36         22.40         2.01 o                         
  -1   9   2        144.33        171.95         4.45 o                         
   0   9   2       2478.45       2424.01        16.74 o                         
   1   9   2        989.96        978.36         8.25 o                         
   2   9   2         10.41          8.91         1.67 o                         
   3   9   2        438.18        484.80         6.75 o                         
   4   9   2          0.25         -1.29         2.11 o                         
   5   9   2          0.08         -0.24         2.77 o                         
   6   9   2         93.02        105.70         5.22 o                         
   7   9   2        363.51        317.70        11.63 o                         
   8   9   2         78.13         91.27         6.13 o                         
   9   9   2          5.06          4.28         4.81 o                         
  10   9   2          3.90          7.67         5.86 o                         
  11   9   2         31.34         33.23        10.07 o                         
  12   9   2         17.26         16.23         9.49 o                         
 -13  10   2         44.19         30.05         8.91 o                         
 -12  10   2         14.48         19.42         7.12 o                         
 -11  10   2        277.89        268.71        11.83 o                         
 -10  10   2        189.84        190.07         8.95 o                         
  -9  10   2         10.92         14.77         4.76 o                         
  -8  10   2        291.15        315.78        10.58 o                         
  -7  10   2          1.26         -1.85         2.85 o                         
  -6  10   2        456.28        470.88         6.75 o                         
  -5  10   2        178.32        164.07         4.00 o                         
  -4  10   2        391.46        390.38         6.31 o                         
  -3  10   2        334.75        281.52         4.78 o                         
  -2  10   2        164.39        137.62         3.47 o                         
  -1  10   2        126.05        149.38         4.19 o                         
   0  10   2       1169.96       1235.37        10.33 o                         
   1  10   2        893.67       1078.40         9.28 o                         
   2  10   2         16.06         19.14         1.93 o                         
   3  10   2       1382.28       1370.87        13.06 o                         
   4  10   2        501.30        488.20         8.06 o                         
   5  10   2        291.76        313.94         8.32 o                         
   6  10   2       1277.11       1256.45        15.74 o                         
   7  10   2        496.25        502.15        11.71 o                         
   8  10   2          0.09          3.08         4.63 o                         
   9  10   2          0.29         -3.88         4.93 o                         
  10  10   2         39.94         33.65         7.78 o                         
  11  10   2          0.78          2.55         8.28 o                         
 -13  11   2         13.81         10.42         8.30 o                         
 -12  11   2          4.46         -8.89         8.89 o                         
 -11  11   2        575.14        612.38        17.99 o                         
 -10  11   2        254.04        284.76        11.13 o                         
  -9  11   2        110.20         92.27         6.49 o                         
  -8  11   2         25.29         20.93         3.73 o                         
  -7  11   2       1379.53       1345.09        14.85 o                         
  -6  11   2          1.90          2.53         2.40 o                         
  -5  11   2        100.66        134.38         3.80 o                         
  -4  11   2         42.82         37.42         2.48 o                         
  -3  11   2        179.81        199.26         5.08 o                         
  -2  11   2         48.21         43.26         2.46 o                         
  -1  11   2         32.90         27.17         2.22 o                         
   0  11   2        243.38        214.70         4.77 o                         
   1  11   2        557.75        543.49         7.95 o                         
   2  11   2        345.80        306.59         6.02 o                         
   3  11   2          3.22          0.60         2.23 o                         
   4  11   2        710.98        685.51        10.22 o                         
   5  11   2         46.87         31.29         3.72 o                         
   6  11   2        273.28        267.35         8.03 o                         
   7  11   2         67.77         91.35         5.74 o                         
   8  11   2        145.46        144.24         8.17 o                         
   9  11   2         44.76         48.16         6.61 o                         
  10  11   2         30.15         30.11         8.82 o                         
  11  11   2          0.72         -8.06         8.06 o                         
 -12  12   2        221.83        244.07        13.94 o                         
 -11  12   2         25.09         41.12        15.91 o                         
 -10  12   2         20.05         25.44         6.13 o                         
  -9  12   2         73.73         58.09         5.89 o                         
  -8  12   2         91.68        108.74         5.89 o                         
  -7  12   2         63.21         79.99         6.39 o                         
  -6  12   2        125.42        111.18         4.74 o                         
  -5  12   2         12.34         10.83         2.31 o                         
  -4  12   2          3.98          3.25         2.06 o                         
  -3  12   2        902.00        929.87         9.83 o                         
  -2  12   2         96.57         86.37         3.20 o                         
  -1  12   2          1.32          1.24         1.87 o                         
   0  12   2        868.95        902.74         9.53 o                         
   1  12   2          0.01         -1.72         1.98 o                         
   2  12   2        383.68        376.06         7.00 o                         
   3  12   2        801.51        814.91        10.51 o                         
   4  12   2        368.97        336.85         7.42 o                         
   5  12   2       1332.86       1362.15        16.82 o                         
   6  12   2         18.97         19.17         4.37 o                         
   7  12   2         32.93         26.75         4.64 o                         
   8  12   2          0.04          1.61         4.68 o                         
   9  12   2         14.70         17.40         7.06 o                         
  10  12   2         18.17         28.09         9.21 o                         
  11  12   2          0.29         21.55         9.55 o                         
 -12  13   2          9.08         11.98        10.03 o                         
 -11  13   2          4.65          5.79         8.15 o                         
 -10  13   2        645.59        593.13        21.89 o                         
  -9  13   2         18.39         26.40         5.35 o                         
  -8  13   2        217.86        193.84         7.51 o                         
  -7  13   2          7.14          1.99         3.56 o                         
  -6  13   2         21.21         19.71         3.48 o                         
  -5  13   2          6.48          2.82         2.46 o                         
  -4  13   2        263.79        231.80         5.17 o                         
  -3  13   2          0.87         -1.47         1.99 o                         
  -2  13   2        106.18         87.33         3.28 o                         
  -1  13   2        167.37        185.93         4.85 o                         
   0  13   2          4.16          1.02         2.17 o                         
   1  13   2          8.46         12.61         2.47 o                         
   2  13   2        323.62        322.53         8.30 o                         
   3  13   2         45.09         43.54         3.59 o                         
   4  13   2        727.70        730.83        10.79 o                         
   5  13   2       3542.46       3724.33        33.92 o                         
   6  13   2         11.06         13.82         4.28 o                         
   7  13   2         25.22         24.45         4.81 o                         
   8  13   2         34.02         23.36         5.88 o                         
   9  13   2         71.33         74.71         8.32 o                         
  10  13   2        252.34        255.51        20.49 o                         
 -12  14   2         11.71         17.54        10.76 o                         
 -11  14   2        143.70        155.20        15.56 o                         
 -10  14   2         45.74         55.97        11.67 o                         
  -9  14   2         59.93         53.13         6.81 o                         
  -8  14   2         13.59          5.66         4.88 o                         
  -7  14   2         53.73         39.17         5.20 o                         
  -6  14   2          7.41          3.81         3.35 o                         
  -5  14   2          3.35          6.04         2.88 o                         
  -4  14   2          1.67          1.56         2.37 o                         
  -3  14   2         80.76         72.37         3.76 o                         
  -2  14   2          0.37         -2.25         2.42 o                         
  -1  14   2       1012.41        980.15        10.92 o                         
   0  14   2       1287.95       1303.45        13.44 o                         
   1  14   2        675.82        686.69        10.32 o                         
   2  14   2          0.73         -2.74         2.74 o                         
   3  14   2        296.34        293.76         8.01 o                         
   4  14   2        912.63        864.06        12.92 o                         
   5  14   2        591.29        645.49        12.27 o                         
   6  14   2          6.45         10.20         4.14 o                         
   7  14   2         15.86         22.92         5.35 o                         
   8  14   2        160.30        166.59         9.57 o                         
   9  14   2        141.45        148.36        11.49 o                         
  10  14   2          1.81         -5.62         8.55 o                         
 -11  15   2          0.12          2.69         9.71 o                         
 -10  15   2         96.37        100.30        10.93 o                         
  -9  15   2          4.78         18.32         6.88 o                         
  -8  15   2          0.80          0.44         4.96 o                         
  -7  15   2          2.83          0.40         4.28 o                         
  -6  15   2         78.74         74.69         5.85 o                         
  -5  15   2         97.58         92.41         5.58 o                         
  -4  15   2          0.49          0.79         2.92 o                         
  -3  15   2         11.61         11.31         3.02 o                         
  -2  15   2          5.07          5.67         3.10 o                         
  -1  15   2          4.57          6.73         3.30 o                         
   0  15   2        327.01        310.10         7.07 o                         
   1  15   2        254.58        228.40         6.76 o                         
   2  15   2         64.93         51.64         4.35 o                         
   3  15   2          0.12         -2.08         3.22 o                         
   4  15   2         89.41         93.81         5.48 o                         
   5  15   2         72.77         82.26         6.11 o                         
   6  15   2         92.76         90.60         6.21 o                         
   7  15   2        177.56        181.50         8.77 o                         
   8  15   2        176.99        163.98        13.75 o                         
   9  15   2          1.35         -6.41         8.06 o                         
  10  15   2          9.57          5.60        10.70 o                         
 -11  16   2          2.78         10.75         9.19 o                         
 -10  16   2          2.90          1.29         7.33 o                         
  -9  16   2         42.90         11.02         7.87 o                         
  -8  16   2        234.88        231.18        10.91 o                         
  -7  16   2         29.45         21.03         6.38 o                         
  -6  16   2         61.20         57.37         4.83 o                         
  -5  16   2        413.11        401.63         9.52 o                         
  -4  16   2        335.65        315.18         8.25 o                         
  -3  16   2        134.50        116.01         5.91 o                         
  -2  16   2          3.84          7.96         3.24 o                         
  -1  16   2         67.31         73.77         4.52 o                         
   0  16   2        204.99        182.26         7.03 o                         
   1  16   2        419.76        417.74        10.30 o                         
   2  16   2         99.79         97.02         6.42 o                         
   3  16   2        331.26        307.31         9.57 o                         
   4  16   2        220.49        227.71         8.16 o                         
   5  16   2        119.60        138.66         8.05 o                         
   6  16   2          6.56          4.20         5.00 o                         
   7  16   2        115.29        123.36        10.25 o                         
   8  16   2         39.67         44.82         8.67 o                         
   9  16   2        198.63        233.83        20.34 o                         
 -10  17   2         91.50        115.16        12.17 o                         
  -9  17   2         39.24         47.39         9.33 o                         
  -8  17   2         40.48         43.38         7.48 o                         
  -7  17   2         74.86         76.44         6.09 o                         
  -6  17   2         59.86         67.33         5.63 o                         
  -5  17   2        149.54        148.21         6.89 o                         
  -4  17   2       1086.83       1058.93        14.36 o                         
  -3  17   2        125.75        128.37         5.72 o                         
  -2  17   2          1.53          2.96         3.54 o                         
  -1  17   2        137.81        155.68         5.96 o                         
   0  17   2         20.79         11.55         3.87 o                         
   1  17   2        946.31        975.67        16.49 o                         
   2  17   2        108.64        104.96         6.12 o                         
   3  17   2          1.39          2.36         3.71 o                         
   4  17   2        826.48        831.35        16.68 o                         
   5  17   2        372.16        371.68        11.85 o                         
   6  17   2        203.88        204.87        10.64 o                         
   7  17   2          5.03          7.74         7.64 o                         
   8  17   2         33.79         34.49         9.14 o                         
   9  17   2         17.39         22.46         9.43 o                         
 -10  18   2         22.99         14.92         8.77 o                         
  -9  18   2         34.17         44.68         8.20 o                         
  -8  18   2        128.64        161.21        10.93 o                         
  -7  18   2        276.66        279.82        11.62 o                         
  -6  18   2         70.64         64.64         5.92 o                         
  -5  18   2        320.18        291.74         9.74 o                         
  -4  18   2       1428.02       1492.44        18.06 o                         
  -3  18   2          0.26         -3.99         4.37 o                         
  -2  18   2          0.24         -3.08         3.50 o                         
  -1  18   2         20.88         18.78         4.20 o                         
   0  18   2        125.21        118.90         6.31 o                         
   1  18   2        375.91        387.29        13.03 o                         
   2  18   2        700.29        715.88        13.78 o                         
   3  18   2          1.72          1.13         4.22 o                         
   4  18   2        176.33        185.41         9.21 o                         
   5  18   2          3.16          5.24         6.10 o                         
   6  18   2        123.81        134.82        10.76 o                         
   7  18   2         73.56         59.19         9.37 o                         
   8  18   2         46.82         46.63         9.52 o                         
  -9  19   2         16.66         32.96         8.56 o                         
  -8  19   2        272.84        302.20        13.43 o                         
  -7  19   2        108.92        101.74         9.43 o                         
  -6  19   2        116.23        120.60         9.27 o                         
  -5  19   2         19.01         25.54         5.54 o                         
  -4  19   2         79.86         83.65         8.01 o                         
  -3  19   2       1068.21       1039.22        17.00 o                         
  -2  19   2         96.32         86.69         6.06 o                         
  -1  19   2         30.77         31.54         4.56 o                         
   0  19   2         67.17         57.43         5.35 o                         
   1  19   2        170.66        164.19         8.15 o                         
   2  19   2         75.07         71.79         5.97 o                         
   3  19   2         10.98          4.86         5.86 o                         
   4  19   2         13.72          3.86         5.77 o                         
   5  19   2         29.63         21.52         7.30 o                         
   6  19   2          0.75         -4.11         9.03 o                         
   7  19   2        129.86        110.01        11.68 o                         
  -8  20   2         13.50         19.14         8.01 o                         
  -7  20   2         14.15         24.59         7.55 o                         
  -6  20   2          0.19         -4.39         5.55 o                         
  -5  20   2          0.47         -5.26         5.26 o                         
  -4  20   2        113.53        117.88         7.19 o                         
  -3  20   2        305.68        288.26        10.68 o                         
  -2  20   2        666.03        680.79        14.55 o                         
  -1  20   2         46.68         44.11         5.42 o                         
   0  20   2         75.28         70.34         6.49 o                         
   1  20   2          0.43          2.63         4.73 o                         
   2  20   2          0.86         -3.42         4.92 o                         
   3  20   2         13.78          8.85         6.06 o                         
   4  20   2         17.81         10.23         7.44 o                         
   5  20   2         11.64         14.74         8.02 o                         
   6  20   2         17.35          5.27         8.01 o                         
   7  20   2        147.86        180.00        22.28 o                         
  -7  21   2          0.01          7.31         6.61 o                         
  -6  21   2         82.79         81.51         9.20 o                         
  -5  21   2         76.52         66.96         7.89 o                         
  -4  21   2        137.59        131.47        11.23 o                         
  -3  21   2         90.59         79.89        11.20 o                         
  -2  21   2         64.73         68.64         7.37 o                         
  -1  21   2          6.49          7.16         5.50 o                         
   0  21   2         34.91         30.44         7.25 o                         
   1  21   2        193.42        183.93        10.81 o                         
   2  21   2        469.49        484.81        15.15 o                         
   3  21   2        195.84        199.05        13.19 o                         
   4  21   2         27.40         22.12         7.82 o                         
   5  21   2         27.04         42.76        10.75 o                         
   6  21   2          0.29         -4.80         8.32 o                         
  -6  22   2        110.82        105.98         9.63 o                         
  -5  22   2         64.18         54.18         8.23 o                         
  -4  22   2         25.43         21.87         7.24 o                         
  -3  22   2        395.32        425.45        15.61 o                         
  -2  22   2          0.00         -4.26         6.18 o                         
  -1  22   2        248.87        238.40        14.76 o                         
   0  22   2         84.53         96.71         8.68 o                         
   1  22   2          8.08          1.13         7.35 o                         
   2  22   2         68.17         62.46         9.55 o                         
   3  22   2         13.22         11.41         7.95 o                         
   4  22   2         24.76         20.72         7.48 o                         
  -4  23   2        106.18        113.14        12.05 o                         
  -3  23   2        121.17        122.06         9.89 o                         
  -2  23   2         39.09         35.13         8.54 o                         
  -1  23   2         22.94         27.87         8.58 o                         
   0  23   2          2.98         -1.95         8.41 o                         
   1  23   2         53.88         56.15        10.40 o                         
   2  23   2         11.03          0.72         7.62 o                         
   3  23   2         25.51         10.78         8.37 o                         
  -2  24   2         17.65         31.01        26.24 o                         
  -1  24   2          9.31          5.40         7.66 o                         
   0  24   2          5.31         12.85         8.32 o                         
 -15   0   3          5.56         13.39        17.53 o                         
 -13   0   3         12.96         13.11        11.57 o                         
 -11   0   3        484.16        358.63        22.81 o                         
  -9   0   3       2902.15       2832.98        32.45 o                         
  -7   0   3         46.75         40.22         3.48 o                         
  -5   0   3       3223.43       3312.86        34.19 o                         
  -3   0   3       1058.85       1120.66        13.66 o                         
  -1   0   3      35344.08      38074.01       302.53 o                         
   1   0   3       1287.49       1326.85        13.51 o                         
   3   0   3       1365.34       1336.76        15.18 o                         
   5   0   3        688.66        626.34        10.79 o                         
   7   0   3         61.67         50.33         5.82 o                         
   9   0   3        935.32        883.06        22.35 o                         
  11   0   3        272.62        337.89        24.16 o                         
 -15   1   3         57.30         73.30        11.94 o                         
 -14   1   3          5.97         23.91         8.50 o                         
 -13   1   3         19.32         27.22         6.25 o                         
 -12   1   3         15.13          8.50         4.58 o                         
 -11   1   3        365.64        369.26        11.01 o                         
 -10   1   3        125.43        123.06         5.49 o                         
  -9   1   3       4267.29       4405.75        33.38 o                         
  -8   1   3        100.18         82.18         3.52 o                         
  -7   1   3        184.05        202.62         4.40 o                         
  -6   1   3       1401.41       1545.23        12.88 o                         
  -5   1   3          0.28          6.68         2.02 o                         
  -4   1   3        737.83        738.37         7.05 o                         
  -3   1   3        185.34        167.08         2.93 o                         
  -2   1   3       1362.38       1248.32         8.80 o                         
  -1   1   3      15376.82      16733.70       100.19 o                         
   0   1   3         70.62         64.64         1.63 o                         
   1   1   3         36.99         20.12         1.56 o                         
   2   1   3        186.92        221.26         3.58 o                         
   3   1   3        549.84        576.58         6.27 o                         
   4   1   3         28.19         52.30         2.37 o                         
   5   1   3        715.78        756.68         7.82 o                         
   6   1   3        934.30        912.62        10.42 o                         
   7   1   3          2.94          4.81         2.93 o                         
   8   1   3         44.91         34.48         4.29 o                         
   9   1   3          8.88         12.19         4.72 o                         
  10   1   3        115.43        101.54         9.53 o                         
  11   1   3          0.90          1.42         6.99 o                         
  12   1   3          1.18         -7.76         7.76 o                         
 -15   2   3          6.38        -11.50        14.38 o                         
 -14   2   3          2.64          4.11         9.00 o                         
 -13   2   3          4.03         10.44         6.14 o                         
 -12   2   3         16.45         18.67         5.09 o                         
 -11   2   3         10.18         22.66         5.14 o                         
 -10   2   3        876.03        818.71        13.08 o                         
  -9   2   3        141.37        125.51         5.26 o                         
  -8   2   3         82.12         79.50         3.51 o                         
  -7   2   3         58.17         53.24         2.63 o                         
  -6   2   3       4016.47       4283.06        28.30 o                         
  -5   2   3       2849.43       2973.54        19.47 o                         
  -4   2   3         22.52         31.52         1.87 o                         
  -3   2   3       7792.06       7967.64        46.63 o                         
  -2   2   3        617.50        616.35         4.91 o                         
  -1   2   3      10169.20      10433.75        63.31 o                         
   0   2   3       8099.97       8633.90        48.81 o                         
   1   2   3        451.33        527.13         4.55 o                         
   2   2   3       1040.41       1115.30         8.14 o                         
   3   2   3          3.02         -0.09         1.54 o                         
   4   2   3        942.12       1041.09         8.79 o                         
   5   2   3        276.82        292.22         6.41 o                         
   6   2   3        798.52        757.96         9.36 o                         
   7   2   3        330.32        306.24         7.42 o                         
   8   2   3        794.30        723.82        12.76 o                         
   9   2   3         20.62         20.00         5.23 o                         
  10   2   3          3.28         -1.55         5.73 o                         
  11   2   3          6.12          3.19         7.26 o                         
  12   2   3         10.33          6.86         7.83 o                         
 -14   3   3         21.84         26.68         8.25 o                         
 -13   3   3        178.82        175.82        10.93 o                         
 -12   3   3          4.10          1.57         4.90 o                         
 -11   3   3          5.64          1.05         4.07 o                         
 -10   3   3        500.94        457.16         9.47 o                         
  -9   3   3          3.89          5.48         2.83 o                         
  -8   3   3        174.44        159.80         5.46 o                         
  -7   3   3        266.06        312.57         5.13 o                         
  -6   3   3        455.82        503.47         6.41 o                         
  -5   3   3        327.27        326.36         4.60 o                         
  -4   3   3          1.98         -1.31         1.31 o                         
  -3   3   3       1216.94       1293.66         9.79 o                         
  -2   3   3      11863.22      12592.04        63.25 o                         
  -1   3   3       1801.28       1822.50        12.70 o                         
   0   3   3         21.93         20.39         1.60 o                         
   1   3   3        223.56        268.82         3.57 o                         
   2   3   3        139.21        148.51         2.93 o                         
   3   3   3         64.99         61.01         2.56 o                         
   4   3   3        200.51        163.00         3.60 o                         
   5   3   3         52.31         58.02         3.04 o                         
   6   3   3         75.73         64.31         3.36 o                         
   7   3   3       2111.17       2080.40        21.25 o                         
   8   3   3          0.59         -0.40         4.02 o                         
   9   3   3        117.33        128.90         7.93 o                         
  10   3   3          1.57          1.72         5.68 o                         
  11   3   3         96.27        119.64        11.64 o                         
  12   3   3        145.73        153.97        15.55 o                         
 -14   4   3          4.44          7.92         8.37 o                         
 -13   4   3        259.13        270.56        12.72 o                         
 -12   4   3          3.27         -0.82         5.23 o                         
 -11   4   3         12.55          8.69         4.47 o                         
 -10   4   3          1.25          6.32         3.67 o                         
  -9   4   3        235.81        205.95         6.71 o                         
  -8   4   3          0.13         -0.92         2.30 o                         
  -7   4   3        788.52        793.63         9.29 o                         
  -6   4   3        217.09        266.71         4.76 o                         
  -5   4   3       1496.00       1810.86        13.01 o                         
  -4   4   3       2572.25       2666.86        17.23 o                         
  -3   4   3       1397.75       1486.53        10.21 o                         
  -2   4   3      40973.94      45805.46       282.34 o                         
  -1   4   3      15089.59      16156.39        97.34 o                         
   0   4   3      11142.63      11908.13        68.70 o                         
   1   4   3        128.60         84.82         2.71 o                         
   2   4   3       6019.87       6567.60        39.91 o                         
   3   4   3       2068.06       2287.14        16.27 o                         
   4   4   3         85.96         73.83         2.96 o                         
   5   4   3        240.27        226.62         5.08 o                         
   6   4   3         34.44         28.98         2.99 o                         
   7   4   3       2234.13       2358.51        21.91 o                         
   8   4   3       2011.95       1853.02        20.73 o                         
   9   4   3        466.98        453.31        11.63 o                         
  10   4   3          5.14         11.32         5.43 o                         
  11   4   3         39.80         37.33         9.80 o                         
  12   4   3        133.63        123.10        16.00 o                         
 -14   5   3         22.36         20.64         8.41 o                         
 -13   5   3         61.61         57.06         9.31 o                         
 -12   5   3         12.36         10.81         5.93 o                         
 -11   5   3         15.18         23.40         5.35 o                         
 -10   5   3        146.99        126.45         6.10 o                         
  -9   5   3       1042.67       1062.34        13.40 o                         
  -8   5   3          3.25          2.21         2.32 o                         
  -7   5   3         74.84        108.05         3.59 o                         
  -6   5   3         36.02         43.95         2.17 o                         
  -5   5   3        477.84        475.05         5.50 o                         
  -4   5   3       1106.43       1191.96         9.64 o                         
  -3   5   3       2106.16       2095.45        13.14 o                         
  -2   5   3       1311.02       1117.36         7.74 o                         
  -1   5   3       1657.38       1766.58        11.76 o                         
   0   5   3       1604.86       1738.61        12.34 o                         
   1   5   3        465.76        553.99         5.81 o                         
   2   5   3        915.05       1063.14         8.75 o                         
   3   5   3        171.86        179.22         4.19 o                         
   4   5   3         57.19         48.25         2.57 o                         
   5   5   3        133.89        122.23         4.37 o                         
   6   5   3        983.62        987.17        11.57 o                         
   7   5   3        184.89        184.57         6.30 o                         
   8   5   3         16.63         10.32         4.41 o                         
   9   5   3        135.40        136.53         6.96 o                         
  10   5   3         14.78         27.96         6.35 o                         
  11   5   3          0.00         -3.67         7.07 o                         
  12   5   3        284.67        307.21        16.73 o                         
 -14   6   3          4.13         14.28         8.13 o                         
 -13   6   3         92.09         85.97         9.93 o                         
 -12   6   3         84.21         88.71         8.16 o                         
 -11   6   3         50.11         51.45         6.30 o                         
 -10   6   3        772.40        753.64        12.82 o                         
  -9   6   3        629.09        671.41        10.63 o                         
  -8   6   3         22.32         14.18         2.65 o                         
  -7   6   3        189.34        201.04         5.26 o                         
  -6   6   3        151.05        137.39         3.35 o                         
  -5   6   3         81.17         66.00         2.53 o                         
  -4   6   3         35.52         25.52         1.81 o                         
  -3   6   3        430.62        496.28         4.99 o                         
  -2   6   3          7.55         11.92         1.54 o                         
  -1   6   3       3415.29       3774.71        22.81 o                         
   0   6   3       1192.52       1147.97         8.79 o                         
   1   6   3         93.74         96.18         3.67 o                         
   2   6   3        310.35        361.39         4.88 o                         
   3   6   3        928.07       1047.87        10.42 o                         
   4   6   3       1145.86       1257.01        13.50 o                         
   5   6   3        455.43        463.07         7.95 o                         
   6   6   3          0.07         -0.29         2.66 o                         
   7   6   3        718.66        658.21        11.25 o                         
   8   6   3        144.17        138.82         6.73 o                         
   9   6   3        238.30        179.72         8.20 o                         
  10   6   3         21.27         14.97         6.34 o                         
  11   6   3         33.12         38.16         9.61 o                         
  12   6   3         32.19         42.68        10.82 o                         
 -14   7   3        352.03        377.97        17.01 o                         
 -13   7   3         38.42         30.23         8.30 o                         
 -12   7   3         67.59         71.98         8.31 o                         
 -11   7   3         10.18          2.87         5.10 o                         
 -10   7   3          6.73          1.74         3.99 o                         
  -9   7   3        224.83        192.82         6.45 o                         
  -8   7   3       1788.71       1634.53        16.58 o                         
  -7   7   3        487.65        516.93         7.03 o                         
  -6   7   3        144.89        156.59         3.92 o                         
  -5   7   3          0.88          1.15         1.54 o                         
  -4   7   3          2.73         14.12         1.64 o                         
  -3   7   3        217.53        239.83         3.79 o                         
  -2   7   3        132.89        113.17         3.34 o                         
  -1   7   3        520.72        622.59         6.48 o                         
   0   7   3       1033.03       1068.63         8.78 o                         
   1   7   3          2.07          0.61         1.54 o                         
   2   7   3       1402.06       1408.95        12.03 o                         
   3   7   3        365.48        423.15         6.21 o                         
   4   7   3        106.13        107.47         3.89 o                         
   5   7   3        202.76        179.12         5.46 o                         
   6   7   3        227.48        222.31         6.49 o                         
   7   7   3        255.35        238.12         9.59 o                         
   8   7   3       1779.48       1735.91        20.51 o                         
   9   7   3          3.45         11.53         5.17 o                         
  10   7   3          0.45         -0.65         7.40 o                         
  11   7   3         15.23         21.72         8.14 o                         
  12   7   3        387.00        448.73        27.99 o                         
 -14   8   3          0.35          5.58         9.05 o                         
 -13   8   3        553.63        635.42        23.79 o                         
 -12   8   3        103.05        110.41         8.86 o                         
 -11   8   3         38.40         33.27         5.85 o                         
 -10   8   3          4.62         13.68         5.05 o                         
  -9   8   3         15.98         23.01         3.98 o                         
  -8   8   3        566.00        510.48         8.52 o                         
  -7   8   3         79.54         73.51         3.58 o                         
  -6   8   3       1083.30       1188.48        10.38 o                         
  -5   8   3        266.87        265.89         4.16 o                         
  -4   8   3        243.70        239.03         3.88 o                         
  -3   8   3       5516.23       5867.33        34.73 o                         
  -2   8   3        645.13        613.50         5.99 o                         
  -1   8   3        144.73        156.73         3.37 o                         
   0   8   3         84.57        110.85         3.14 o                         
   1   8   3        184.35        149.04         3.38 o                         
   2   8   3        154.37        202.73         4.40 o                         
   3   8   3        158.55        169.70         4.96 o                         
   4   8   3         43.08         42.71         2.96 o                         
   5   8   3         15.83         12.15         2.95 o                         
   6   8   3        927.42        873.17        11.84 o                         
   7   8   3         57.11         37.50         4.63 o                         
   8   8   3        328.52        325.55        10.74 o                         
   9   8   3         70.34         76.13         6.99 o                         
  10   8   3          6.58         -2.51         6.86 o                         
  11   8   3          0.60          9.65        10.15 o                         
 -14   9   3        167.63        208.58        14.60 o                         
 -13   9   3        334.18        411.22        34.93 o                         
 -12   9   3          8.45         11.32         6.69 o                         
 -11   9   3         58.00         61.43         6.75 o                         
 -10   9   3        245.13        231.61        11.26 o                         
  -9   9   3        155.04        172.00         7.33 o                         
  -8   9   3       1848.30       1749.95        17.14 o                         
  -7   9   3         96.38         98.07         4.04 o                         
  -6   9   3        232.15        281.58         5.11 o                         
  -5   9   3        889.58        904.76         9.35 o                         
  -4   9   3          3.01          7.64         1.78 o                         
  -3   9   3       1203.59       1152.11         9.36 o                         
  -2   9   3        336.43        304.06         4.42 o                         
  -1   9   3        592.42        604.77         6.53 o                         
   0   9   3        104.52         77.84         2.58 o                         
   1   9   3          6.29          1.24         1.68 o                         
   2   9   3        101.76         99.28         3.47 o                         
   3   9   3        176.91        158.85         4.46 o                         
   4   9   3          0.81          0.77         2.36 o                         
   5   9   3         73.91         81.06         4.59 o                         
   6   9   3          0.47         -2.85         3.34 o                         
   7   9   3         19.04         25.72         4.05 o                         
   8   9   3          0.30          6.05         4.80 o                         
   9   9   3         25.31         22.26         6.13 o                         
  10   9   3         12.44         13.99         7.62 o                         
  11   9   3          4.52         17.89        10.95 o                         
 -13  10   3         87.51         97.35        12.31 o                         
 -12  10   3        119.03        144.69        10.48 o                         
 -11  10   3        187.88        184.16        10.88 o                         
 -10  10   3         28.66         29.73         7.54 o                         
  -9  10   3        317.93        260.97         8.97 o                         
  -8  10   3         66.01         56.79         4.32 o                         
  -7  10   3        500.55        508.55         9.16 o                         
  -6  10   3        338.08        369.49         6.18 o                         
  -5  10   3         16.93         20.98         2.12 o                         
  -4  10   3        526.77        537.39         7.31 o                         
  -3  10   3          8.26          9.03         1.71 o                         
  -2  10   3         66.89         61.01         2.49 o                         
  -1  10   3         78.14         64.47         2.61 o                         
   0  10   3        911.12        960.38         9.17 o                         
   1  10   3        193.15        187.24         5.07 o                         
   2  10   3         21.74         21.09         2.52 o                         
   3  10   3         29.49         21.48         2.90 o                         
   4  10   3        329.17        310.30         7.57 o                         
   5  10   3         89.56         79.24         4.96 o                         
   6  10   3        785.31        802.15        15.13 o                         
   7  10   3          0.45         -1.18         4.16 o                         
   8  10   3        236.05        232.92         9.61 o                         
   9  10   3         72.15         84.62        10.67 o                         
  10  10   3         83.38         66.50        12.13 o                         
  11  10   3         14.17         29.56         9.79 o                         
 -13  11   3          2.30         15.84         7.80 o                         
 -12  11   3        213.07        231.00        14.71 o                         
 -11  11   3         21.91         21.98         6.40 o                         
 -10  11   3          0.88         11.62         5.10 o                         
  -9  11   3         45.97         29.61         4.70 o                         
  -8  11   3         13.38         26.46         4.44 o                         
  -7  11   3        388.64        351.26         7.93 o                         
  -6  11   3        143.92        154.57         5.64 o                         
  -5  11   3         93.09        109.59         3.44 o                         
  -4  11   3        119.19        123.14         4.58 o                         
  -3  11   3         84.59        115.96         3.86 o                         
  -2  11   3        582.50        554.69         7.06 o                         
  -1  11   3        133.17        129.04         4.02 o                         
   0  11   3        434.77        435.53         6.31 o                         
   1  11   3         15.24         15.53         2.44 o                         
   2  11   3        103.58        106.21         4.22 o                         
   3  11   3        331.95        329.17         9.74 o                         
   4  11   3       2764.41       2845.56        25.02 o                         
   5  11   3        257.21        265.68         7.78 o                         
   6  11   3        220.32        208.53         8.39 o                         
   7  11   3         54.68         42.09         5.40 o                         
   8  11   3         42.00         42.38         6.90 o                         
   9  11   3         89.46         94.23         9.90 o                         
  10  11   3          5.89         -5.59         8.22 o                         
  11  11   3          8.03         20.51        10.65 o                         
 -13  12   3          4.54          6.06         8.78 o                         
 -12  12   3          0.56         -1.54         7.36 o                         
 -11  12   3        269.63        283.92        17.17 o                         
 -10  12   3        386.81        437.24        12.35 o                         
  -9  12   3        439.37        380.15        11.27 o                         
  -8  12   3         52.53         65.49         4.91 o                         
  -7  12   3        249.98        263.34         7.72 o                         
  -6  12   3        324.24        336.52         6.45 o                         
  -5  12   3         73.87         84.01         3.55 o                         
  -4  12   3          0.02         -0.41         1.90 o                         
  -3  12   3        200.88        214.44         4.95 o                         
  -2  12   3        194.70        199.68         4.72 o                         
  -1  12   3        323.41        284.30         6.24 o                         
   0  12   3         25.16         34.26         2.83 o                         
   1  12   3          2.96          1.47         2.27 o                         
   2  12   3          8.57          2.21         2.51 o                         
   3  12   3         12.70         14.01         3.09 o                         
   4  12   3        146.82        158.64         6.24 o                         
   5  12   3        158.24        191.44         7.89 o                         
   6  12   3          5.96          2.53         4.14 o                         
   7  12   3         15.24         11.76         4.84 o                         
   8  12   3         43.37         50.89         7.68 o                         
   9  12   3         39.02         37.04         9.11 o                         
  10  12   3        218.54        221.36        17.44 o                         
 -12  13   3         19.18          3.15        10.38 o                         
 -11  13   3        590.17        628.60        25.45 o                         
 -10  13   3        366.40        336.90        12.45 o                         
  -9  13   3        138.44        131.36         7.20 o                         
  -8  13   3         35.07         23.79         4.30 o                         
  -7  13   3        348.83        323.74        11.65 o                         
  -6  13   3        115.99        111.79         4.90 o                         
  -5  13   3       3476.63       3454.82        23.24 o                         
  -4  13   3         30.37         24.72         2.50 o                         
  -3  13   3          0.19         -1.99         1.99 o                         
  -2  13   3         55.83         54.11         2.98 o                         
  -1  13   3         56.76         50.33         3.39 o                         
   0  13   3       2424.61       2438.27        20.90 o                         
   1  13   3         57.50         54.30         3.65 o                         
   2  13   3         52.36         46.26         3.65 o                         
   3  13   3        701.67        721.32        10.25 o                         
   4  13   3       1265.31       1212.38        16.04 o                         
   5  13   3        624.69        536.55        11.52 o                         
   6  13   3          3.30          7.02         4.64 o                         
   7  13   3          0.23         -0.77         4.85 o                         
   8  13   3         38.52         41.22         8.07 o                         
   9  13   3          2.72         -3.10         7.87 o                         
  10  13   3         24.07         31.80        10.01 o                         
 -12  14   3         83.66         77.57        17.21 o                         
 -11  14   3          1.42          5.12         8.79 o                         
 -10  14   3          2.46          4.45         6.41 o                         
  -9  14   3          0.71          4.29         5.02 o                         
  -8  14   3         63.46         72.75         5.77 o                         
  -7  14   3        255.43        233.17         8.18 o                         
  -6  14   3          1.68          2.81         3.10 o                         
  -5  14   3        319.76        357.38         6.93 o                         
  -4  14   3         66.69         62.99         3.40 o                         
  -3  14   3        550.54        535.17         7.30 o                         
  -2  14   3          0.69          0.52         2.32 o                         
  -1  14   3         56.68         60.36         3.62 o                         
   0  14   3        102.15         77.20         4.35 o                         
   1  14   3         14.16          5.73         2.85 o                         
   2  14   3         31.30         23.14         3.79 o                         
   3  14   3        110.64        122.55         5.99 o                         
   4  14   3          4.73         -3.85         3.85 o                         
   5  14   3       1622.39       1636.92        21.75 o                         
   6  14   3        533.10        556.49        12.27 o                         
   7  14   3         41.74         43.01         6.83 o                         
   8  14   3          2.63         -3.81         7.79 o                         
   9  14   3         89.72         94.26        11.48 o                         
  10  14   3        226.11        297.03        19.96 o                         
 -11  15   3        192.01        193.75        15.26 o                         
 -10  15   3          1.49         -0.36         9.54 o                         
  -9  15   3         23.29         13.14         7.63 o                         
  -8  15   3         83.93         92.05         6.38 o                         
  -7  15   3        103.89         99.53         6.62 o                         
  -6  15   3        764.62        790.85        12.55 o                         
  -5  15   3       1124.33       1142.98        12.31 o                         
  -4  15   3       1123.52       1064.59        11.21 o                         
  -3  15   3         40.63         38.00         3.39 o                         
  -2  15   3         98.43         92.13         4.37 o                         
  -1  15   3        141.48        139.73         5.33 o                         
   0  15   3         36.19         51.82         4.02 o                         
   1  15   3         36.90         37.70         4.01 o                         
   2  15   3        284.86        291.54         9.01 o                         
   3  15   3        192.15        178.95         6.52 o                         
   4  15   3        219.84        239.02         8.20 o                         
   5  15   3        211.32        214.35         8.31 o                         
   6  15   3        203.34        178.14         9.24 o                         
   7  15   3          1.68          3.21         5.88 o                         
   8  15   3         15.45         13.64         7.99 o                         
   9  15   3          1.11         -0.40         7.96 o                         
 -11  16   3          3.33         -3.25         9.14 o                         
 -10  16   3          2.50         17.21         8.99 o                         
  -9  16   3          4.99         10.34         7.03 o                         
  -8  16   3         47.73         47.09         6.15 o                         
  -7  16   3         10.12          6.94         4.43 o                         
  -6  16   3        303.81        327.27         8.87 o                         
  -5  16   3        123.38        126.38         5.53 o                         
  -4  16   3          9.13         15.62         3.31 o                         
  -3  16   3       1097.68       1062.28        13.33 o                         
  -2  16   3          3.87          4.83         3.49 o                         
  -1  16   3        375.65        404.81         9.18 o                         
   0  16   3         41.86         38.88         4.05 o                         
   1  16   3       2440.70       2491.43        24.47 o                         
   2  16   3          8.62          9.89         3.92 o                         
   3  16   3          1.29         -3.53         3.70 o                         
   4  16   3        417.53        423.33        11.91 o                         
   5  16   3        136.98        130.60         7.50 o                         
   6  16   3         10.93          8.21         5.82 o                         
   7  16   3         87.89         88.21        10.08 o                         
   8  16   3          1.03         -0.80         6.58 o                         
   9  16   3          9.62         -1.33         9.54 o                         
 -10  17   3        169.45        189.87        13.09 o                         
  -9  17   3        288.15        347.65        15.58 o                         
  -8  17   3        124.32        139.68         8.75 o                         
  -7  17   3         46.95         49.49         5.35 o                         
  -6  17   3          5.17          9.32         4.24 o                         
  -5  17   3         91.56         81.32         5.44 o                         
  -4  17   3          4.05         -1.47         3.43 o                         
  -3  17   3         18.29         13.39         3.66 o                         
  -2  17   3          2.13          3.25         3.55 o                         
  -1  17   3          9.13          6.83         3.73 o                         
   0  17   3         56.45         57.38         5.43 o                         
   1  17   3        806.84        767.89        13.38 o                         
   2  17   3        172.31        154.43         7.25 o                         
   3  17   3         64.77         60.67         6.12 o                         
   4  17   3       1419.17       1412.05        21.49 o                         
   5  17   3          0.04          3.98         6.33 o                         
   6  17   3        229.39        226.21        11.49 o                         
   7  17   3          0.00         15.99         7.43 o                         
   8  17   3          7.92         14.34         8.79 o                         
 -10  18   3         33.96         33.96         9.09 o                         
  -9  18   3          0.02         -4.27         6.74 o                         
  -8  18   3          0.50          7.59         5.80 o                         
  -7  18   3         66.95         73.73         6.71 o                         
  -6  18   3          1.85          2.68         4.36 o                         
  -5  18   3         25.06         13.44         4.44 o                         
  -4  18   3          1.16          0.09         3.64 o                         
  -3  18   3         91.12        112.73         6.64 o                         
  -2  18   3         91.24         82.15         5.66 o                         
  -1  18   3        134.70        128.30         6.71 o                         
   0  18   3        189.05        163.66         7.72 o                         
   1  18   3         32.58         31.72         5.09 o                         
   2  18   3         39.46         37.56         5.81 o                         
   3  18   3        386.55        370.50        11.70 o                         
   4  18   3          0.06         -2.91         6.36 o                         
   5  18   3         92.38        101.97        10.35 o                         
   6  18   3         11.06         17.09         7.69 o                         
   7  18   3          0.02         -2.65         8.09 o                         
  -9  19   3        123.23        171.34        17.64 o                         
  -8  19   3          0.28         -1.83         6.15 o                         
  -7  19   3        192.69        202.21        11.26 o                         
  -6  19   3        240.77        253.84         9.16 o                         
  -5  19   3          6.16         -1.07         4.63 o                         
  -4  19   3        379.57        384.64        13.71 o                         
  -3  19   3          5.67          4.54         4.13 o                         
  -2  19   3        325.31        327.45         9.87 o                         
  -1  19   3         12.60         13.92         5.10 o                         
   0  19   3        501.64        483.63        17.02 o                         
   1  19   3        523.78        498.25        13.71 o                         
   2  19   3        103.22        102.10         7.74 o                         
   3  19   3        142.75        159.31         9.90 o                         
   4  19   3          1.63          3.09         7.31 o                         
   5  19   3          0.22          1.06         8.36 o                         
   6  19   3         36.20         38.41        10.43 o                         
   7  19   3         61.23         80.89        10.17 o                         
  -8  20   3         62.20         82.73         9.02 o                         
  -7  20   3         51.01         51.89         7.38 o                         
  -6  20   3          4.47         -1.71         5.95 o                         
  -5  20   3         29.44         34.26         6.15 o                         
  -4  20   3         69.46         70.84         6.42 o                         
  -3  20   3         68.25         66.90         6.51 o                         
  -2  20   3         10.15          6.85         5.19 o                         
  -1  20   3          0.05          9.30         5.58 o                         
   0  20   3        141.80        137.58         8.49 o                         
   1  20   3        201.44        210.83        10.85 o                         
   2  20   3         64.76         60.29         7.34 o                         
   3  20   3          9.54          8.43         7.30 o                         
   4  20   3         42.53         37.40         9.75 o                         
   5  20   3         65.49         68.78        13.76 o                         
   6  20   3        117.40        119.74        11.52 o                         
  -7  21   3        501.48        555.67        20.93 o                         
  -6  21   3         92.10        103.73         8.67 o                         
  -5  21   3          0.59         -3.94         5.55 o                         
  -4  21   3        382.35        423.82        15.17 o                         
  -3  21   3         67.39         71.54         8.71 o                         
  -2  21   3         48.25         44.36         7.18 o                         
  -1  21   3         21.04         16.55         6.64 o                         
   0  21   3          0.69          3.08         5.83 o                         
   1  21   3        172.69        173.41         9.77 o                         
   2  21   3          0.53         -6.44         6.44 o                         
   3  21   3        137.64        148.74        12.32 o                         
   4  21   3          1.54         -1.64         8.16 o                         
   5  21   3         38.93         57.93        10.18 o                         
  -6  22   3        165.37        173.20        12.67 o                         
  -5  22   3        168.90        178.02        11.03 o                         
  -4  22   3        101.95        113.80         9.83 o                         
  -3  22   3        102.54        129.02        10.48 o                         
  -2  22   3         17.39         14.98         8.51 o                         
  -1  22   3         34.67         36.35         7.62 o                         
   0  22   3         48.96         50.92         7.96 o                         
   1  22   3         12.45          6.31         6.84 o                         
   2  22   3         18.59         13.06         8.07 o                         
   3  22   3        150.87        160.03        10.80 o                         
   4  22   3          0.34          9.80         9.69 o                         
  -4  23   3         70.15         98.51        10.29 o                         
  -3  23   3        147.11        154.11        13.12 o                         
  -2  23   3          0.45          4.27         7.94 o                         
  -1  23   3          2.31         -7.64         7.64 o                         
   0  23   3         18.07          9.98         7.80 o                         
   1  23   3         39.16         37.63        11.57 o                         
   2  23   3        140.58        151.25        11.88 o                         
 -14   0   4         25.89          3.89        10.14 o                         
 -12   0   4       1733.46       1711.00        29.54 o                         
 -10   0   4        105.44         83.07         6.58 o                         
  -8   0   4        112.80        136.47         5.80 o                         
  -6   0   4         93.50         77.19         4.91 o                         
  -4   0   4        301.65        352.47         6.29 o                         
  -2   0   4       2435.50       2373.37        22.82 o                         
   0   0   4       1550.99       1609.14        14.14 o                         
   2   0   4       1121.00       1069.34        12.63 o                         
   4   0   4        196.80        219.09         6.22 o                         
   6   0   4        116.22        124.45         7.54 o                         
   8   0   4         22.89         24.48         7.28 o                         
  10   0   4         13.88         20.41         8.26 o                         
  12   0   4        204.41        212.73        22.30 o                         
 -15   1   4          5.46         22.08        10.38 o                         
 -14   1   4          2.22         -2.55         6.71 o                         
 -13   1   4        252.43        242.29        11.94 o                         
 -12   1   4        170.56        174.23         7.33 o                         
 -11   1   4         76.92         81.27         5.15 o                         
 -10   1   4        132.02        121.31         5.45 o                         
  -9   1   4        169.04        166.25         6.54 o                         
  -8   1   4         25.74         26.93         2.50 o                         
  -7   1   4         24.75          5.43         2.05 o                         
  -6   1   4       1073.70       1088.51        10.42 o                         
  -5   1   4       3470.12       3595.07        24.68 o                         
  -4   1   4        357.16        364.98         4.90 o                         
  -3   1   4       1322.08       1372.53        11.31 o                         
  -2   1   4       2896.60       3031.89        19.65 o                         
  -1   1   4        212.44        235.93         3.64 o                         
   0   1   4       7266.08       7680.12        42.05 o                         
   1   1   4         32.99         40.11         2.31 o                         
   2   1   4         36.43         26.32         1.95 o                         
   3   1   4        267.15        256.01         4.50 o                         
   4   1   4        797.98        814.58         8.67 o                         
   5   1   4       1924.70       1844.04        15.68 o                         
   6   1   4          0.53          1.19         2.89 o                         
   7   1   4          5.69          4.34         4.16 o                         
   8   1   4       1259.44       1215.22        16.31 o                         
   9   1   4        181.35        183.44         9.53 o                         
  10   1   4         13.76         25.88         6.35 o                         
  11   1   4         49.89         84.57        11.08 o                         
  12   1   4         22.26         21.28        10.34 o                         
 -15   2   4         86.07        108.40        21.15 o                         
 -14   2   4          5.83          1.73         7.26 o                         
 -13   2   4          3.11         10.98         6.19 o                         
 -12   2   4         11.77         13.14         4.48 o                         
 -11   2   4        118.58        125.22         6.41 o                         
 -10   2   4        452.95        437.09         8.68 o                         
  -9   2   4        776.62        779.62        11.75 o                         
  -8   2   4          1.06         -1.31         2.16 o                         
  -7   2   4          4.21          6.43         1.99 o                         
  -6   2   4        347.90        319.45         4.76 o                         
  -5   2   4        489.99        579.47         6.52 o                         
  -4   2   4        164.07        186.76         4.31 o                         
  -3   2   4        679.27        634.15         6.03 o                         
  -2   2   4         12.64         17.44         1.55 o                         
  -1   2   4          7.54          9.07         1.73 o                         
   0   2   4       1965.85       2027.25        15.83 o                         
   1   2   4          0.33          4.99         1.49 o                         
   2   2   4       2308.82       2604.24        19.39 o                         
   3   2   4          1.62         -0.66         1.54 o                         
   4   2   4        168.24        211.84         4.56 o                         
   5   2   4         97.75         83.67         3.75 o                         
   6   2   4          0.84          0.58         2.91 o                         
   7   2   4          8.88          3.02         3.74 o                         
   8   2   4         73.82         77.40         5.52 o                         
   9   2   4          0.00          7.59         5.04 o                         
  10   2   4          9.93         22.12         6.17 o                         
  11   2   4          9.14          0.35         8.10 o                         
  12   2   4         68.00         94.52        12.79 o                         
 -15   3   4          5.48          8.76         9.77 o                         
 -14   3   4          0.23         13.03        10.36 o                         
 -13   3   4        213.31        191.13        12.20 o                         
 -12   3   4        175.45        170.52         8.04 o                         
 -11   3   4          8.66         11.59         3.75 o                         
 -10   3   4        452.50        442.79         8.67 o                         
  -9   3   4         24.17         25.56         3.18 o                         
  -8   3   4        254.35        265.45         8.78 o                         
  -7   3   4        323.85        339.53         5.70 o                         
  -6   3   4        439.06        358.17         5.24 o                         
  -5   3   4       3819.94       4208.48        26.85 o                         
  -4   3   4          0.59         -0.56         1.43 o                         
  -3   3   4        728.22        712.49         6.69 o                         
  -2   3   4        497.20        603.17         5.25 o                         
  -1   3   4          0.07         -0.39         1.53 o                         
   0   3   4        605.90        742.74         6.33 o                         
   1   3   4         83.06        101.30         2.52 o                         
   2   3   4         91.64         79.40         2.30 o                         
   3   3   4          7.11         11.46         1.75 o                         
   4   3   4         67.73         80.60         3.37 o                         
   5   3   4        192.77        164.03         4.87 o                         
   6   3   4        524.58        483.36         8.87 o                         
   7   3   4        896.67        825.77        14.40 o                         
   8   3   4          6.06         -1.59         4.41 o                         
   9   3   4        472.15        452.02        13.09 o                         
  10   3   4         27.96         28.85         7.09 o                         
  11   3   4         74.31         85.21        12.92 o                         
 -15   4   4        119.52        135.36        12.84 o                         
 -14   4   4        277.67        271.46        31.44 o                         
 -13   4   4        231.29        229.05        12.79 o                         
 -12   4   4         65.43         49.31         6.18 o                         
 -11   4   4        292.16        300.06         8.82 o                         
 -10   4   4         46.55         46.18         4.39 o                         
  -9   4   4        932.08        861.04        10.28 o                         
  -8   4   4          9.47          4.44         2.30 o                         
  -7   4   4        451.63        429.13         6.28 o                         
  -6   4   4          0.27          1.38         1.55 o                         
  -5   4   4       1182.03       1264.68        10.02 o                         
  -4   4   4       1228.95       1407.40        11.04 o                         
  -3   4   4        995.33       1003.17         7.41 o                         
  -2   4   4       7237.01       7977.13        45.79 o                         
  -1   4   4       1298.46       1383.09        10.59 o                         
   0   4   4        649.81        719.49         6.18 o                         
   1   4   4       5755.19       6352.85        37.50 o                         
   2   4   4         71.04         87.48         2.69 o                         
   3   4   4        726.07        762.30         7.98 o                         
   4   4   4          1.12          0.90         2.11 o                         
   5   4   4        218.36        226.68         5.82 o                         
   6   4   4        961.55        964.03        12.52 o                         
   7   4   4        131.95        117.86         6.40 o                         
   8   4   4        139.24        131.24         6.78 o                         
   9   4   4         73.20         85.67         7.32 o                         
  10   4   4         20.78         -0.37         6.38 o                         
  11   4   4          0.46         -2.01         8.47 o                         
 -14   5   4          7.81          6.72        13.94 o                         
 -13   5   4          0.53          0.72         6.68 o                         
 -12   5   4         21.88         14.57         5.65 o                         
 -11   5   4         98.76         84.32         5.93 o                         
 -10   5   4          0.06         -1.56         3.26 o                         
  -9   5   4        157.90        147.51         5.23 o                         
  -8   5   4         64.72         69.68         3.49 o                         
  -7   5   4        677.75        607.02         7.69 o                         
  -6   5   4         65.41         56.05         2.39 o                         
  -5   5   4        402.82        373.35         4.76 o                         
  -4   5   4       3559.48       3912.76        23.92 o                         
  -3   5   4         71.38         68.86         3.41 o                         
  -2   5   4        138.85        151.09         3.04 o                         
  -1   5   4       6633.79       6935.70        41.56 o                         
   0   5   4       1955.35       2135.54        14.13 o                         
   1   5   4       3580.59       4124.91        25.19 o                         
   2   5   4         92.42        110.90         4.46 o                         
   3   5   4        261.07        299.14         5.02 o                         
   4   5   4         90.85         94.72         4.20 o                         
   5   5   4        407.38        425.48         7.34 o                         
   6   5   4        183.64        203.14         6.56 o                         
   7   5   4        239.08        222.04         7.85 o                         
   8   5   4        143.11        117.90         6.45 o                         
   9   5   4         38.28         30.57         6.75 o                         
  10   5   4         13.02         10.76         7.48 o                         
  11   5   4          9.95         12.66         9.04 o                         
 -14   6   4        177.12        182.47        14.21 o                         
 -13   6   4        352.89        344.94        21.86 o                         
 -12   6   4         48.94         44.60         6.70 o                         
 -11   6   4          2.37         -1.38         4.63 o                         
 -10   6   4         49.83         33.10         4.49 o                         
  -9   6   4        100.99        115.52         4.94 o                         
  -8   6   4        221.11        231.58         5.68 o                         
  -7   6   4        604.76        673.33         7.32 o                         
  -6   6   4        824.94        838.87         8.59 o                         
  -5   6   4        181.21        192.11         3.77 o                         
  -4   6   4          9.44          7.27         1.56 o                         
  -3   6   4         17.85          7.59         1.47 o                         
  -2   6   4       1431.46       1641.08        11.76 o                         
  -1   6   4       3912.70       4659.57        29.17 o                         
   0   6   4        940.63        985.03         7.96 o                         
   1   6   4       1617.45       1664.93        12.46 o                         
   2   6   4        282.57        325.26         5.06 o                         
   3   6   4       1312.61       1345.04        14.98 o                         
   4   6   4         17.61         14.96         2.46 o                         
   5   6   4          0.14          1.27         2.56 o                         
   6   6   4        207.62        192.26         6.38 o                         
   7   6   4         95.89         86.44         5.83 o                         
   8   6   4         11.28          8.52         4.95 o                         
   9   6   4         36.19         32.32         6.08 o                         
  10   6   4         85.36         99.09        13.23 o                         
  11   6   4         54.66         71.04        11.34 o                         
 -14   7   4         13.79          9.83         8.44 o                         
 -13   7   4          0.74         10.09         7.40 o                         
 -12   7   4         21.74         32.34         6.43 o                         
 -11   7   4         81.04         54.46         6.20 o                         
 -10   7   4        315.81        284.37         9.10 o                         
  -9   7   4         65.15         73.70         4.83 o                         
  -8   7   4        489.76        412.87         8.45 o                         
  -7   7   4        202.15        228.44         5.33 o                         
  -6   7   4          4.71          1.60         1.78 o                         
  -5   7   4          8.64          8.84         1.65 o                         
  -4   7   4        289.29        270.21         4.13 o                         
  -3   7   4       5988.76       6680.15        37.33 o                         
  -2   7   4       1046.86       1137.19         9.12 o                         
  -1   7   4       4164.80       4628.89        28.68 o                         
   0   7   4        520.01        486.21         5.54 o                         
   1   7   4          2.89          2.24         1.66 o                         
   2   7   4       1330.41       1482.31        11.69 o                         
   3   7   4        434.44        458.78         6.59 o                         
   4   7   4          4.34          5.26         2.54 o                         
   5   7   4         64.56         65.46         4.21 o                         
   6   7   4          7.22          6.84         3.07 o                         
   7   7   4         93.59        111.76         6.91 o                         
   8   7   4         11.70         13.53         5.18 o                         
   9   7   4         25.05         25.74         6.72 o                         
  10   7   4          8.68         15.72        10.79 o                         
  11   7   4          1.05         -8.96         8.96 o                         
 -14   8   4         10.48         14.74        10.05 o                         
 -13   8   4         66.95         45.06         9.07 o                         
 -12   8   4         36.19         40.08         6.81 o                         
 -11   8   4          8.08          5.79         5.23 o                         
 -10   8   4        139.48        136.63         6.77 o                         
  -9   8   4        144.32        156.22         6.28 o                         
  -8   8   4        897.27       1013.14        12.13 o                         
  -7   8   4          0.05          3.26         2.13 o                         
  -6   8   4        319.70        321.33         5.25 o                         
  -5   8   4       2777.18       2924.92        20.66 o                         
  -4   8   4        215.81        251.01         4.28 o                         
  -3   8   4       2756.44       2842.92        18.30 o                         
  -2   8   4       1018.10       1037.29         8.29 o                         
  -1   8   4       2624.28       2743.29        18.25 o                         
   0   8   4        532.84        548.81         6.11 o                         
   1   8   4         64.21         47.22         2.59 o                         
   2   8   4         12.14         13.78         2.26 o                         
   3   8   4        271.83        264.35         6.03 o                         
   4   8   4         78.94         65.98         3.65 o                         
   5   8   4         71.29         64.63         4.25 o                         
   6   8   4         42.28         30.43         4.47 o                         
   7   8   4          8.57          1.72         4.66 o                         
   8   8   4        190.40        195.47         9.29 o                         
   9   8   4        233.93        223.17        12.53 o                         
  10   8   4         38.67         49.88        12.02 o                         
  11   8   4        108.60        139.45        14.08 o                         
 -14   9   4        147.05        152.76        13.62 o                         
 -13   9   4         13.16          3.39         9.49 o                         
 -12   9   4          2.22          0.01         6.50 o                         
 -11   9   4          7.19          0.38         5.63 o                         
 -10   9   4        702.21        614.71        13.07 o                         
  -9   9   4          0.98          6.57         3.50 o                         
  -8   9   4         67.16         73.89         4.36 o                         
  -7   9   4        497.83        438.21         7.43 o                         
  -6   9   4        735.55        752.79         8.13 o                         
  -5   9   4        758.49        793.27         8.48 o                         
  -4   9   4       1023.62        989.54         9.39 o                         
  -3   9   4        113.68        103.56         2.88 o                         
  -2   9   4          6.29          4.56         1.57 o                         
  -1   9   4          1.90          3.06         1.75 o                         
   0   9   4        125.50        149.07         4.72 o                         
   1   9   4        432.29        419.16         6.46 o                         
   2   9   4         16.85         15.14         2.33 o                         
   3   9   4        649.39        618.02         8.40 o                         
   4   9   4       1247.12       1216.01        15.12 o                         
   5   9   4          8.39          9.48         3.81 o                         
   6   9   4          2.08          2.92         4.08 o                         
   7   9   4        494.83        506.74        12.98 o                         
   8   9   4         94.35         75.90         7.74 o                         
   9   9   4        220.78        210.98        12.43 o                         
  10   9   4         21.85          6.90         8.35 o                         
  11   9   4         31.25         27.11        14.16 o                         
 -13  10   4          4.72          3.83         8.76 o                         
 -12  10   4        122.68        134.38        14.52 o                         
 -11  10   4          2.74          1.35         5.11 o                         
 -10  10   4        319.81        314.88        13.05 o                         
  -9  10   4        174.74        201.24         8.98 o                         
  -8  10   4         96.29         73.29         4.48 o                         
  -7  10   4          9.65          9.77         3.18 o                         
  -6  10   4        221.57        253.81         5.74 o                         
  -5  10   4        746.90        695.45         7.42 o                         
  -4  10   4        261.26        258.31         5.10 o                         
  -3  10   4        170.22        195.73         5.58 o                         
  -2  10   4         87.72         71.16         2.87 o                         
  -1  10   4        106.36        113.03         3.95 o                         
   0  10   4        158.30        178.86         4.39 o                         
   1  10   4         20.19         35.33         2.74 o                         
   2  10   4        455.13        443.94         7.40 o                         
   3  10   4       1027.33        995.20        12.62 o                         
   4  10   4       1380.59       1393.65        16.73 o                         
   5  10   4        425.15        387.84         9.65 o                         
   6  10   4         13.15          8.02         4.14 o                         
   7  10   4        110.35         90.68         7.87 o                         
   8  10   4        191.89        183.85        10.09 o                         
   9  10   4         34.26         36.74         8.44 o                         
  10  10   4        101.76        106.56        11.82 o                         
 -13  11   4        173.01        186.14        17.79 o                         
 -12  11   4        110.90        129.52        12.51 o                         
 -11  11   4         75.78         68.86         7.48 o                         
 -10  11   4        156.89        168.40         8.73 o                         
  -9  11   4          1.58          3.02         4.90 o                         
  -8  11   4          6.51          1.99         3.20 o                         
  -7  11   4        161.90        178.43         6.04 o                         
  -6  11   4        618.04        667.64         8.01 o                         
  -5  11   4          6.25          1.57         2.06 o                         
  -4  11   4       1211.50       1211.62        11.32 o                         
  -3  11   4         14.11         15.96         2.10 o                         
  -2  11   4          3.00          3.11         1.82 o                         
  -1  11   4        399.75        335.79         5.72 o                         
   0  11   4        117.03        120.68         4.03 o                         
   1  11   4        298.45        290.45         6.93 o                         
   2  11   4         12.32         12.93         3.03 o                         
   3  11   4         74.24         78.51         4.44 o                         
   4  11   4        517.97        523.76         9.99 o                         
   5  11   4        405.53        377.56        10.22 o                         
   6  11   4        491.68        481.62        13.67 o                         
   7  11   4        168.42        171.79         8.20 o                         
   8  11   4        228.10        225.97        11.16 o                         
   9  11   4          0.02         -7.66         7.66 o                         
  10  11   4         79.36         60.82        10.78 o                         
 -13  12   4         29.25         27.09         9.82 o                         
 -12  12   4          6.82         -4.67         8.80 o                         
 -11  12   4        630.34        559.58        22.59 o                         
 -10  12   4          0.87         -1.53         5.17 o                         
  -9  12   4         25.43         31.02         5.09 o                         
  -8  12   4         75.46         58.81         5.12 o                         
  -7  12   4        104.59        100.97         5.10 o                         
  -6  12   4        539.39        529.89         7.59 o                         
  -5  12   4        134.81        121.57         3.96 o                         
  -4  12   4        317.56        282.22         5.57 o                         
  -3  12   4         24.28         17.70         2.26 o                         
  -2  12   4         46.89         42.71         2.62 o                         
  -1  12   4         15.98         23.56         2.62 o                         
   0  12   4        473.17        476.38         7.59 o                         
   1  12   4        162.21        174.91         7.38 o                         
   2  12   4         36.80         33.24         3.83 o                         
   3  12   4        180.42        179.62         6.89 o                         
   4  12   4         73.93         95.47         5.70 o                         
   5  12   4          7.18          4.82         4.20 o                         
   6  12   4        105.99         99.00         7.41 o                         
   7  12   4        152.42        159.02         8.42 o                         
   8  12   4         96.50        111.71         9.65 o                         
   9  12   4          8.93         14.25         9.29 o                         
  10  12   4        386.20        447.45        20.16 o                         
 -12  13   4          0.10         -0.18         8.08 o                         
 -11  13   4       1423.76       1516.63        31.19 o                         
 -10  13   4        250.31        221.96        12.58 o                         
  -9  13   4         89.22         80.23         8.83 o                         
  -8  13   4          0.01         -3.61         3.61 o                         
  -7  13   4          1.43          9.76         3.34 o                         
  -6  13   4       1266.20       1185.44        11.95 o                         
  -5  13   4        145.18        125.26         4.14 o                         
  -4  13   4        597.35        582.88         7.53 o                         
  -3  13   4         12.97         12.43         2.32 o                         
  -2  13   4         36.29         44.54         3.02 o                         
  -1  13   4        597.70        614.18         8.75 o                         
   0  13   4        205.71        196.04         6.05 o                         
   1  13   4        213.80        174.83         6.04 o                         
   2  13   4         22.05         27.12         3.83 o                         
   3  13   4         20.23         12.10         3.78 o                         
   4  13   4          1.17          0.79         4.05 o                         
   5  13   4        261.60        237.15         9.02 o                         
   6  13   4          0.00         -2.57         4.63 o                         
   7  13   4          8.69         13.64         5.82 o                         
   8  13   4          0.08         11.94         7.49 o                         
   9  13   4         11.06         -0.83         7.80 o                         
 -12  14   4        644.06        704.89        32.09 o                         
 -11  14   4          2.84          4.20         8.70 o                         
 -10  14   4         27.44         20.17         7.12 o                         
  -9  14   4         96.08         90.68         7.09 o                         
  -8  14   4         29.16         32.30         4.75 o                         
  -7  14   4         26.90         22.73         4.40 o                         
  -6  14   4          0.87          1.74         2.85 o                         
  -5  14   4        416.62        422.40         6.42 o                         
  -4  14   4        209.50        243.27         5.70 o                         
  -3  14   4        849.44        819.76         9.28 o                         
  -2  14   4         34.52         37.68         3.29 o                         
  -1  14   4        146.62        132.87         5.12 o                         
   0  14   4        285.98        323.68         8.18 o                         
   1  14   4        348.51        340.76        10.66 o                         
   2  14   4        117.42        118.41         6.05 o                         
   3  14   4        483.41        469.19        13.19 o                         
   4  14   4         12.39         14.73         5.09 o                         
   5  14   4        825.18        817.71        15.03 o                         
   6  14   4         26.73         27.36         5.50 o                         
   7  14   4        171.04        174.33        10.29 o                         
   8  14   4         43.46         57.50         9.95 o                         
   9  14   4         99.79        116.36        11.63 o                         
 -12  15   4        325.26        317.66        18.95 o                         
 -11  15   4         17.84         16.10        11.45 o                         
 -10  15   4         16.44         13.52         7.40 o                         
  -9  15   4         39.57         42.63         6.56 o                         
  -8  15   4         23.71         13.60         4.51 o                         
  -7  15   4         94.63         89.13         6.00 o                         
  -6  15   4         43.55         34.98         3.65 o                         
  -5  15   4        433.68        375.39         7.22 o                         
  -4  15   4       1358.24       1311.12        12.53 o                         
  -3  15   4          4.74          3.27         2.72 o                         
  -2  15   4        216.08        207.71         6.23 o                         
  -1  15   4          3.33          4.28         3.17 o                         
   0  15   4        490.19        472.48        10.26 o                         
   1  15   4        494.99        438.05        10.99 o                         
   2  15   4        155.66        158.18        10.18 o                         
   3  15   4         60.51         50.82         5.69 o                         
   4  15   4        271.82        294.43        10.45 o                         
   5  15   4          3.02         -3.83         4.98 o                         
   6  15   4         15.48          4.46         5.77 o                         
   7  15   4         33.09         20.73         8.90 o                         
   8  15   4         54.41         51.30        10.99 o                         
 -11  16   4          0.20         -6.21         9.60 o                         
 -10  16   4        215.86        234.91        14.55 o                         
  -9  16   4          6.27          0.34         6.51 o                         
  -8  16   4          6.80          7.24         4.85 o                         
  -7  16   4        566.92        559.50        12.12 o                         
  -6  16   4          0.02         -3.24         3.33 o                         
  -5  16   4         15.69          6.52         2.76 o                         
  -4  16   4         67.48         68.87         4.60 o                         
  -3  16   4        181.34        181.17         5.91 o                         
  -2  16   4       1381.46       1418.84        15.92 o                         
  -1  16   4        375.64        353.73         9.15 o                         
   0  16   4        180.31        160.88         7.02 o                         
   1  16   4        289.65        311.32         9.75 o                         
   2  16   4         13.40         16.31         4.47 o                         
   3  16   4          0.06         -4.71         4.71 o                         
   4  16   4        520.80        507.21        15.99 o                         
   5  16   4         10.13         10.48         5.89 o                         
   6  16   4        101.49         84.40         8.13 o                         
   7  16   4        190.00        208.49        12.23 o                         
   8  16   4          8.33         14.77         8.05 o                         
 -11  17   4          8.14         12.82        16.54 o                         
 -10  17   4         21.56         27.98         8.60 o                         
  -9  17   4         23.62         32.40         8.68 o                         
  -8  17   4         71.56         65.59         7.07 o                         
  -7  17   4        105.48        121.76         7.04 o                         
  -6  17   4         38.44         50.44         4.80 o                         
  -5  17   4        174.06        141.07         7.39 o                         
  -4  17   4        129.80        107.14         5.29 o                         
  -3  17   4        431.79        439.40        15.43 o                         
  -2  17   4         12.60         10.33         4.34 o                         
  -1  17   4         49.94         45.30         5.24 o                         
   0  17   4        218.30        196.23         8.13 o                         
   1  17   4         98.93         87.22         6.43 o                         
   2  17   4        145.36        139.88         7.95 o                         
   3  17   4         23.57         19.44         5.45 o                         
   4  17   4        575.67        613.48        16.38 o                         
   5  17   4          0.55         -0.62         6.69 o                         
   6  17   4         17.30         19.65         6.96 o                         
   7  17   4          0.00         -0.06         7.84 o                         
 -10  18   4         25.72         16.40        10.64 o                         
  -9  18   4         29.98         23.95         7.82 o                         
  -8  18   4        237.44        238.72        10.51 o                         
  -7  18   4          0.02         -4.55         4.55 o                         
  -6  18   4          8.36         24.47         5.53 o                         
  -5  18   4         10.44          6.53         4.54 o                         
  -4  18   4          0.01         -0.51         3.75 o                         
  -3  18   4          1.35          1.56         4.12 o                         
  -2  18   4        455.74        469.23        12.18 o                         
  -1  18   4         10.84         14.56         4.68 o                         
   0  18   4        796.08        765.85        14.58 o                         
   1  18   4         99.29         99.07         7.05 o                         
   2  18   4         79.86         81.49         7.58 o                         
   3  18   4        151.14        152.72        10.80 o                         
   4  18   4         40.24         31.05         7.40 o                         
   5  18   4          7.42          5.53         7.10 o                         
   6  18   4          0.19          0.74         8.07 o                         
   7  18   4          0.11         -4.84         7.94 o                         
  -9  19   4          4.13         10.17         9.26 o                         
  -8  19   4          1.80         -4.25         6.11 o                         
  -7  19   4          0.02          3.95         5.73 o                         
  -6  19   4         80.90         70.52         8.34 o                         
  -5  19   4        136.77        124.90         7.53 o                         
  -4  19   4          0.10         -2.20         4.76 o                         
  -3  19   4         97.88        104.75         6.91 o                         
  -2  19   4        187.06        182.42         9.01 o                         
  -1  19   4          2.03         -3.47         4.87 o                         
   0  19   4        144.61        134.20         8.13 o                         
   1  19   4         97.70        112.78         9.00 o                         
   2  19   4         29.88         20.17         6.77 o                         
   3  19   4        108.33         98.85         9.97 o                         
   4  19   4         22.70         14.05         8.15 o                         
   5  19   4          5.39          1.63         8.72 o                         
   6  19   4        301.93        302.29        15.44 o                         
  -8  20   4        152.00        155.57        12.72 o                         
  -7  20   4        141.70        139.65        11.81 o                         
  -6  20   4         31.53         23.45         9.84 o                         
  -5  20   4         81.32         84.35         8.70 o                         
  -4  20   4         62.72         78.16         8.52 o                         
  -3  20   4         13.18         16.74         5.33 o                         
  -2  20   4          1.84          3.02         5.25 o                         
  -1  20   4         25.52         21.63         6.27 o                         
   0  20   4        100.89         90.68         7.80 o                         
   1  20   4          0.60         -1.77         6.17 o                         
   2  20   4         46.84         57.96         8.26 o                         
   3  20   4          0.43         -8.48         8.48 o                         
   4  20   4          6.76          7.79         7.73 o                         
   5  20   4          4.57         -5.93         7.51 o                         
  -7  21   4         16.88         -0.28         9.79 o                         
  -6  21   4         28.22         28.69         8.36 o                         
  -5  21   4         24.33         33.42         8.23 o                         
  -4  21   4         57.23         37.35         7.61 o                         
  -3  21   4         75.11         69.86        11.21 o                         
  -2  21   4          0.00          1.70         6.15 o                         
  -1  21   4         68.12         71.00         7.81 o                         
   0  21   4         43.86         45.74         7.38 o                         
   1  21   4          0.41         -1.73         7.23 o                         
   2  21   4          2.28          9.28         8.13 o                         
   3  21   4          1.11          1.74         8.11 o                         
   4  21   4          0.42         -3.09         8.92 o                         
  -6  22   4         29.43         35.89        10.38 o                         
  -5  22   4          2.03         -1.76         8.06 o                         
  -4  22   4        113.89        124.58        10.56 o                         
  -3  22   4         44.97         54.90         9.49 o                         
  -2  22   4         64.70         86.42         8.95 o                         
  -1  22   4         31.82         21.11         7.76 o                         
   0  22   4          0.85         -3.50         6.85 o                         
   1  22   4         48.14         50.52         8.76 o                         
   2  22   4         23.96         20.95         7.75 o                         
   3  22   4        232.08        306.38        15.16 o                         
  -4  23   4        123.50        140.52        15.96 o                         
  -3  23   4        119.19        115.88        11.45 o                         
  -2  23   4         22.33         29.25         8.32 o                         
  -1  23   4        228.32        248.57        12.83 o                         
   0  23   4          0.16         -4.85         9.48 o                         
   1  23   4        139.73        143.23        11.08 o                         
 -15   0   5         65.74         71.94        14.06 o                         
 -13   0   5        239.62        230.18        14.08 o                         
 -11   0   5         35.92         25.97         6.15 o                         
  -9   0   5        128.29        131.48         6.71 o                         
  -7   0   5        172.65        214.64         7.03 o                         
  -5   0   5       2960.41       3075.37        27.45 o                         
  -3   0   5        436.17        396.21         7.12 o                         
  -1   0   5        508.52        547.86         7.10 o                         
   1   0   5        230.87        241.89         6.41 o                         
   3   0   5        188.20        137.62         5.54 o                         
   5   0   5       3992.96       4062.79        48.21 o                         
   7   0   5        483.53        390.80        16.62 o                         
   9   0   5        240.07        187.46        12.68 o                         
  11   0   5          5.11          0.63        15.35 o                         
 -15   1   5          0.00         -3.44         9.28 o                         
 -14   1   5          5.23         -5.70         7.24 o                         
 -13   1   5         32.71         40.93         6.48 o                         
 -12   1   5         43.94         36.07         4.98 o                         
 -11   1   5          0.78         -1.25         3.49 o                         
 -10   1   5        180.64        146.06         5.52 o                         
  -9   1   5         53.52         49.90         3.75 o                         
  -8   1   5        143.09        124.66         4.19 o                         
  -7   1   5         10.54         14.43         2.24 o                         
  -6   1   5       1126.56       1115.50        10.37 o                         
  -5   1   5         59.60         51.87         2.48 o                         
  -4   1   5        134.34        131.23         4.16 o                         
  -3   1   5       1103.62       1054.05         9.10 o                         
  -2   1   5        172.08        176.45         5.38 o                         
  -1   1   5       1553.99       1600.71        12.01 o                         
   0   1   5       2011.44       2176.16        13.71 o                         
   1   1   5         40.14         49.54         2.42 o                         
   2   1   5          1.71          0.51         1.77 o                         
   3   1   5        308.57        339.51         5.10 o                         
   4   1   5          9.17          8.16         2.17 o                         
   5   1   5        430.94        416.48         7.91 o                         
   6   1   5        204.84        203.40         7.53 o                         
   7   1   5        218.91        207.76         8.58 o                         
   8   1   5         28.28         21.60         5.56 o                         
   9   1   5          2.98          3.60         4.92 o                         
  10   1   5        318.57        353.47        19.59 o                         
  11   1   5         29.92         24.46        10.74 o                         
 -15   2   5          1.92         -4.66         9.07 o                         
 -14   2   5         11.82          7.35         8.21 o                         
 -13   2   5         18.94         34.53         6.33 o                         
 -12   2   5         62.72         54.67         6.10 o                         
 -11   2   5         92.07         95.35         5.91 o                         
 -10   2   5       1788.97       1788.58        18.44 o                         
  -9   2   5        101.29        111.38         4.31 o                         
  -8   2   5        443.73        432.05         6.98 o                         
  -7   2   5       1134.77       1077.68        11.14 o                         
  -6   2   5        271.40        300.22         4.66 o                         
  -5   2   5          4.88          8.39         1.56 o                         
  -4   2   5        468.48        507.77         5.89 o                         
  -3   2   5        930.99        933.86         8.44 o                         
  -2   2   5        462.21        441.71         5.17 o                         
  -1   2   5        345.60        344.15         4.95 o                         
   0   2   5         27.16         30.95         1.73 o                         
   1   2   5        809.35        924.93         7.63 o                         
   2   2   5        136.58        122.05         3.20 o                         
   3   2   5        432.06        409.97         5.75 o                         
   4   2   5        289.92        347.05         6.23 o                         
   5   2   5         13.17         14.93         3.08 o                         
   6   2   5        221.88        208.81         7.10 o                         
   7   2   5         61.26         56.21         5.59 o                         
   8   2   5         84.26         69.97         6.84 o                         
   9   2   5         95.72         92.22         7.84 o                         
  10   2   5         87.40         83.80        10.76 o                         
  11   2   5          0.20         -1.06         9.15 o                         
 -15   3   5         62.50         62.09        10.60 o                         
 -14   3   5         99.85         82.92        10.54 o                         
 -13   3   5         17.30         14.91         6.86 o                         
 -12   3   5         25.86         22.48         4.72 o                         
 -11   3   5        120.84        103.69         5.67 o                         
 -10   3   5       2290.72       2324.36        21.37 o                         
  -9   3   5        382.68        367.93         7.10 o                         
  -8   3   5       1040.26       1172.16        12.74 o                         
  -7   3   5          5.95          5.68         2.11 o                         
  -6   3   5        325.75        398.20         5.44 o                         
  -5   3   5        151.89        155.71         3.59 o                         
  -4   3   5       1450.21       1518.50        11.31 o                         
  -3   3   5         47.54         57.58         2.90 o                         
  -2   3   5       3259.25       3741.72        24.57 o                         
  -1   3   5        999.29       1015.65         9.60 o                         
   0   3   5        200.54        190.14         3.63 o                         
   1   3   5        559.32        691.65         6.27 o                         
   2   3   5        389.12        426.93         5.01 o                         
   3   3   5        136.37        170.36         4.93 o                         
   4   3   5        521.30        514.36         7.61 o                         
   5   3   5          0.62          0.81         2.69 o                         
   6   3   5       1262.22       1195.03        15.70 o                         
   7   3   5        264.75        239.86         9.67 o                         
   8   3   5        162.08        129.47         7.83 o                         
   9   3   5         30.71         26.56         6.63 o                         
  10   3   5         72.36         95.73        15.24 o                         
  11   3   5        341.27        375.76        21.44 o                         
 -15   4   5        131.05        164.11        13.91 o                         
 -14   4   5        267.28        325.59        19.79 o                         
 -13   4   5        101.04         90.19         8.90 o                         
 -12   4   5          5.41          5.08         5.05 o                         
 -11   4   5         45.22         34.19         4.87 o                         
 -10   4   5        101.71        103.77         5.39 o                         
  -9   4   5        838.62        865.50        10.42 o                         
  -8   4   5        842.06        883.34        10.04 o                         
  -7   4   5        130.23        127.80         4.94 o                         
  -6   4   5         66.36         49.12         2.34 o                         
  -5   4   5       1097.94       1217.49        10.26 o                         
  -4   4   5       2165.74       2271.44        14.73 o                         
  -3   4   5        327.90        373.35         4.40 o                         
  -2   4   5         22.94         18.84         1.95 o                         
  -1   4   5       1755.18       1774.32        13.78 o                         
   0   4   5        604.31        711.33         6.42 o                         
   1   4   5       2038.25       2243.50        15.39 o                         
   2   4   5         44.73         45.02         2.17 o                         
   3   4   5          5.43          6.19         1.98 o                         
   4   4   5         26.23         28.17         2.85 o                         
   5   4   5         33.89         40.33         3.71 o                         
   6   4   5        946.90        899.85        14.88 o                         
   7   4   5         21.75         16.27         4.56 o                         
   8   4   5        917.20        918.80        16.50 o                         
   9   4   5        129.37        137.07         9.88 o                         
  10   4   5          2.86          6.54         8.53 o                         
  11   4   5         10.00         -6.58         8.98 o                         
 -15   5   5        165.55        202.78        14.54 o                         
 -14   5   5        464.12        486.94        21.02 o                         
 -13   5   5        206.41        245.95        13.31 o                         
 -12   5   5         41.92         29.24         5.47 o                         
 -11   5   5       1102.57       1142.76        16.29 o                         
 -10   5   5       3497.54       3438.75        31.44 o                         
  -9   5   5       1380.40       1316.16        13.76 o                         
  -8   5   5        255.74        354.22         6.86 o                         
  -7   5   5        457.08        512.48         6.87 o                         
  -6   5   5        366.35        380.66         5.26 o                         
  -5   5   5         15.89         13.64         1.83 o                         
  -4   5   5         68.08         53.64         2.69 o                         
  -3   5   5       6358.24       6809.91        39.42 o                         
  -2   5   5       6578.82       7197.90        41.28 o                         
  -1   5   5       4010.69       4327.43        28.37 o                         
   0   5   5        473.93        515.58         5.40 o                         
   1   5   5       1087.13        997.72         8.03 o                         
   2   5   5        447.75        472.16         5.94 o                         
   3   5   5        105.35        101.14         3.61 o                         
   4   5   5         92.27         85.66         4.23 o                         
   5   5   5         50.63         50.04         4.07 o                         
   6   5   5         84.43         67.74         5.45 o                         
   7   5   5         25.44         19.48         5.27 o                         
   8   5   5        120.72        133.62         9.47 o                         
   9   5   5        254.14        260.21        11.58 o                         
  10   5   5          8.91          6.44         9.92 o                         
  11   5   5        162.38        167.88        16.28 o                         
 -14   6   5         39.01         36.94         9.04 o                         
 -13   6   5         38.44         53.39         9.47 o                         
 -12   6   5         60.74         63.17         7.05 o                         
 -11   6   5         71.09         82.22         6.05 o                         
 -10   6   5        995.33        950.31        14.59 o                         
  -9   6   5        133.01        164.18         6.07 o                         
  -8   6   5        455.37        435.95         7.73 o                         
  -7   6   5         42.57         56.81         3.08 o                         
  -6   6   5          0.46         -0.59         1.60 o                         
  -5   6   5        104.22        138.70         4.31 o                         
  -4   6   5        770.78        826.05         7.31 o                         
  -3   6   5        348.19        382.88         4.69 o                         
  -2   6   5       5680.59       6402.55        36.37 o                         
  -1   6   5        432.93        386.35         4.95 o                         
   0   6   5       3726.69       3991.38        24.80 o                         
   1   6   5        494.88        542.79         5.77 o                         
   2   6   5        537.36        538.81         6.37 o                         
   3   6   5         92.12        121.74         4.82 o                         
   4   6   5         19.96         19.41         3.18 o                         
   5   6   5        193.57        184.46         6.29 o                         
   6   6   5         57.54         54.37         4.80 o                         
   7   6   5          1.81          1.43         4.41 o                         
   8   6   5        586.35        537.27        13.25 o                         
   9   6   5         13.98         13.89         7.43 o                         
  10   6   5         72.45         73.51        12.79 o                         
 -14   7   5         23.65         31.27         9.24 o                         
 -13   7   5          4.58          1.84         7.02 o                         
 -12   7   5         33.55         43.01         6.30 o                         
 -11   7   5         66.04         55.96         5.54 o                         
 -10   7   5         20.44         29.78         4.46 o                         
  -9   7   5         12.20         -0.83         3.35 o                         
  -8   7   5        833.13        754.26        10.42 o                         
  -7   7   5         13.97         11.99         2.27 o                         
  -6   7   5        170.70        190.74         4.18 o                         
  -5   7   5        193.69        156.20         4.82 o                         
  -4   7   5       2039.14       2101.60        14.17 o                         
  -3   7   5         12.80          6.62         1.51 o                         
  -2   7   5         33.00         46.19         2.04 o                         
  -1   7   5        296.97        289.10         4.48 o                         
   0   7   5        664.51        673.71         6.45 o                         
   1   7   5         82.19        105.51         3.90 o                         
   2   7   5        389.57        404.07         5.95 o                         
   3   7   5        957.21        935.90        10.74 o                         
   4   7   5        979.30        899.41        11.20 o                         
   5   7   5         38.47         28.14         3.74 o                         
   6   7   5        140.26        144.69         7.69 o                         
   7   7   5          5.07         -4.79         4.79 o                         
   8   7   5          2.64          5.63         6.51 o                         
   9   7   5          4.07         12.65         8.33 o                         
  10   7   5         21.27         22.24        11.36 o                         
 -14   8   5        145.00        180.02        14.56 o                         
 -13   8   5          6.38          0.13         7.94 o                         
 -12   8   5          1.35          2.50         5.68 o                         
 -11   8   5          0.99          1.30         4.93 o                         
 -10   8   5          1.29         -3.25         3.52 o                         
  -9   8   5       1788.10       1693.62        18.57 o                         
  -8   8   5         19.25          6.15         2.99 o                         
  -7   8   5         14.27         24.62         2.73 o                         
  -6   8   5         59.99         65.38         2.91 o                         
  -5   8   5        158.89        163.45         4.00 o                         
  -4   8   5       2380.08       2464.26        16.79 o                         
  -3   8   5       3175.57       3431.11        21.60 o                         
  -2   8   5       2074.47       2238.45        15.96 o                         
  -1   8   5       3684.90       3926.27        25.48 o                         
   0   8   5         44.61         73.86         2.82 o                         
   1   8   5        513.38        538.47         7.51 o                         
   2   8   5       2076.33       2204.53        17.99 o                         
   3   8   5        127.99        119.81         4.50 o                         
   4   8   5       1059.07       1074.12        13.13 o                         
   5   8   5         62.81         40.78         5.03 o                         
   6   8   5        177.81        169.41         7.73 o                         
   7   8   5        404.15        392.61        13.04 o                         
   8   8   5        142.60        152.98         9.77 o                         
   9   8   5        165.45        161.69        12.82 o                         
  10   8   5          2.64         20.84        10.61 o                         
 -14   9   5        145.32        165.65        14.66 o                         
 -13   9   5          5.07          1.19         7.80 o                         
 -12   9   5         57.43         58.53         7.26 o                         
 -11   9   5         33.48         27.25         5.71 o                         
 -10   9   5        303.79        251.89         8.20 o                         
  -9   9   5         22.90         35.54         4.48 o                         
  -8   9   5         14.59         21.67         3.40 o                         
  -7   9   5          5.24          1.98         2.50 o                         
  -6   9   5          0.25         -1.11         1.89 o                         
  -5   9   5          1.71          0.11         1.87 o                         
  -4   9   5        526.50        468.14         6.95 o                         
  -3   9   5          9.42          7.81         1.86 o                         
  -2   9   5        432.41        486.40         5.96 o                         
  -1   9   5        721.23        666.01         7.54 o                         
   0   9   5        467.57        458.10         6.76 o                         
   1   9   5         20.97         12.83         2.47 o                         
   2   9   5         57.27         67.60         3.55 o                         
   3   9   5        926.05        804.10        12.14 o                         
   4   9   5       2773.34       2702.93        25.23 o                         
   5   9   5        261.41        257.59        10.07 o                         
   6   9   5         91.90         73.17         5.95 o                         
   7   9   5       1006.82        969.42        21.01 o                         
   8   9   5        427.58        432.80        14.82 o                         
   9   9   5          0.77          9.91        10.02 o                         
  10   9   5         27.08         35.17        16.78 o                         
 -14  10   5        231.19        229.12        16.35 o                         
 -13  10   5          8.63          9.33         9.69 o                         
 -12  10   5        127.09        111.12        10.43 o                         
 -11  10   5          2.88         -0.27         5.47 o                         
 -10  10   5          1.47          1.50         4.38 o                         
  -9  10   5          8.59         15.28         3.80 o                         
  -8  10   5         57.80         40.73         4.35 o                         
  -7  10   5         26.30         18.34         3.06 o                         
  -6  10   5        760.84        743.38         8.60 o                         
  -5  10   5          0.23          0.35         1.89 o                         
  -4  10   5         57.13         55.57         3.19 o                         
  -3  10   5        525.25        498.98         5.92 o                         
  -2  10   5       1475.99       1403.23        11.72 o                         
  -1  10   5         86.22         85.03         3.33 o                         
   0  10   5        201.73        171.23         5.49 o                         
   1  10   5         32.18         29.81         2.88 o                         
   2  10   5         15.83          5.56         2.69 o                         
   3  10   5         54.95         66.77         4.55 o                         
   4  10   5         10.17         15.08         3.79 o                         
   5  10   5         54.03         46.11         5.05 o                         
   6  10   5        338.70        319.51        10.10 o                         
   7  10   5         80.70         73.29         8.10 o                         
   8  10   5        126.24        141.41        10.77 o                         
   9  10   5         25.13         21.82         8.96 o                         
  10  10   5         14.81         22.75        10.81 o                         
 -13  11   5         40.56         35.58        13.70 o                         
 -12  11   5          7.05          9.62         8.05 o                         
 -11  11   5        160.36        176.39        10.19 o                         
 -10  11   5         53.39         48.56         6.27 o                         
  -9  11   5         12.76         -3.86         3.86 o                         
  -8  11   5          2.87          3.55         4.39 o                         
  -7  11   5         66.72         42.05         3.85 o                         
  -6  11   5         10.32         10.98         2.47 o                         
  -5  11   5       1001.40       1005.44         9.86 o                         
  -4  11   5        420.85        384.26         5.75 o                         
  -3  11   5         86.55         73.22         2.99 o                         
  -2  11   5       1300.74       1273.57        11.60 o                         
  -1  11   5        383.00        360.25         6.33 o                         
   0  11   5         11.19          7.43         2.52 o                         
   1  11   5         58.08         52.56         3.83 o                         
   2  11   5        344.71        366.21         8.72 o                         
   3  11   5         91.39         68.38         4.61 o                         
   4  11   5        351.12        366.07        10.81 o                         
   5  11   5         79.50         59.00         5.72 o                         
   6  11   5        142.92        137.80         7.98 o                         
   7  11   5        229.27        251.90        10.91 o                         
   8  11   5         90.89         87.09         9.93 o                         
   9  11   5         14.71          1.08         8.39 o                         
 -13  12   5          0.73          0.53         9.31 o                         
 -12  12   5        395.04        375.69        23.16 o                         
 -11  12   5        145.34        163.60        10.77 o                         
 -10  12   5          6.90         -0.12         5.44 o                         
  -9  12   5         51.83         44.93         5.82 o                         
  -8  12   5         47.03         39.36         4.48 o                         
  -7  12   5        764.67        789.26        11.17 o                         
  -6  12   5        516.42        506.83         7.68 o                         
  -5  12   5       1493.83       1513.98        13.03 o                         
  -4  12   5          0.08          7.25         2.44 o                         
  -3  12   5        513.99        515.43         6.97 o                         
  -2  12   5         99.98         82.10         3.78 o                         
  -1  12   5       1601.37       1577.91        15.26 o                         
   0  12   5        719.76        701.65        10.55 o                         
   1  12   5          2.46         -1.80         3.16 o                         
   2  12   5         76.49         86.97         5.63 o                         
   3  12   5        284.33        296.08         9.63 o                         
   4  12   5         40.48         20.41         4.53 o                         
   5  12   5         50.77         31.70         5.18 o                         
   6  12   5         14.12          6.56         5.28 o                         
   7  12   5         37.52         39.70         7.43 o                         
   8  12   5        178.61        215.18        12.88 o                         
   9  12   5         30.78         42.51         9.46 o                         
 -13  13   5        239.06        230.32        15.53 o                         
 -12  13   5        146.84        144.01        11.87 o                         
 -11  13   5        167.81        158.32        16.90 o                         
 -10  13   5        136.09        140.34         9.36 o                         
  -9  13   5         12.52          5.13         5.22 o                         
  -8  13   5        101.41        109.41         5.95 o                         
  -7  13   5          0.00         -0.80         3.52 o                         
  -6  13   5        220.27        164.50         5.15 o                         
  -5  13   5          0.40          3.11         2.39 o                         
  -4  13   5         38.34         27.63         2.69 o                         
  -3  13   5        104.01         99.75         3.95 o                         
  -2  13   5         33.52         19.44         2.94 o                         
  -1  13   5       1718.35       1735.42        19.80 o                         
   0  13   5        281.15        270.56        11.84 o                         
   1  13   5        113.13        113.49         6.10 o                         
   2  13   5        471.88        442.03        11.82 o                         
   3  13   5         17.28         17.03         4.34 o                         
   4  13   5         83.73         66.12         6.05 o                         
   5  13   5         61.89         35.03         5.28 o                         
   6  13   5        107.63        102.15         7.48 o                         
   7  13   5         50.56         42.54         8.04 o                         
   8  13   5         30.28         37.50         8.35 o                         
   9  13   5          4.16          4.29         8.99 o                         
 -12  14   5        266.92        267.54        15.90 o                         
 -11  14   5         69.31         59.58         8.40 o                         
 -10  14   5         18.84         31.76         6.85 o                         
  -9  14   5         85.79         83.15         7.71 o                         
  -8  14   5         26.22         28.29         4.77 o                         
  -7  14   5         19.95          8.63         3.75 o                         
  -6  14   5       1343.49       1320.36        12.30 o                         
  -5  14   5        266.39        282.25         6.35 o                         
  -4  14   5        482.42        482.43         7.31 o                         
  -3  14   5         16.76         14.30         2.91 o                         
  -2  14   5        176.44        178.57         6.29 o                         
  -1  14   5       1201.08       1183.29        15.10 o                         
   0  14   5        396.51        405.90        14.92 o                         
   1  14   5         10.08         10.60         4.12 o                         
   2  14   5         11.83          4.87         3.93 o                         
   3  14   5        126.32        114.34         7.08 o                         
   4  14   5        311.39        324.65        10.56 o                         
   5  14   5        189.71        214.07        10.50 o                         
   6  14   5        199.23        203.60         9.56 o                         
   7  14   5         15.80         27.00         7.33 o                         
   8  14   5        101.55        115.92        10.81 o                         
 -12  15   5        243.48        264.68        16.05 o                         
 -11  15   5         22.64         34.33         7.63 o                         
 -10  15   5         90.00        113.97        10.00 o                         
  -9  15   5         10.71         16.78         5.90 o                         
  -8  15   5          2.13         -1.32         4.14 o                         
  -7  15   5         32.67         36.94         4.50 o                         
  -6  15   5          1.66         -2.18         2.58 o                         
  -5  15   5        412.06        373.97         7.53 o                         
  -4  15   5         29.03         37.57         4.00 o                         
  -3  15   5        504.38        489.10         9.53 o                         
  -2  15   5        191.10        182.67         6.95 o                         
  -1  15   5        533.01        495.60        10.61 o                         
   0  15   5       1105.96       1043.27        16.13 o                         
   1  15   5          7.40          9.33         4.31 o                         
   2  15   5        172.26        165.30         8.29 o                         
   3  15   5          0.54         -3.76         4.39 o                         
   4  15   5          3.63          5.93         4.85 o                         
   5  15   5         52.95         50.04         6.54 o                         
   6  15   5        329.61        329.95        12.17 o                         
   7  15   5          0.26         -1.17         6.53 o                         
   8  15   5          1.95         -3.64         7.97 o                         
 -11  16   5         62.80         88.13         9.94 o                         
 -10  16   5         21.58         18.37         8.52 o                         
  -9  16   5         83.52         81.10         7.90 o                         
  -8  16   5          6.70          8.71         4.66 o                         
  -7  16   5          3.14          0.43         3.99 o                         
  -6  16   5          0.07         -0.93         2.75 o                         
  -5  16   5         62.88         45.57         4.30 o                         
  -4  16   5         65.04         61.67         4.46 o                         
  -3  16   5          1.10          2.69         3.69 o                         
  -2  16   5         11.09         10.58         3.90 o                         
  -1  16   5         30.59         24.29         4.35 o                         
   0  16   5          7.92         13.70         4.66 o                         
   1  16   5          1.21          2.48         5.02 o                         
   2  16   5         95.70         94.57         6.62 o                         
   3  16   5        184.83        204.33        11.35 o                         
   4  16   5          3.77         -4.29         5.66 o                         
   5  16   5         79.63         86.92         8.12 o                         
   6  16   5         85.58         97.50         8.85 o                         
   7  16   5          5.77          4.29         7.02 o                         
 -11  17   5         41.84         26.80         8.99 o                         
 -10  17   5        147.69        161.67        12.73 o                         
  -9  17   5        168.24        198.65        12.35 o                         
  -8  17   5          2.00          3.79         6.00 o                         
  -7  17   5          1.64         -1.37         5.04 o                         
  -6  17   5          2.58         -2.97         4.30 o                         
  -5  17   5        297.48        269.91         7.98 o                         
  -4  17   5         44.06         44.58         4.75 o                         
  -3  17   5         46.33         36.78         4.64 o                         
  -2  17   5        109.73        108.00         6.41 o                         
  -1  17   5        148.76        140.54         7.12 o                         
   0  17   5         40.14         37.58         5.25 o                         
   1  17   5         19.43          8.27         4.93 o                         
   2  17   5          2.94          7.32         5.61 o                         
   3  17   5        513.49        526.47        18.33 o                         
   4  17   5         38.96         42.88         7.27 o                         
   5  17   5         10.53          9.04         6.85 o                         
   6  17   5          2.02          5.36         6.97 o                         
   7  17   5        173.16        213.54        13.24 o                         
 -10  18   5         25.23         19.22         9.36 o                         
  -9  18   5        225.51        248.58        12.23 o                         
  -8  18   5         79.48         83.22         8.86 o                         
  -7  18   5          4.53          3.21         8.36 o                         
  -6  18   5         15.64         29.85         8.71 o                         
  -5  18   5         89.26         89.97         6.35 o                         
  -4  18   5         15.75         11.04         4.84 o                         
  -3  18   5        163.05        168.17         7.79 o                         
  -2  18   5        150.27        156.11         7.71 o                         
  -1  18   5         13.27         10.20         4.92 o                         
   0  18   5          0.45          3.94         5.08 o                         
   1  18   5         29.76         21.42         6.65 o                         
   2  18   5         41.39         31.51         7.21 o                         
   3  18   5        195.21        225.65        13.19 o                         
   4  18   5        294.79        297.19        14.55 o                         
   5  18   5         25.98         35.86         8.25 o                         
   6  18   5         30.49         37.85         8.36 o                         
  -9  19   5         44.40         41.06        10.61 o                         
  -8  19   5          2.65         -0.87         8.58 o                         
  -7  19   5          8.12          8.09         9.01 o                         
  -6  19   5          0.05         -6.29        10.59 o                         
  -5  19   5         30.89         29.13         6.09 o                         
  -4  19   5         55.70         43.24         6.95 o                         
  -3  19   5         31.34         36.66         5.80 o                         
  -2  19   5         25.53         17.99         5.59 o                         
  -1  19   5         14.97         14.79         5.62 o                         
   0  19   5          1.71          3.06         5.31 o                         
   1  19   5        114.99        118.94         8.99 o                         
   2  19   5        148.17        155.06        13.07 o                         
   3  19   5         46.33         35.37        12.16 o                         
   4  19   5         18.01         18.63         8.68 o                         
   5  19   5         45.25         54.00         8.79 o                         
  -8  20   5         98.38        125.54        18.32 o                         
  -7  20   5         76.27         85.39        23.14 o                         
  -6  20   5          0.34          2.49         8.62 o                         
  -5  20   5          0.06          3.20         8.86 o                         
  -4  20   5        119.08        101.90         8.02 o                         
  -3  20   5        240.87        248.82        12.98 o                         
  -2  20   5          8.29          7.96         5.85 o                         
  -1  20   5         19.71         16.13         6.97 o                         
   0  20   5        118.11        100.19         8.65 o                         
   1  20   5         53.47         45.09         8.67 o                         
   2  20   5        179.40        158.41        12.55 o                         
   3  20   5         18.43         39.02        11.31 o                         
   4  20   5         80.40         89.15        10.15 o                         
  -7  21   5         89.99         98.36        13.17 o                         
  -6  21   5          4.05          0.87        10.59 o                         
  -5  21   5          0.92          7.94         8.39 o                         
  -4  21   5         31.81         21.76         7.06 o                         
  -3  21   5         21.72         17.89         6.67 o                         
  -2  21   5         32.93         28.90         7.18 o                         
  -1  21   5          0.04         -2.71         6.85 o                         
   0  21   5          3.04          1.65         6.03 o                         
   1  21   5          1.05         -2.91         6.99 o                         
   2  21   5         54.87         51.71        10.47 o                         
   3  21   5        470.48        512.45        19.66 o                         
  -6  22   5          3.55          4.51        11.43 o                         
  -5  22   5         11.33          5.83         8.72 o                         
  -4  22   5          0.13         20.97         8.40 o                         
  -3  22   5        193.64        254.75        15.53 o                         
  -2  22   5          0.25          2.65         7.07 o                         
  -1  22   5         11.38         12.45         7.64 o                         
   0  22   5        417.39        468.96        17.26 o                         
   1  22   5          0.01          6.56         7.47 o                         
   2  22   5         44.20         25.57         8.37 o                         
  -3  23   5          2.38          0.24         8.36 o                         
  -2  23   5         36.68         25.73         9.43 o                         
  -1  23   5         12.93          5.32         7.63 o                         
 -14   0   6         13.68         20.73         8.67 o                         
 -12   0   6         44.49         47.71         8.07 o                         
 -10   0   6        355.01        287.99        11.06 o                         
  -8   0   6        446.28        481.07        11.29 o                         
  -6   0   6      10343.48      10742.25        86.17 o                         
  -4   0   6        427.51        405.74         7.84 o                         
  -2   0   6          4.09          6.25         1.96 o                         
   0   0   6       3259.12       3750.96        32.78 o                         
   2   0   6         21.87         28.12         3.42 o                         
   4   0   6        327.51        313.75         9.60 o                         
   6   0   6        508.18        453.08        17.46 o                         
   8   0   6        730.30        697.29        49.20 o                         
  10   0   6         19.41          6.03        13.00 o                         
 -15   1   6         80.06         67.94        10.81 o                         
 -14   1   6          4.24         -4.36         5.60 o                         
 -13   1   6          8.27          0.37         4.70 o                         
 -12   1   6          2.17          2.94         4.06 o                         
 -11   1   6        661.76        640.66        11.41 o                         
 -10   1   6         21.89         13.42         3.55 o                         
  -9   1   6         39.78         28.28         3.93 o                         
  -8   1   6        138.21        143.21         4.99 o                         
  -7   1   6          0.10         -2.09         2.27 o                         
  -6   1   6        374.19        398.94         5.00 o                         
  -5   1   6        334.50        310.94         4.53 o                         
  -4   1   6        730.40        775.96         7.93 o                         
  -3   1   6       1145.93       1070.50         8.89 o                         
  -2   1   6        165.53        177.80         3.51 o                         
  -1   1   6        312.71        379.32         4.74 o                         
   0   1   6        138.50        158.81         3.03 o                         
   1   1   6        351.19        365.53         4.81 o                         
   2   1   6        820.57        806.06         9.28 o                         
   3   1   6          2.71          1.29         1.99 o                         
   4   1   6       1239.26       1261.29        13.41 o                         
   5   1   6       3661.90       3695.18        33.81 o                         
   6   1   6        371.26        301.56         9.43 o                         
   7   1   6          5.15          2.02         5.13 o                         
   8   1   6         67.13         46.62         7.72 o                         
   9   1   6         20.14         24.57         8.29 o                         
  10   1   6         78.63         89.96        13.10 o                         
 -15   2   6         63.68         86.82        11.46 o                         
 -14   2   6         12.28         19.43        10.47 o                         
 -13   2   6          0.39          1.15         5.11 o                         
 -12   2   6        440.84        432.02        12.53 o                         
 -11   2   6        401.08        394.85         9.78 o                         
 -10   2   6        180.85        184.36         7.48 o                         
  -9   2   6         81.29         77.05         4.81 o                         
  -8   2   6        142.28        177.67         5.42 o                         
  -7   2   6         54.42         58.39         3.16 o                         
  -6   2   6         89.72         87.38         3.36 o                         
  -5   2   6         60.38         64.55         2.61 o                         
  -4   2   6        419.80        408.19         5.26 o                         
  -3   2   6         29.97         19.13         1.69 o                         
  -2   2   6       1305.62       1411.08        11.40 o                         
  -1   2   6       1988.10       2077.22        15.85 o                         
   0   2   6        155.25        192.31         3.77 o                         
   1   2   6         19.24         29.06         1.94 o                         
   2   2   6        522.07        534.00         6.69 o                         
   3   2   6        194.11        180.40         4.62 o                         
   4   2   6        905.85        899.77        11.45 o                         
   5   2   6         82.46         71.32         5.00 o                         
   6   2   6        941.69       1004.75        15.89 o                         
   7   2   6         69.28         82.18         6.76 o                         
   8   2   6         86.66         84.34         7.87 o                         
   9   2   6         37.12         17.55         7.39 o                         
  10   2   6        145.60        173.91        15.68 o                         
 -15   3   6         23.71         39.83         9.22 o                         
 -14   3   6         74.31        105.36        10.87 o                         
 -13   3   6          2.51          4.71         5.46 o                         
 -12   3   6        177.84        188.20         8.43 o                         
 -11   3   6        282.55        315.42         9.38 o                         
 -10   3   6       2503.82       2538.11        25.29 o                         
  -9   3   6         24.22         20.97         3.64 o                         
  -8   3   6         35.66         29.84         2.89 o                         
  -7   3   6         16.90         19.57         2.61 o                         
  -6   3   6        807.64        734.05         7.84 o                         
  -5   3   6        184.26        181.14         4.18 o                         
  -4   3   6       1110.23       1181.23         9.38 o                         
  -3   3   6         18.71         15.88         1.76 o                         
  -2   3   6          3.79          4.84         1.73 o                         
  -1   3   6       1675.26       1855.95        14.65 o                         
   0   3   6         79.49         72.39         3.16 o                         
   1   3   6        195.45        258.98         5.38 o                         
   2   3   6          9.96          6.66         2.21 o                         
   3   3   6        307.20        291.35         6.36 o                         
   4   3   6        215.46        230.87         7.53 o                         
   5   3   6        259.54        259.37         8.45 o                         
   6   3   6         18.90         17.89         5.14 o                         
   7   3   6         58.81         62.10         6.26 o                         
   8   3   6        138.27        119.66         8.60 o                         
   9   3   6         66.78         70.51         8.59 o                         
  10   3   6         67.83         63.04        13.41 o                         
 -15   4   6         64.05         83.55        10.88 o                         
 -14   4   6        157.76        158.29        11.92 o                         
 -13   4   6        151.10        154.12         9.77 o                         
 -12   4   6        192.34        212.34         8.90 o                         
 -11   4   6        318.33        293.54        11.44 o                         
 -10   4   6       3251.67       3330.99        29.08 o                         
  -9   4   6         52.90         46.09         3.97 o                         
  -8   4   6          1.29          3.68         2.44 o                         
  -7   4   6        896.52        862.68         9.73 o                         
  -6   4   6        125.52        128.33         3.73 o                         
  -5   4   6        934.95       1050.43         9.91 o                         
  -4   4   6          0.30         -1.07         1.46 o                         
  -3   4   6        224.12        257.84         3.83 o                         
  -2   4   6         52.35         62.59         2.80 o                         
  -1   4   6       3473.06       3581.17        25.05 o                         
   0   4   6        158.78        129.25         3.63 o                         
   1   4   6        619.24        646.91         6.90 o                         
   2   4   6          0.88          2.78         2.04 o                         
   3   4   6          0.31          0.62         2.34 o                         
   4   4   6         18.30         16.95         3.30 o                         
   5   4   6        665.48        613.47        11.20 o                         
   6   4   6        219.01        253.38         9.88 o                         
   7   4   6          0.19         -2.57         4.92 o                         
   8   4   6         11.73         11.52         6.22 o                         
   9   4   6         59.77         51.52        10.24 o                         
  10   4   6          4.90         -8.48         8.48 o                         
 -15   5   6        371.56        434.24        25.57 o                         
 -14   5   6         69.32         76.56        11.21 o                         
 -13   5   6        101.32         79.70         8.64 o                         
 -12   5   6          0.97         -4.56         4.56 o                         
 -11   5   6         76.22        104.19         6.67 o                         
 -10   5   6        163.64        171.30         6.32 o                         
  -9   5   6          3.64          3.41         3.06 o                         
  -8   5   6         69.38         75.33         3.81 o                         
  -7   5   6          0.02          0.30         2.22 o                         
  -6   5   6          2.22          6.12         2.00 o                         
  -5   5   6       1061.01       1013.50         8.69 o                         
  -4   5   6        160.74        160.16         3.28 o                         
  -3   5   6       2640.38       2706.50        17.21 o                         
  -2   5   6        713.82        656.35         8.13 o                         
  -1   5   6        791.28        966.50         9.45 o                         
   0   5   6        290.87        298.22         4.91 o                         
   1   5   6        193.74        179.67         4.27 o                         
   2   5   6        160.54        161.33         4.18 o                         
   3   5   6         79.86         66.48         4.42 o                         
   4   5   6         39.74         24.52         3.74 o                         
   5   5   6         12.67          7.93         3.65 o                         
   6   5   6         12.01          3.39         4.77 o                         
   7   5   6          7.84          0.67         5.29 o                         
   8   5   6        115.67        134.01         8.96 o                         
   9   5   6          2.92         -7.53         8.15 o                         
  10   5   6          0.07         13.26        12.17 o                         
 -15   6   6         14.99          4.98         8.83 o                         
 -14   6   6         38.79         39.44         8.91 o                         
 -13   6   6        120.96        118.73         9.76 o                         
 -12   6   6         81.46         75.71         6.61 o                         
 -11   6   6       1018.97        980.17        16.50 o                         
 -10   6   6         62.40         71.39         5.02 o                         
  -9   6   6         55.91         62.34         4.55 o                         
  -8   6   6        306.32        312.16         7.04 o                         
  -7   6   6         50.06         42.50         2.92 o                         
  -6   6   6        116.18        109.97         3.60 o                         
  -5   6   6       2222.07       2153.62        16.08 o                         
  -4   6   6        215.41        253.16         4.23 o                         
  -3   6   6       1731.51       1733.91        12.60 o                         
  -2   6   6         22.60         26.18         2.22 o                         
  -1   6   6        744.35        756.40         8.03 o                         
   0   6   6        366.99        384.02         5.84 o                         
   1   6   6         30.26         36.11         2.63 o                         
   2   6   6         89.76        126.28         4.38 o                         
   3   6   6       2488.75       2633.59        22.21 o                         
   4   6   6        332.46        309.74         8.26 o                         
   5   6   6        354.53        348.97         9.26 o                         
   6   6   6          6.24          3.36         4.41 o                         
   7   6   6          0.75         -4.85         4.85 o                         
   8   6   6         76.69         68.45         7.95 o                         
   9   6   6         15.99         19.28        14.94 o                         
  10   6   6         58.10         58.96        14.30 o                         
 -14   7   6        316.81        346.52        18.41 o                         
 -13   7   6         19.81         30.86         9.85 o                         
 -12   7   6          1.71          4.14         4.91 o                         
 -11   7   6         11.27         14.86         4.77 o                         
 -10   7   6        243.54        212.29         8.13 o                         
  -9   7   6       1406.35       1372.78        16.88 o                         
  -8   7   6         38.06         32.95         3.86 o                         
  -7   7   6         18.47         23.31         2.79 o                         
  -6   7   6        145.15        130.83         3.95 o                         
  -5   7   6          0.11          2.10         1.66 o                         
  -4   7   6        777.80        964.94         9.22 o                         
  -3   7   6          9.85          5.27         1.60 o                         
  -2   7   6        787.92        812.88         7.85 o                         
  -1   7   6        131.23        155.10         4.61 o                         
   0   7   6         65.80         45.23         3.01 o                         
   1   7   6       1091.02       1119.68        11.05 o                         
   2   7   6         46.82         43.41         3.29 o                         
   3   7   6         37.31         26.49         3.38 o                         
   4   7   6         66.17         55.58         4.89 o                         
   5   7   6          2.46          4.46         3.91 o                         
   6   7   6          0.47         -0.49         4.69 o                         
   7   7   6          3.33          3.45         5.91 o                         
   8   7   6        114.95        130.83         9.83 o                         
   9   7   6        132.38        125.74        15.11 o                         
  10   7   6          3.33         -2.51        12.20 o                         
 -14   8   6          4.11          0.94         7.82 o                         
 -13   8   6        154.77        165.80        12.13 o                         
 -12   8   6        107.58        110.01         8.24 o                         
 -11   8   6        270.60        248.65         9.40 o                         
 -10   8   6        119.78         70.88         5.89 o                         
  -9   8   6         25.10          5.44         3.57 o                         
  -8   8   6          6.45          9.58         3.04 o                         
  -7   8   6        113.78        104.94         4.28 o                         
  -6   8   6        115.60        103.13         3.74 o                         
  -5   8   6         89.22        103.40         3.34 o                         
  -4   8   6       3999.42       4260.70        27.15 o                         
  -3   8   6         60.88         75.53         3.06 o                         
  -2   8   6       2778.81       2844.15        21.83 o                         
  -1   8   6         30.27         25.18         2.60 o                         
   0   8   6        648.99        606.26         8.45 o                         
   1   8   6        174.35        197.79         5.41 o                         
   2   8   6         16.87          9.90         3.16 o                         
   3   8   6        459.06        490.12         8.59 o                         
   4   8   6        415.64        413.23         9.76 o                         
   5   8   6        529.16        515.54        10.86 o                         
   6   8   6        488.29        512.64        14.22 o                         
   7   8   6          8.77          9.92         5.78 o                         
   8   8   6         58.71         63.30         9.66 o                         
   9   8   6         85.65         78.43        10.71 o                         
 -14   9   6         36.49         45.38         9.21 o                         
 -13   9   6         36.84         32.51         8.75 o                         
 -12   9   6         28.09         21.61         6.96 o                         
 -11   9   6         22.50         23.55         5.19 o                         
 -10   9   6          8.35         14.25         4.19 o                         
  -9   9   6          9.30          1.20         3.45 o                         
  -8   9   6        423.39        384.76        11.05 o                         
  -7   9   6        467.19        474.84         8.79 o                         
  -6   9   6        991.82        959.82        11.00 o                         
  -5   9   6       1505.45       1455.66        12.97 o                         
  -4   9   6        688.44        731.09         8.04 o                         
  -3   9   6        155.81        186.07         4.37 o                         
  -2   9   6       3156.06       3335.03        23.60 o                         
  -1   9   6       2170.43       2242.52        18.66 o                         
   0   9   6         61.63         50.98         3.59 o                         
   1   9   6        211.42        196.25         6.38 o                         
   2   9   6         59.47         71.01         4.03 o                         
   3   9   6         66.43         30.58         3.90 o                         
   4   9   6        107.54         87.87         6.07 o                         
   5   9   6         63.66         56.57         7.01 o                         
   6   9   6         87.24         68.07         6.52 o                         
   7   9   6         30.52         32.57         6.94 o                         
   8   9   6        100.39        107.43        10.91 o                         
   9   9   6         10.29         -1.99         9.23 o                         
 -14  10   6        106.30        116.11        14.32 o                         
 -13  10   6         55.75         49.63        12.72 o                         
 -12  10   6         67.03         64.74         9.98 o                         
 -11  10   6         13.13         10.60         6.79 o                         
 -10  10   6         35.87         32.49         5.02 o                         
  -9  10   6         61.15         51.57         5.23 o                         
  -8  10   6          0.99         -3.06         3.43 o                         
  -7  10   6        284.80        249.56         7.68 o                         
  -6  10   6          6.22          2.85         2.47 o                         
  -5  10   6        317.57        330.07         6.16 o                         
  -4  10   6         86.71        101.26         3.61 o                         
  -3  10   6          1.41          0.84         2.07 o                         
  -2  10   6        399.86        400.91         7.01 o                         
  -1  10   6         56.87         36.40         3.26 o                         
   0  10   6        295.66        304.83         7.66 o                         
   1  10   6        524.94        500.01         8.59 o                         
   2  10   6        591.30        583.82         9.26 o                         
   3  10   6        499.38        437.03         9.59 o                         
   4  10   6          9.55          2.37         3.75 o                         
   5  10   6        351.20        335.27        10.56 o                         
   6  10   6        136.00        135.99         7.97 o                         
   7  10   6          1.59         -1.50         6.37 o                         
   8  10   6         42.65         73.31        10.90 o                         
   9  10   6         11.49          6.76         9.41 o                         
 -13  11   6        121.59        135.82        13.91 o                         
 -12  11   6         38.71         43.49         8.86 o                         
 -11  11   6         29.32         22.77         6.54 o                         
 -10  11   6          1.13         -4.01         4.01 o                         
  -9  11   6        162.67        154.88         7.03 o                         
  -8  11   6        341.76        343.23        11.31 o                         
  -7  11   6         11.93         15.31         3.58 o                         
  -6  11   6       1199.10       1093.16        11.39 o                         
  -5  11   6       1095.17       1071.00        10.73 o                         
  -4  11   6        382.71        363.76         6.43 o                         
  -3  11   6         24.83         16.94         2.89 o                         
  -2  11   6        208.37        187.44         5.64 o                         
  -1  11   6        998.41        985.77        11.87 o                         
   0  11   6         73.57         75.45         4.25 o                         
   1  11   6        302.06        310.92         9.90 o                         
   2  11   6         14.55         20.36         3.69 o                         
   3  11   6        600.93        606.73        11.24 o                         
   4  11   6        344.05        263.23        10.64 o                         
   5  11   6        371.79        354.41        10.39 o                         
   6  11   6         75.35         67.56         6.54 o                         
   7  11   6          0.75         -3.47         6.58 o                         
   8  11   6         65.90         58.25         8.67 o                         
   9  11   6          2.60          2.37         8.81 o                         
 -13  12   6          0.58         -8.55         8.55 o                         
 -12  12   6         74.55         72.94        10.60 o                         
 -11  12   6          0.54          1.36         6.26 o                         
 -10  12   6         61.81         55.84         6.57 o                         
  -9  12   6          3.98          3.21         4.12 o                         
  -8  12   6        114.58        118.35         6.12 o                         
  -7  12   6         52.68         37.74         3.77 o                         
  -6  12   6        308.17        292.04         7.19 o                         
  -5  12   6        304.89        279.44         7.53 o                         
  -4  12   6       1076.71       1069.52        11.24 o                         
  -3  12   6         33.30         27.40         3.28 o                         
  -2  12   6         63.53         69.83         4.32 o                         
  -1  12   6       1004.45       1010.95        12.87 o                         
   0  12   6         34.42         27.92         4.02 o                         
   1  12   6         79.48         87.23         5.19 o                         
   2  12   6          2.54          1.57         3.44 o                         
   3  12   6        398.38        373.66         9.99 o                         
   4  12   6        117.41         83.82         6.35 o                         
   5  12   6         14.94         19.28         5.77 o                         
   6  12   6        262.34        300.63        14.27 o                         
   7  12   6         77.54         59.17        10.00 o                         
   8  12   6         10.03          7.84         7.59 o                         
 -13  13   6          5.18          9.55         9.99 o                         
 -12  13   6          1.63         12.13        10.81 o                         
 -11  13   6        158.76        180.98        10.57 o                         
 -10  13   6         12.26         -1.49         5.46 o                         
  -9  13   6         77.03         72.72         5.82 o                         
  -8  13   6        118.20        128.63         6.57 o                         
  -7  13   6        192.58        218.23         7.22 o                         
  -6  13   6        385.53        332.09         7.47 o                         
  -5  13   6        430.35        369.98         8.43 o                         
  -4  13   6        863.98        917.84        11.62 o                         
  -3  13   6        216.37        200.59         6.08 o                         
  -2  13   6        960.30        905.76        12.01 o                         
  -1  13   6        620.92        586.57        10.92 o                         
   0  13   6        426.19        373.42        12.42 o                         
   1  13   6        174.49        159.20         7.34 o                         
   2  13   6          0.21         -3.33         3.56 o                         
   3  13   6          3.88          0.43         4.45 o                         
   4  13   6        475.04        483.43        12.99 o                         
   5  13   6         11.99          2.25         4.62 o                         
   6  13   6         92.77         99.05         8.23 o                         
   7  13   6         18.35          8.90         7.30 o                         
   8  13   6          2.45          2.99         7.41 o                         
 -12  14   6        635.75        663.32        47.27 o                         
 -11  14   6        202.09        190.75        13.21 o                         
 -10  14   6          1.24         -6.37         6.37 o                         
  -9  14   6         27.03         21.74         6.84 o                         
  -8  14   6         69.26         59.00         6.00 o                         
  -7  14   6        341.92        320.31        12.08 o                         
  -6  14   6        483.00        484.67         9.99 o                         
  -5  14   6          7.86         13.42         3.70 o                         
  -4  14   6        243.20        255.34         6.91 o                         
  -3  14   6        137.63        121.74         6.27 o                         
  -2  14   6         54.35         64.61         5.05 o                         
  -1  14   6        255.37        200.10         7.44 o                         
   0  14   6         11.45         18.07         4.27 o                         
   1  14   6        159.52        144.16         7.38 o                         
   2  14   6        232.61        237.35         8.12 o                         
   3  14   6         64.56         68.30         6.36 o                         
   4  14   6         16.91         20.63         4.91 o                         
   5  14   6        101.07         85.91         9.58 o                         
   6  14   6         50.10         39.97         7.07 o                         
   7  14   6          7.98          8.76         6.87 o                         
 -12  15   6         60.95         57.73        10.75 o                         
 -11  15   6        120.69        114.47        10.36 o                         
 -10  15   6         57.30         63.95        12.22 o                         
  -9  15   6        121.61        129.52         8.93 o                         
  -8  15   6        195.53        199.13         9.06 o                         
  -7  15   6        333.10        333.11         9.36 o                         
  -6  15   6         18.54          7.70         3.66 o                         
  -5  15   6        417.97        395.24         9.50 o                         
  -4  15   6          0.41         -2.47         3.08 o                         
  -3  15   6        514.80        512.73         9.89 o                         
  -2  15   6        244.05        235.80         7.72 o                         
  -1  15   6        289.79        253.01         9.70 o                         
   0  15   6        655.69        620.13        14.02 o                         
   1  15   6          0.70         -2.18         4.51 o                         
   2  15   6        231.10        245.16         9.81 o                         
   3  15   6          9.80          8.55         4.79 o                         
   4  15   6          0.31          3.24         5.50 o                         
   5  15   6        154.86        161.62         9.82 o                         
   6  15   6         29.70         24.34         6.94 o                         
   7  15   6        117.84        148.98        11.60 o                         
 -11  16   6         98.19        122.09        11.30 o                         
 -10  16   6        153.66        159.05        11.41 o                         
  -9  16   6         67.59         58.11         9.18 o                         
  -8  16   6          2.94         -1.56         5.36 o                         
  -7  16   6        435.50        429.42        10.95 o                         
  -6  16   6          2.08         -1.83         3.81 o                         
  -5  16   6          2.03         -2.42         3.84 o                         
  -4  16   6         34.20         17.32         4.29 o                         
  -3  16   6          0.73          1.55         3.84 o                         
  -2  16   6        434.01        427.94        10.88 o                         
  -1  16   6          6.08          8.90         4.36 o                         
   0  16   6        321.48        285.84        12.88 o                         
   1  16   6         80.54         77.83         6.37 o                         
   2  16   6          1.21         -1.67         4.88 o                         
   3  16   6          2.24          2.37         5.68 o                         
   4  16   6          6.22          3.30         6.15 o                         
   5  16   6         52.50         32.49         8.29 o                         
   6  16   6         96.77        114.59         9.84 o                         
 -11  17   6        170.43        170.22        13.40 o                         
 -10  17   6        105.30        131.24        14.48 o                         
  -9  17   6          1.32          6.82         7.09 o                         
  -8  17   6         67.36         71.70         8.09 o                         
  -7  17   6        201.63        181.63        10.08 o                         
  -6  17   6         97.34         90.58         6.46 o                         
  -5  17   6        205.73        202.65         8.02 o                         
  -4  17   6          8.07          9.31         4.50 o                         
  -3  17   6          0.74          5.30         3.89 o                         
  -2  17   6         32.96         25.43         4.71 o                         
  -1  17   6         97.14         85.27         6.28 o                         
   0  17   6         85.96         88.08         7.10 o                         
   1  17   6         18.92         12.56         5.68 o                         
   2  17   6        371.95        379.73        13.75 o                         
   3  17   6        668.65        721.73        19.02 o                         
   4  17   6         56.77         67.52         8.57 o                         
   5  17   6         40.05         48.59         8.08 o                         
   6  17   6        181.22        214.57        11.89 o                         
 -10  18   6        249.76        267.98        15.90 o                         
  -9  18   6         49.71         38.92         9.33 o                         
  -8  18   6          3.72         -2.09         9.40 o                         
  -7  18   6        132.76        152.55        20.59 o                         
  -6  18   6         35.96         36.70         6.93 o                         
  -5  18   6         60.67         51.02         6.03 o                         
  -4  18   6         90.31         94.35         6.70 o                         
  -3  18   6         21.63         19.93         5.00 o                         
  -2  18   6        101.93        102.12         6.71 o                         
  -1  18   6         90.73         76.06         6.92 o                         
   0  18   6         76.16         86.51         7.30 o                         
   1  18   6         26.67         20.03         6.22 o                         
   2  18   6         62.20         77.93         8.16 o                         
   3  18   6        471.00        471.60        17.96 o                         
   4  18   6         68.73         85.41         9.43 o                         
   5  18   6        195.49        186.69        11.69 o                         
  -9  19   6         48.10         23.66        17.12 o                         
  -8  19   6         64.15         45.74        13.02 o                         
  -7  19   6         10.93          8.35        11.60 o                         
  -6  19   6        216.21        234.07        18.46 o                         
  -5  19   6         31.57         27.14         6.80 o                         
  -4  19   6         13.61          9.78         6.25 o                         
  -3  19   6         49.83         45.97         6.44 o                         
  -2  19   6          0.62          2.86         5.56 o                         
  -1  19   6        115.58        117.70         8.51 o                         
   0  19   6         87.45         81.12         7.99 o                         
   1  19   6         17.70         25.15         7.01 o                         
   2  19   6        884.03        967.28        32.64 o                         
   3  19   6         10.14         19.32         8.07 o                         
   4  19   6        243.44        279.77        14.28 o                         
  -8  20   6        144.17        134.65        25.10 o                         
  -7  20   6          0.55          0.92        10.05 o                         
  -6  20   6          5.06          2.88        11.98 o                         
  -5  20   6         38.36         26.35         7.34 o                         
  -4  20   6         86.37         82.49         8.77 o                         
  -3  20   6         14.96          8.06         6.88 o                         
  -2  20   6         24.34         27.10         6.47 o                         
  -1  20   6         34.66         22.04         7.47 o                         
   0  20   6          1.91         -2.26         6.14 o                         
   1  20   6         31.29         22.12         8.58 o                         
   2  20   6        117.77        119.79        10.61 o                         
   3  20   6        174.44        170.57        12.92 o                         
  -7  21   6         19.30          7.75        13.17 o                         
  -6  21   6          3.56         12.24        11.59 o                         
  -5  21   6         19.91         18.40         8.25 o                         
  -4  21   6         14.33          5.02         7.08 o                         
  -3  21   6         74.80         98.69        10.41 o                         
  -2  21   6         10.03          3.17         6.76 o                         
  -1  21   6        145.02        173.77        12.20 o                         
   0  21   6         95.72         79.75         8.47 o                         
   1  21   6          6.93          7.30         7.11 o                         
   2  21   6        663.66        682.52        27.32 o                         
  -5  22   6          6.49          3.49         9.32 o                         
  -4  22   6         19.16         10.98        10.82 o                         
  -3  22   6          6.61          4.83         7.71 o                         
  -2  22   6         22.49         48.09         8.03 o                         
  -1  22   6         35.10         49.60         9.67 o                         
   0  22   6         19.12         19.58         8.03 o                         
 -15   0   7        500.21        527.61        22.37 o                         
 -13   0   7         18.19         11.16         7.00 o                         
 -11   0   7       1082.41       1133.69        20.98 o                         
  -9   0   7         36.82         22.17         4.78 o                         
  -7   0   7        115.66        120.46         7.07 o                         
  -5   0   7        312.83        324.70         8.76 o                         
  -3   0   7         68.16         92.46         4.01 o                         
  -1   0   7       7328.99       7799.35        60.81 o                         
   1   0   7        315.85        282.02         6.75 o                         
   3   0   7         54.46         57.47         5.62 o                         
   5   0   7        940.01        945.87        27.20 o                         
   7   0   7        884.57        823.87        27.73 o                         
   9   0   7         18.33         14.06        10.86 o                         
 -15   1   7        110.53        123.99         9.80 o                         
 -14   1   7         75.96         98.22         9.81 o                         
 -13   1   7         73.59         67.50         6.29 o                         
 -12   1   7          1.30         -0.40         4.05 o                         
 -11   1   7        442.86        460.56        10.65 o                         
 -10   1   7          4.12          4.13         4.09 o                         
  -9   1   7         84.16         87.17         4.57 o                         
  -8   1   7        111.71        123.82         4.73 o                         
  -7   1   7        469.05        510.35         8.03 o                         
  -6   1   7        144.65        153.13         4.38 o                         
  -5   1   7        192.90        169.96         5.69 o                         
  -4   1   7         10.85          8.71         1.89 o                         
  -3   1   7         32.89         53.52         2.64 o                         
  -2   1   7         19.51         13.42         1.79 o                         
  -1   1   7        902.36        994.28         9.30 o                         
   0   1   7          4.82          0.29         1.68 o                         
   1   1   7         34.50         23.38         2.38 o                         
   2   1   7         85.57         69.50         3.33 o                         
   3   1   7       1528.52       1540.65        15.34 o                         
   4   1   7       2084.83       2083.14        24.20 o                         
   5   1   7        459.13        440.80        13.05 o                         
   6   1   7          8.51         -5.43         5.43 o                         
   7   1   7        317.44        288.66        14.03 o                         
   8   1   7         13.44          4.18         6.93 o                         
   9   1   7         63.89         72.14         9.95 o                         
 -15   2   7        411.44        412.68        17.71 o                         
 -14   2   7         43.07         46.67         7.86 o                         
 -13   2   7          2.59         10.22         4.78 o                         
 -12   2   7         86.83         77.19         5.86 o                         
 -11   2   7         22.79         17.80         4.08 o                         
 -10   2   7         15.07         22.30         6.99 o                         
  -9   2   7          8.55          4.88         2.91 o                         
  -8   2   7        385.62        391.52         7.28 o                         
  -7   2   7          0.75         -0.26         2.32 o                         
  -6   2   7        802.03        773.08         9.62 o                         
  -5   2   7         57.41         65.98         2.95 o                         
  -4   2   7        545.67        554.83         6.00 o                         
  -3   2   7        389.67        380.28         5.62 o                         
  -2   2   7         70.16         68.62         2.89 o                         
  -1   2   7        349.67        406.96         5.77 o                         
   0   2   7        472.59        583.10         7.15 o                         
   1   2   7        320.34        285.86         6.96 o                         
   2   2   7         39.18         32.06         2.82 o                         
   3   2   7        302.57        316.73         6.98 o                         
   4   2   7        183.50        179.69         6.74 o                         
   5   2   7          2.22         -4.42         4.42 o                         
   6   2   7          0.00          4.24         5.55 o                         
   7   2   7        161.57        140.81        10.14 o                         
   8   2   7          4.99          3.22         7.37 o                         
   9   2   7         55.62         43.56         9.39 o                         
 -15   3   7         49.53         35.46         8.63 o                         
 -14   3   7         15.94         10.43         6.80 o                         
 -13   3   7         26.76         31.25         6.01 o                         
 -12   3   7          0.10         -3.52         4.13 o                         
 -11   3   7         96.08         79.38         5.33 o                         
 -10   3   7       1116.20       1045.59        14.50 o                         
  -9   3   7         27.97         26.09         3.69 o                         
  -8   3   7         54.34         70.41         4.04 o                         
  -7   3   7       1237.06       1245.42        13.29 o                         
  -6   3   7       1279.41       1277.95        14.70 o                         
  -5   3   7        823.12        862.99         8.59 o                         
  -4   3   7         26.23         33.99         2.74 o                         
  -3   3   7         12.02         11.77         1.74 o                         
  -2   3   7        914.34        943.21         9.15 o                         
  -1   3   7        388.08        420.18         6.10 o                         
   0   3   7        781.55        898.44         9.70 o                         
   1   3   7         35.53         33.23         2.42 o                         
   2   3   7        191.12        184.97         5.24 o                         
   3   3   7        989.95        921.60        11.54 o                         
   4   3   7        413.86        427.80        11.38 o                         
   5   3   7          0.31         -3.22         4.50 o                         
   6   3   7         79.56         72.94         7.03 o                         
   7   3   7        354.11        361.23        14.40 o                         
   8   3   7         32.32         22.18         7.47 o                         
   9   3   7        131.79        161.73        11.66 o                         
 -15   4   7         17.19         13.37         8.15 o                         
 -14   4   7        159.83        154.41        10.45 o                         
 -13   4   7         92.57         99.94         7.67 o                         
 -12   4   7          2.18          5.29         4.69 o                         
 -11   4   7        688.30        648.60        11.77 o                         
 -10   4   7        680.36        630.44        11.35 o                         
  -9   4   7         43.37         48.36         4.00 o                         
  -8   4   7         37.78         42.26         3.57 o                         
  -7   4   7         76.49         80.54         3.99 o                         
  -6   4   7          7.86         12.17         2.03 o                         
  -5   4   7        829.01        932.64         9.38 o                         
  -4   4   7         29.82         21.78         1.93 o                         
  -3   4   7         93.48         94.21         3.48 o                         
  -2   4   7         82.78         96.22         3.50 o                         
  -1   4   7         21.09         24.97         2.56 o                         
   0   4   7          0.20          0.63         1.89 o                         
   1   4   7        808.97        802.89         8.93 o                         
   2   4   7         27.34         23.81         3.16 o                         
   3   4   7          0.81         -0.33         2.81 o                         
   4   4   7        313.00        285.81         8.34 o                         
   5   4   7        218.54        194.11         8.52 o                         
   6   4   7         71.02         51.97         6.41 o                         
   7   4   7         13.26         20.41         6.48 o                         
   8   4   7          6.59         15.66         7.19 o                         
   9   4   7          1.94         -6.68         7.53 o                         
 -15   5   7          9.87         16.64         8.14 o                         
 -14   5   7         44.82         32.45         9.11 o                         
 -13   5   7         18.37         15.58         6.11 o                         
 -12   5   7         25.98         30.18         5.77 o                         
 -11   5   7          0.33         -4.05         4.05 o                         
 -10   5   7        379.36        336.12        10.43 o                         
  -9   5   7        313.67        276.60         8.45 o                         
  -8   5   7        448.63        459.88         8.21 o                         
  -7   5   7        101.83        107.75         4.55 o                         
  -6   5   7        137.36        142.57         4.14 o                         
  -5   5   7        598.10        568.41         6.88 o                         
  -4   5   7        663.74        666.91         7.53 o                         
  -3   5   7        893.70        997.90         9.95 o                         
  -2   5   7       1124.97       1177.79        11.42 o                         
  -1   5   7       1101.79       1064.68        10.50 o                         
   0   5   7          0.75          0.27         2.16 o                         
   1   5   7          1.61          5.37         2.36 o                         
   2   5   7        205.76        209.80         5.80 o                         
   3   5   7        876.17        826.33        10.85 o                         
   4   5   7       1405.47       1477.34        17.52 o                         
   5   5   7        100.06         87.72         7.13 o                         
   6   5   7         15.60         14.83         5.41 o                         
   7   5   7        298.81        303.10        12.28 o                         
   8   5   7          2.18         -6.65         6.96 o                         
   9   5   7          3.87         -5.96        13.29 o                         
 -15   6   7         26.72         33.57         9.60 o                         
 -14   6   7         15.28         26.04         8.56 o                         
 -13   6   7          3.36         -3.12         5.54 o                         
 -12   6   7         34.85         33.37         5.97 o                         
 -11   6   7        685.42        803.57        15.08 o                         
 -10   6   7         79.93         94.45         6.73 o                         
  -9   6   7         14.57         17.56         3.63 o                         
  -8   6   7         70.38         57.97         3.82 o                         
  -7   6   7         56.40         55.18         3.70 o                         
  -6   6   7          1.28         -0.02         1.94 o                         
  -5   6   7         39.31         27.42         2.43 o                         
  -4   6   7        204.55        171.90         4.47 o                         
  -3   6   7        371.56        356.35         6.16 o                         
  -2   6   7         12.51          9.04         2.19 o                         
  -1   6   7         32.08         20.13         2.45 o                         
   0   6   7        225.68        248.92         7.71 o                         
   1   6   7        101.06         88.26         3.80 o                         
   2   6   7        256.20        294.09         6.87 o                         
   3   6   7        258.97        209.78         6.31 o                         
   4   6   7         57.94         53.41         5.13 o                         
   5   6   7         51.09         52.03         5.59 o                         
   6   6   7         10.10         11.51         5.19 o                         
   7   6   7         25.69         32.06         7.04 o                         
   8   6   7          9.14          0.69         7.77 o                         
   9   6   7          2.11          8.55        11.20 o                         
 -14   7   7         10.96          3.46         9.35 o                         
 -13   7   7          3.56          4.21         6.70 o                         
 -12   7   7         33.43         19.71         6.03 o                         
 -11   7   7       1008.80       1064.27        17.56 o                         
 -10   7   7        432.09        344.30         9.99 o                         
  -9   7   7        301.21        277.73        10.33 o                         
  -8   7   7        149.95        173.80         6.02 o                         
  -7   7   7         67.35         55.87         3.62 o                         
  -6   7   7        366.30        336.96         6.07 o                         
  -5   7   7        453.89        451.82         6.40 o                         
  -4   7   7       1176.13       1110.36        11.35 o                         
  -3   7   7          1.85         10.07         2.26 o                         
  -2   7   7        291.06        294.27         8.11 o                         
  -1   7   7        676.72        734.65        10.99 o                         
   0   7   7         37.37         31.51         3.22 o                         
   1   7   7         51.81         61.03         3.75 o                         
   2   7   7          0.01          2.84         2.69 o                         
   3   7   7        514.15        435.24         9.64 o                         
   4   7   7        870.90        886.78        14.20 o                         
   5   7   7          2.14         -0.67         4.56 o                         
   6   7   7        143.90        147.52         8.80 o                         
   7   7   7        162.57        172.43        10.95 o                         
   8   7   7         96.49         83.45        10.27 o                         
   9   7   7          0.77          0.96        10.84 o                         
 -14   8   7         46.41         31.73        10.81 o                         
 -13   8   7          7.11         12.91         7.14 o                         
 -12   8   7        140.33        144.57         9.23 o                         
 -11   8   7         27.01         20.30         4.92 o                         
 -10   8   7        234.57        266.70         9.58 o                         
  -9   8   7        565.99        573.90        10.99 o                         
  -8   8   7        577.70        589.81         9.79 o                         
  -7   8   7         36.36         27.53         3.61 o                         
  -6   8   7       3168.91       3157.28        24.50 o                         
  -5   8   7       1151.41       1079.60        11.84 o                         
  -4   8   7       1492.88       1552.05        14.41 o                         
  -3   8   7         19.14         18.86         2.66 o                         
  -2   8   7         57.90         52.33         3.20 o                         
  -1   8   7        231.56        225.46         5.94 o                         
   0   8   7        333.60        307.15         7.01 o                         
   1   8   7        201.90        241.90         7.61 o                         
   2   8   7        443.14        410.05         7.86 o                         
   3   8   7          7.48         14.32         3.95 o                         
   4   8   7        375.90        335.74         9.92 o                         
   5   8   7         28.46         26.26         5.40 o                         
   6   8   7         53.17         60.77         7.47 o                         
   7   8   7         17.33          6.76         6.26 o                         
   8   8   7        934.58       1032.47        25.82 o                         
   9   8   7         31.72         16.04        14.67 o                         
 -14   9   7          0.16         13.91         9.62 o                         
 -13   9   7         32.95         31.79        11.32 o                         
 -12   9   7        126.61        113.55        10.17 o                         
 -11   9   7         66.61         48.09         6.37 o                         
 -10   9   7          1.10          3.54         4.53 o                         
  -9   9   7        200.24        203.74         8.46 o                         
  -8   9   7        156.24        139.53         6.48 o                         
  -7   9   7        149.51        126.03         4.94 o                         
  -6   9   7        316.29        307.58         7.46 o                         
  -5   9   7         45.69         36.15         3.34 o                         
  -4   9   7        620.57        640.57         8.72 o                         
  -3   9   7        943.32        917.10        10.41 o                         
  -2   9   7         13.32          5.91         3.05 o                         
  -1   9   7         54.27         46.15         3.59 o                         
   0   9   7        319.63        345.03         7.43 o                         
   1   9   7        165.01        167.66         5.93 o                         
   2   9   7          4.01          2.27         3.14 o                         
   3   9   7          0.18          0.84         3.52 o                         
   4   9   7        262.08        225.93         8.31 o                         
   5   9   7         89.78         96.75         6.46 o                         
   6   9   7         30.70         12.99         6.46 o                         
   7   9   7          1.86         -6.50         6.50 o                         
   8   9   7        221.90        235.65        15.59 o                         
 -14  10   7         53.05         55.30        10.57 o                         
 -13  10   7         53.56         53.84        13.02 o                         
 -12  10   7         59.68         62.96         9.65 o                         
 -11  10   7         35.36         29.49         7.22 o                         
 -10  10   7          8.77          4.35         4.34 o                         
  -9  10   7        135.79        124.62         6.77 o                         
  -8  10   7        123.10        103.58         6.14 o                         
  -7  10   7         46.17         51.12         4.24 o                         
  -6  10   7        897.52        903.97        11.96 o                         
  -5  10   7       3644.00       3678.94        29.11 o                         
  -4  10   7       1677.36       1695.48        16.54 o                         
  -3  10   7       1690.25       1831.09        17.05 o                         
  -2  10   7         29.48         44.21         4.25 o                         
  -1  10   7         42.75         43.52         3.70 o                         
   0  10   7         13.45         12.36         3.46 o                         
   1  10   7       1212.78       1350.29        15.11 o                         
   2  10   7        197.85        214.16         7.31 o                         
   3  10   7         98.47         91.33         6.91 o                         
   4  10   7         88.45         63.63         5.41 o                         
   5  10   7         17.94         21.83         5.27 o                         
   6  10   7         49.34         44.99         6.73 o                         
   7  10   7         32.06         22.23         7.35 o                         
   8  10   7         51.43         58.30        11.78 o                         
 -13  11   7         32.03         45.07         9.75 o                         
 -12  11   7         12.23         16.48        12.13 o                         
 -11  11   7          4.41          2.93         6.08 o                         
 -10  11   7         11.25          9.99         4.93 o                         
  -9  11   7         37.18         37.93         5.21 o                         
  -8  11   7        101.82         85.24         5.89 o                         
  -7  11   7         11.55          3.84         3.80 o                         
  -6  11   7         73.46         47.75         4.18 o                         
  -5  11   7       2219.22       2337.78        21.10 o                         
  -4  11   7        181.50        169.65         5.74 o                         
  -3  11   7         77.11         70.80         4.02 o                         
  -2  11   7        505.68        397.17         8.23 o                         
  -1  11   7        335.81        327.41         8.21 o                         
   0  11   7        341.48        329.38         8.40 o                         
   1  11   7         34.60         25.43         3.90 o                         
   2  11   7         27.22         22.33         4.04 o                         
   3  11   7          0.92         -2.22         3.83 o                         
   4  11   7         16.68         10.51         4.47 o                         
   5  11   7         50.56         58.49         6.06 o                         
   6  11   7          4.77         14.47         7.08 o                         
   7  11   7          7.72          8.40         7.15 o                         
   8  11   7          9.06          9.57         7.90 o                         
 -13  12   7        174.49        192.36        16.77 o                         
 -12  12   7        242.99        300.39        17.46 o                         
 -11  12   7         14.96         25.46         8.99 o                         
 -10  12   7        153.22        149.40         9.99 o                         
  -9  12   7         11.37          7.78         4.78 o                         
  -8  12   7          6.55          7.04         4.40 o                         
  -7  12   7        380.08        338.95        12.77 o                         
  -6  12   7         55.73         51.31         4.87 o                         
  -5  12   7        472.10        446.12         9.25 o                         
  -4  12   7         75.91         81.76         5.20 o                         
  -3  12   7       1125.23       1126.10        13.74 o                         
  -2  12   7         22.32         16.04         3.45 o                         
  -1  12   7        206.17        221.80         8.56 o                         
   0  12   7          0.32          0.29         3.72 o                         
   1  12   7          8.69          7.48         3.83 o                         
   2  12   7         17.84         12.67         4.00 o                         
   3  12   7        113.00        112.96         6.60 o                         
   4  12   7         15.19         24.13         4.94 o                         
   5  12   7         61.96         62.96         6.26 o                         
   6  12   7          0.41          3.37         7.83 o                         
   7  12   7         50.48         40.72         8.20 o                         
 -13  13   7         13.69         14.40        10.45 o                         
 -12  13   7        324.15        351.48        18.82 o                         
 -11  13   7         34.38         31.61         9.27 o                         
 -10  13   7         30.34         40.81         6.77 o                         
  -9  13   7          8.46          5.77         4.88 o                         
  -8  13   7        157.24        172.28         7.64 o                         
  -7  13   7        608.01        565.86        10.68 o                         
  -6  13   7          0.25          6.09         4.02 o                         
  -5  13   7          3.69          0.67         3.60 o                         
  -4  13   7        208.08        234.60         7.30 o                         
  -3  13   7         13.98          8.64         3.78 o                         
  -2  13   7         45.73         36.82         4.17 o                         
  -1  13   7         46.22         31.28         4.39 o                         
   0  13   7        247.18        167.15         7.17 o                         
   1  13   7         29.51         30.58         5.05 o                         
   2  13   7          1.27          2.41         4.20 o                         
   3  13   7          0.23          2.04         4.54 o                         
   4  13   7          0.27          0.05         4.66 o                         
   5  13   7        388.98        346.43        13.07 o                         
   6  13   7        375.59        378.17        13.98 o                         
   7  13   7         43.62         40.43         8.41 o                         
 -12  14   7         98.16         76.53        10.86 o                         
 -11  14   7        100.24        127.42        16.89 o                         
 -10  14   7         36.38         30.31         7.78 o                         
  -9  14   7          1.61         11.58         6.09 o                         
  -8  14   7          7.94          7.01         4.47 o                         
  -7  14   7         49.94         48.48         5.07 o                         
  -6  14   7          3.57          3.42         4.19 o                         
  -5  14   7         22.85         33.69         4.11 o                         
  -4  14   7        298.22        320.39         9.39 o                         
  -3  14   7         48.06         59.50         5.18 o                         
  -2  14   7          5.19         10.17         3.86 o                         
  -1  14   7        498.26        507.37        15.04 o                         
   0  14   7        440.23        401.49        11.91 o                         
   1  14   7         63.54         61.34         5.71 o                         
   2  14   7          1.59         -2.52         4.37 o                         
   3  14   7         10.81         11.92         4.71 o                         
   4  14   7        100.97        106.28         7.99 o                         
   5  14   7          0.62          8.48         6.87 o                         
   6  14   7         18.53         13.38         6.35 o                         
   7  14   7         36.54         44.80         9.42 o                         
 -12  15   7         12.67         18.09         9.29 o                         
 -11  15   7          7.71         12.67         8.17 o                         
 -10  15   7         57.08         49.20        10.44 o                         
  -9  15   7         47.32         36.98         7.44 o                         
  -8  15   7         32.56         38.65         5.76 o                         
  -7  15   7         52.92         56.94         5.48 o                         
  -6  15   7        104.74         85.32         5.97 o                         
  -5  15   7         19.44         21.92         4.13 o                         
  -4  15   7         73.51         63.18         5.20 o                         
  -3  15   7          0.24          5.29         4.14 o                         
  -2  15   7         29.73         23.81         4.31 o                         
  -1  15   7         71.12         65.48         5.89 o                         
   0  15   7          1.23          1.71         4.60 o                         
   1  15   7        104.68        119.94         7.25 o                         
   2  15   7         28.61         17.29         5.55 o                         
   3  15   7          0.11         -0.71         5.45 o                         
   4  15   7          1.84         -6.40         6.40 o                         
   5  15   7        257.51        323.16        14.54 o                         
   6  15   7        109.00         98.57         9.60 o                         
 -11  16   7        136.36        136.14        13.15 o                         
 -10  16   7        141.99        174.62        12.95 o                         
  -9  16   7         10.46          8.99         6.64 o                         
  -8  16   7         14.28          8.39         5.41 o                         
  -7  16   7         20.37         24.76         4.94 o                         
  -6  16   7          4.35          6.68         4.39 o                         
  -5  16   7          9.06          4.20         4.61 o                         
  -4  16   7         89.74         79.25         5.90 o                         
  -3  16   7        120.99         87.61         6.83 o                         
  -2  16   7        139.87        151.24         8.16 o                         
  -1  16   7         30.55         19.02         4.96 o                         
   0  16   7        145.39        104.89         7.51 o                         
   1  16   7          0.10          0.83         5.03 o                         
   2  16   7         22.96         21.63         6.56 o                         
   3  16   7          6.94          4.74         6.81 o                         
   4  16   7         30.58         26.44         7.23 o                         
   5  16   7        270.74        348.41        15.78 o                         
 -10  17   7         45.40         42.04        10.30 o                         
  -9  17   7        121.79        159.45        10.61 o                         
  -8  17   7        106.86        116.00        11.20 o                         
  -7  17   7          0.12         -2.39         4.73 o                         
  -6  17   7         31.70         42.37         5.51 o                         
  -5  17   7         52.90         55.67         6.09 o                         
  -4  17   7         78.32         58.96         6.00 o                         
  -3  17   7        100.55        111.00         6.98 o                         
  -2  17   7         35.72         27.34         6.02 o                         
  -1  17   7        100.84        106.49         7.44 o                         
   0  17   7         39.94         50.30         6.96 o                         
   1  17   7          7.77         15.38         6.24 o                         
   2  17   7         18.88         30.23         6.88 o                         
   3  17   7         50.87         42.48         9.35 o                         
   4  17   7         86.97        111.04        10.23 o                         
   5  17   7         19.21         28.27         7.86 o                         
 -10  18   7         85.83         73.63        12.48 o                         
  -9  18   7        101.56        121.17        22.45 o                         
  -8  18   7         87.60         64.99        15.09 o                         
  -7  18   7          6.35          1.02         5.81 o                         
  -6  18   7         16.64         15.83         6.07 o                         
  -5  18   7         60.83         71.98         6.32 o                         
  -4  18   7        196.63        225.84        10.07 o                         
  -3  18   7         30.64         45.14         6.56 o                         
  -2  18   7         40.89         30.15         6.54 o                         
  -1  18   7         55.16         65.00         6.90 o                         
   0  18   7         42.05         56.35         7.00 o                         
   1  18   7        456.60        473.87        22.35 o                         
   2  18   7          5.86         -4.06         7.30 o                         
   3  18   7        271.63        269.65        14.92 o                         
   4  18   7         18.74         29.97         7.48 o                         
  -9  19   7        247.45        284.39        40.38 o                         
  -8  19   7         44.60         52.18        16.80 o                         
  -7  19   7          0.06         -5.89        11.42 o                         
  -6  19   7         16.48          3.81         7.39 o                         
  -5  19   7         59.19         76.19        10.26 o                         
  -4  19   7        121.08        114.08         9.86 o                         
  -3  19   7         84.96         90.69         8.37 o                         
  -2  19   7         73.67         77.44         9.29 o                         
  -1  19   7         19.21         25.27         7.61 o                         
   0  19   7         44.55         41.20         7.24 o                         
   1  19   7         22.12         39.11        12.41 o                         
   2  19   7          5.21         -6.68         7.51 o                         
   3  19   7         71.93        109.39        11.30 o                         
  -8  20   7         71.86         86.17        17.57 o                         
  -7  20   7         19.32         14.01        13.87 o                         
  -6  20   7         83.93         85.53        12.66 o                         
  -5  20   7          3.45         -1.74         6.35 o                         
  -4  20   7         32.81         10.38         7.55 o                         
  -3  20   7        584.13        642.88        19.22 o                         
  -2  20   7         66.65         74.11         8.54 o                         
  -1  20   7          0.54         -5.77         6.78 o                         
   0  20   7         16.42         33.66         7.80 o                         
   1  20   7          0.09          0.73         7.61 o                         
   2  20   7        456.42        482.75        23.89 o                         
  -6  21   7          8.78         14.71        13.36 o                         
  -5  21   7        341.09        363.07        18.66 o                         
  -4  21   7          0.01          0.31         8.57 o                         
  -3  21   7         39.49         44.49         8.66 o                         
  -2  21   7          7.92          3.65         7.12 o                         
  -1  21   7         55.17         61.62         8.93 o                         
   0  21   7         22.10         18.37         7.53 o                         
 -14   0   8         65.81         75.62        12.09 o                         
 -12   0   8        831.35        907.40        21.10 o                         
 -10   0   8         65.40         64.84         6.49 o                         
  -8   0   8        656.95        583.67        12.24 o                         
  -6   0   8       2643.25       2879.73        29.57 o                         
  -4   0   8         13.05          8.81         2.95 o                         
  -2   0   8         98.76        134.34         5.40 o                         
   0   0   8          4.95          0.67         3.03 o                         
   2   0   8          0.53         -3.43         3.77 o                         
   4   0   8        993.83        960.15        32.99 o                         
   6   0   8        753.58        691.44        40.90 o                         
   8   0   8         13.18          4.89        10.93 o                         
 -15   1   8          7.97         18.55         7.87 o                         
 -14   1   8         47.03         58.41         7.65 o                         
 -13   1   8         77.82         83.86         6.28 o                         
 -12   1   8        448.57        465.20        11.62 o                         
 -11   1   8        446.73        477.43        11.12 o                         
 -10   1   8        157.74        147.71         6.63 o                         
  -9   1   8        326.88        291.03         7.59 o                         
  -8   1   8        200.33        178.59         5.59 o                         
  -7   1   8         53.88         65.61         3.99 o                         
  -6   1   8        195.57        160.27         5.40 o                         
  -5   1   8        142.69        160.66         5.00 o                         
  -4   1   8          0.20         -0.82         2.07 o                         
  -3   1   8          4.81          0.42         2.65 o                         
  -2   1   8       4203.29       4506.13        31.22 o                         
  -1   1   8       1626.13       1900.26        15.84 o                         
   0   1   8        907.65        891.81         9.96 o                         
   1   1   8        239.73        232.62         5.84 o                         
   2   1   8          0.01         -1.47         3.05 o                         
   3   1   8        112.74        115.79         6.43 o                         
   4   1   8        727.42        722.82        15.73 o                         
   5   1   8         11.45          0.83         6.05 o                         
   6   1   8        131.80        127.29        12.82 o                         
   7   1   8         27.37         19.62         8.66 o                         
   8   1   8         11.37         13.09         8.30 o                         
   9   1   8        256.54        218.95        17.43 o                         
 -15   2   8        140.33        166.00        11.93 o                         
 -14   2   8          0.07         -5.43         5.85 o                         
 -13   2   8          4.05          1.97         4.70 o                         
 -12   2   8        110.81        116.69         6.68 o                         
 -11   2   8        366.58        338.97        11.89 o                         
 -10   2   8        270.92        283.78        11.87 o                         
  -9   2   8        133.17        134.29         5.36 o                         
  -8   2   8          9.49         12.98         3.09 o                         
  -7   2   8        206.37        205.03         6.44 o                         
  -6   2   8         10.09         13.84         2.30 o                         
  -5   2   8        847.60        881.08         9.46 o                         
  -4   2   8         27.14         31.01         2.79 o                         
  -3   2   8         16.46         18.15         2.46 o                         
  -2   2   8       1237.83       1258.69        12.13 o                         
  -1   2   8        727.73        737.49         8.46 o                         
   0   2   8         77.82         77.55         3.42 o                         
   1   2   8         24.13         27.20         3.23 o                         
   2   2   8          1.38         -0.66         2.99 o                         
   3   2   8        585.85        575.19        11.22 o                         
   4   2   8        445.43        457.55        12.73 o                         
   5   2   8        428.91        420.84        14.74 o                         
   6   2   8        358.51        354.62        15.36 o                         
   7   2   8         38.62         31.69         9.16 o                         
   8   2   8         14.57         14.58         8.25 o                         
   9   2   8         34.18         28.70        10.21 o                         
 -15   3   8         23.56         32.34         7.83 o                         
 -14   3   8         14.33         12.24         7.05 o                         
 -13   3   8        282.60        262.81        10.77 o                         
 -12   3   8        141.72        139.77         7.43 o                         
 -11   3   8          2.41         -0.70         4.19 o                         
 -10   3   8        195.36        216.28         7.64 o                         
  -9   3   8         97.58         94.46         4.78 o                         
  -8   3   8          5.52          4.42         2.83 o                         
  -7   3   8          0.84         -1.36         2.31 o                         
  -6   3   8          0.03          0.54         1.98 o                         
  -5   3   8       1127.48       1145.28        11.37 o                         
  -4   3   8         65.68         55.45         3.44 o                         
  -3   3   8         11.94          7.40         2.15 o                         
  -2   3   8         63.88         61.99         3.04 o                         
  -1   3   8        369.10        360.50         5.90 o                         
   0   3   8         35.33         38.27         2.77 o                         
   1   3   8          4.89          8.35         2.66 o                         
   2   3   8         56.04         50.49         4.04 o                         
   3   3   8       1543.87       1562.22        20.12 o                         
   4   3   8         42.35         40.53         5.67 o                         
   5   3   8          0.62          3.92         5.46 o                         
   6   3   8         16.37         13.07         6.58 o                         
   7   3   8         24.49         35.83         8.54 o                         
   8   3   8          7.48         12.81         8.31 o                         
   9   3   8          0.01          5.81         8.59 o                         
 -15   4   8          8.93         12.06         7.69 o                         
 -14   4   8         25.47         18.71         7.66 o                         
 -13   4   8         40.87         43.95         6.89 o                         
 -12   4   8         57.09         75.08         6.56 o                         
 -11   4   8        820.33        762.78        13.44 o                         
 -10   4   8        717.43        684.64        12.65 o                         
  -9   4   8         43.90         30.83         4.00 o                         
  -8   4   8        138.12        141.52         5.23 o                         
  -7   4   8        167.51        163.28         6.79 o                         
  -6   4   8        716.69        741.71         9.55 o                         
  -5   4   8         62.47         52.24         3.17 o                         
  -4   4   8         13.94         16.55         2.42 o                         
  -3   4   8        187.56        187.38         4.98 o                         
  -2   4   8        924.89        941.36         9.96 o                         
  -1   4   8          1.80          0.58         2.31 o                         
   0   4   8          4.22         -1.00         2.35 o                         
   1   4   8         34.00         30.92         3.10 o                         
   2   4   8        661.14        642.75         9.80 o                         
   3   4   8       2233.68       2301.86        23.56 o                         
   4   4   8        109.91        112.32         6.95 o                         
   5   4   8          5.61          3.53         5.72 o                         
   6   4   8          0.09         -3.58         6.18 o                         
   7   4   8        905.40        938.12        37.55 o                         
   8   4   8        119.58        129.55        13.07 o                         
 -15   5   8         21.82         36.38         8.92 o                         
 -14   5   8        109.19        132.20        11.35 o                         
 -13   5   8         44.19         68.82         7.14 o                         
 -12   5   8         33.58         37.79         5.98 o                         
 -11   5   8        133.04        158.20         7.82 o                         
 -10   5   8         21.18         25.55         4.28 o                         
  -9   5   8          0.65          3.03         3.19 o                         
  -8   5   8        205.11        206.57         7.11 o                         
  -7   5   8        538.87        526.93         8.71 o                         
  -6   5   8         31.01         19.13         2.89 o                         
  -5   5   8        149.27        174.62         6.13 o                         
  -4   5   8          5.90          6.90         2.11 o                         
  -3   5   8         12.10         10.34         2.43 o                         
  -2   5   8         10.60          6.68         2.38 o                         
  -1   5   8        188.36        175.67         4.81 o                         
   0   5   8          0.00          0.69         2.41 o                         
   1   5   8        745.90        677.85         9.54 o                         
   2   5   8        543.81        485.97         8.49 o                         
   3   5   8       1164.79       1157.40        15.14 o                         
   4   5   8          8.36          7.96         5.25 o                         
   5   5   8          1.42         -1.60         6.35 o                         
   6   5   8         49.16         55.35         8.15 o                         
   7   5   8         44.50         38.52         9.48 o                         
   8   5   8         22.21         22.41         8.75 o                         
 -14   6   8         19.83         29.56         7.44 o                         
 -13   6   8         25.03         24.78         6.98 o                         
 -12   6   8          0.79          4.23         4.89 o                         
 -11   6   8          5.79          7.86         4.59 o                         
 -10   6   8         53.45         40.80         5.13 o                         
  -9   6   8        380.86        375.41         9.69 o                         
  -8   6   8         46.40         43.93         3.98 o                         
  -7   6   8         63.69         55.84         3.91 o                         
  -6   6   8         17.73         12.93         3.07 o                         
  -5   6   8         10.44          9.05         2.33 o                         
  -4   6   8        227.33        227.91         5.63 o                         
  -3   6   8         55.19         62.32         3.38 o                         
  -2   6   8        430.00        425.05         7.84 o                         
  -1   6   8        735.45        808.95        10.78 o                         
   0   6   8        105.29         86.83         4.25 o                         
   1   6   8         19.76         18.67         3.18 o                         
   2   6   8        247.26        227.80         6.95 o                         
   3   6   8          5.95          6.21         3.66 o                         
   4   6   8         23.55         17.52         4.75 o                         
   5   6   8        210.29        193.82        10.79 o                         
   6   6   8         96.85        105.22        11.16 o                         
   7   6   8        126.30        123.70        10.57 o                         
   8   6   8         48.89         65.13        11.86 o                         
 -14   7   8          3.23          3.53         8.12 o                         
 -13   7   8        338.78        324.04        15.26 o                         
 -12   7   8        215.02        222.10        10.99 o                         
 -11   7   8        541.98        542.77        12.81 o                         
 -10   7   8          0.03          1.17         3.98 o                         
  -9   7   8        161.71        160.27         7.91 o                         
  -8   7   8         60.15         70.60         4.56 o                         
  -7   7   8        347.71        337.67        11.17 o                         
  -6   7   8       1132.19       1101.51        13.05 o                         
  -5   7   8        598.67        542.78         8.71 o                         
  -4   7   8         97.06         88.47         4.29 o                         
  -3   7   8         18.54          6.75         2.52 o                         
  -2   7   8        525.18        543.66         9.12 o                         
  -1   7   8        237.25        218.44         8.89 o                         
   0   7   8          6.19          0.82         2.78 o                         
   1   7   8        119.93        130.91         5.52 o                         
   2   7   8        103.86        120.40         5.94 o                         
   3   7   8        129.80        116.71         6.36 o                         
   4   7   8          9.40          1.81         4.61 o                         
   5   7   8          6.90          7.78         5.33 o                         
   6   7   8         58.76         65.42         8.67 o                         
   7   7   8          3.29         -2.77         9.69 o                         
   8   7   8        124.95        133.78        15.22 o                         
 -14   8   8         22.07         16.90         9.57 o                         
 -13   8   8         80.22         76.12         8.98 o                         
 -12   8   8         99.39        103.66         8.83 o                         
 -11   8   8        112.51        126.76         8.65 o                         
 -10   8   8        958.30        929.02        15.53 o                         
  -9   8   8          6.15          3.66         4.00 o                         
  -8   8   8         75.30         68.93         5.49 o                         
  -7   8   8        166.03        153.08         6.38 o                         
  -6   8   8       1228.19       1171.12        13.82 o                         
  -5   8   8         50.53         32.90         3.23 o                         
  -4   8   8          2.41          4.61         2.60 o                         
  -3   8   8       1237.77       1241.84        13.30 o                         
  -2   8   8        761.67        704.27        10.89 o                         
  -1   8   8          3.73          1.39         3.17 o                         
   0   8   8          0.62          0.55         3.09 o                         
   1   8   8          0.22          0.40         3.11 o                         
   2   8   8        868.59        787.01        11.72 o                         
   3   8   8        481.62        451.49        10.25 o                         
   4   8   8        380.75        373.78        11.49 o                         
   5   8   8        185.09        167.67         8.94 o                         
   6   8   8          0.02          3.54         6.92 o                         
   7   8   8        302.67        322.91        19.41 o                         
   8   8   8          2.13          5.17        10.95 o                         
 -14   9   8         35.32         35.18        10.24 o                         
 -13   9   8        205.30        233.89        15.85 o                         
 -12   9   8        135.56        128.02         9.98 o                         
 -11   9   8          3.75          0.23         4.87 o                         
 -10   9   8        152.60        139.96         7.73 o                         
  -9   9   8         94.99         93.22         6.74 o                         
  -8   9   8          0.63         -0.18         3.79 o                         
  -7   9   8         83.06         72.31         5.43 o                         
  -6   9   8        429.23        423.82         9.30 o                         
  -5   9   8       4809.08       4927.86        36.91 o                         
  -4   9   8        878.18        922.20        11.08 o                         
  -3   9   8       2652.81       2557.86        23.52 o                         
  -2   9   8         33.74         42.20         4.15 o                         
  -1   9   8         33.22         25.26         3.54 o                         
   0   9   8          7.34         12.93         3.59 o                         
   1   9   8          8.76         11.79         3.51 o                         
   2   9   8         14.08         19.04         3.91 o                         
   3   9   8        375.54        354.34         9.73 o                         
   4   9   8          2.54          2.56         4.55 o                         
   5   9   8          8.04         16.37         7.93 o                         
   6   9   8          1.32         -5.72         5.72 o                         
   7   9   8         70.67         60.22        13.69 o                         
 -14  10   8         72.91         76.50        11.56 o                         
 -13  10   8         78.46         94.18        12.91 o                         
 -12  10   8        196.63        201.55        12.33 o                         
 -11  10   8        596.52        579.68        21.17 o                         
 -10  10   8         14.67          7.58         5.08 o                         
  -9  10   8        132.15        113.45         7.16 o                         
  -8  10   8        208.28        198.27         8.33 o                         
  -7  10   8         60.71         48.97         4.83 o                         
  -6  10   8       1196.68       1175.90        15.94 o                         
  -5  10   8       1918.33       1911.39        18.43 o                         
  -4  10   8        793.00        808.51        11.33 o                         
  -3  10   8        142.58        133.19         5.79 o                         
  -2  10   8        220.15        209.11         7.35 o                         
  -1  10   8          0.95          4.10         3.45 o                         
   0  10   8         67.30         81.53         5.65 o                         
   1  10   8        209.61        217.88         7.30 o                         
   2  10   8          8.36          6.86         3.90 o                         
   3  10   8        321.66        338.30         9.74 o                         
   4  10   8          0.92          4.12         4.88 o                         
   5  10   8         29.09         24.56         5.90 o                         
   6  10   8        166.67        163.97        17.58 o                         
   7  10   8        133.89        140.41        14.95 o                         
 -13  11   8          0.30          9.51         8.45 o                         
 -12  11   8         10.90         23.50        11.18 o                         
 -11  11   8          1.90         -1.62         5.82 o                         
 -10  11   8         14.08         23.91         5.82 o                         
  -9  11   8        271.08        301.33        11.79 o                         
  -8  11   8         27.57         16.56         4.54 o                         
  -7  11   8        108.96         81.01         5.68 o                         
  -6  11   8        771.11        763.88        14.15 o                         
  -5  11   8         57.34         45.48         4.23 o                         
  -4  11   8        139.01        132.95         5.69 o                         
  -3  11   8         77.27         86.94         5.32 o                         
  -2  11   8        887.57        773.13        11.66 o                         
  -1  11   8        614.80        537.32        11.99 o                         
   0  11   8        174.46        183.87         6.75 o                         
   1  11   8         57.53         61.58         5.11 o                         
   2  11   8        141.29        133.63         6.65 o                         
   3  11   8        195.28        189.01         9.71 o                         
   4  11   8        333.38        327.89        10.11 o                         
   5  11   8         23.43         25.46         5.93 o                         
   6  11   8         89.04         81.19        10.43 o                         
   7  11   8        191.64        238.60        12.45 o                         
 -13  12   8         13.69          4.64         9.58 o                         
 -12  12   8        121.76        147.69        16.44 o                         
 -11  12   8         57.91         52.00         7.97 o                         
 -10  12   8        140.27        137.11         9.44 o                         
  -9  12   8        108.53        121.76         8.09 o                         
  -8  12   8         71.57         68.98         6.36 o                         
  -7  12   8          6.26         -1.35         3.91 o                         
  -6  12   8       1143.21       1093.00        14.89 o                         
  -5  12   8        866.43        831.86        13.89 o                         
  -4  12   8        537.44        522.30        10.13 o                         
  -3  12   8        137.75        142.34         6.25 o                         
  -2  12   8       1303.05       1275.67        17.65 o                         
  -1  12   8        301.22        272.74         9.19 o                         
   0  12   8        221.96        283.07         9.73 o                         
   1  12   8         11.80         15.39         4.24 o                         
   2  12   8        221.29        228.01         8.41 o                         
   3  12   8          2.60         -0.89         4.64 o                         
   4  12   8        191.52        153.63         8.10 o                         
   5  12   8        375.57        358.43        16.40 o                         
   6  12   8          3.21         10.12         6.93 o                         
 -12  13   8          6.04         10.33         8.31 o                         
 -11  13   8         69.37         71.60        10.68 o                         
 -10  13   8         20.08         18.52         6.85 o                         
  -9  13   8         17.86         15.62         5.72 o                         
  -8  13   8         24.48         25.18         5.20 o                         
  -7  13   8        359.87        340.87        10.40 o                         
  -6  13   8        170.13        184.91         7.77 o                         
  -5  13   8         63.77         60.65         4.63 o                         
  -4  13   8        480.39        478.87        10.47 o                         
  -3  13   8        171.96        157.21         6.90 o                         
  -2  13   8        149.37        167.64         7.58 o                         
  -1  13   8        732.35        655.54        15.94 o                         
   0  13   8         11.90         10.11         4.56 o                         
   1  13   8          2.21         -4.30         4.30 o                         
   2  13   8         77.71         65.63         6.22 o                         
   3  13   8          2.49          0.92         4.78 o                         
   4  13   8          0.43          1.49         5.54 o                         
   5  13   8        759.17        877.56        23.61 o                         
   6  13   8         60.41         68.70         9.38 o                         
 -12  14   8         54.35         44.15        10.78 o                         
 -11  14   8        160.13        153.94        13.06 o                         
 -10  14   8        155.07        184.03        11.70 o                         
  -9  14   8          3.37         -0.18         5.94 o                         
  -8  14   8          2.89         14.05         5.06 o                         
  -7  14   8         13.13         15.89         4.29 o                         
  -6  14   8         28.64         38.47         5.01 o                         
  -5  14   8        223.48        236.93         8.49 o                         
  -4  14   8        145.56        173.55         7.55 o                         
  -3  14   8         74.21         66.23         5.97 o                         
  -2  14   8         35.46         28.58         5.21 o                         
  -1  14   8          0.01          0.28         4.50 o                         
   0  14   8         27.03         24.37         5.31 o                         
   1  14   8         12.02         12.78         4.85 o                         
   2  14   8         68.52         68.46         6.40 o                         
   3  14   8          6.48          0.15         5.91 o                         
   4  14   8        132.67        120.65        10.46 o                         
   5  14   8         62.86         65.94         7.76 o                         
   6  14   8        197.88        245.55        13.50 o                         
 -11  15   8         13.97         30.96         8.73 o                         
 -10  15   8         29.21         26.80         7.69 o                         
  -9  15   8          6.52         -3.38         5.92 o                         
  -8  15   8         50.41         44.60         6.53 o                         
  -7  15   8         13.07          8.74         4.37 o                         
  -6  15   8         84.35         66.13         5.61 o                         
  -5  15   8          0.07         -0.56         3.90 o                         
  -4  15   8          3.74          3.00         4.13 o                         
  -3  15   8          2.11          1.22         4.29 o                         
  -2  15   8          3.42          7.01         4.79 o                         
  -1  15   8        118.53        100.13         7.03 o                         
   0  15   8         10.21          8.18         4.96 o                         
   1  15   8         14.44          6.25         5.04 o                         
   2  15   8          8.96          4.33         6.33 o                         
   3  15   8          5.87          9.20         6.73 o                         
   4  15   8          0.44         -2.47         7.15 o                         
   5  15   8         24.84         26.76         8.00 o                         
 -11  16   8         56.96         60.36        12.87 o                         
 -10  16   8        250.18        245.31        20.39 o                         
  -9  16   8        396.50        434.75        20.22 o                         
  -8  16   8         10.50          5.64         6.32 o                         
  -7  16   8        123.35        139.98         7.49 o                         
  -6  16   8         10.01         22.65         5.17 o                         
  -5  16   8        287.55        269.31         9.62 o                         
  -4  16   8        169.12        172.98         8.32 o                         
  -3  16   8          0.61          1.06         4.82 o                         
  -2  16   8         91.94         83.55         6.76 o                         
  -1  16   8         47.73         44.22         6.41 o                         
   0  16   8          2.27          5.24         5.68 o                         
   1  16   8         19.52         10.98         6.44 o                         
   2  16   8         42.75         32.45         8.60 o                         
   3  16   8         94.77        122.61         9.58 o                         
   4  16   8         25.47         10.09         7.09 o                         
 -10  17   8         15.66         14.67        10.05 o                         
  -9  17   8          7.72         17.52         8.38 o                         
  -8  17   8        207.69        205.04        12.85 o                         
  -7  17   8          3.53          2.97         5.00 o                         
  -6  17   8          0.16          4.56         5.74 o                         
  -5  17   8         56.95         57.04         6.37 o                         
  -4  17   8         17.62          6.59         5.36 o                         
  -3  17   8         56.58         48.40         6.62 o                         
  -2  17   8        102.42         96.99         7.72 o                         
  -1  17   8          6.31          0.23         5.52 o                         
   0  17   8          2.85          2.91         6.70 o                         
   1  17   8        234.06        247.45        12.29 o                         
   2  17   8        165.18        169.10        11.87 o                         
   3  17   8          0.33         -3.80         7.10 o                         
   4  17   8         12.22         13.72         7.17 o                         
  -9  18   8          3.48         -0.21        11.05 o                         
  -8  18   8        240.78        197.47        15.86 o                         
  -7  18   8         79.79         67.51        10.39 o                         
  -6  18   8         43.61         37.38         7.62 o                         
  -5  18   8         32.01         42.45         8.18 o                         
  -4  18   8          0.57          9.57         6.40 o                         
  -3  18   8        189.24        194.91        10.24 o                         
  -2  18   8         72.46         59.34         8.08 o                         
  -1  18   8          7.88          7.66         6.94 o                         
   0  18   8          4.54          4.99         7.75 o                         
   1  18   8         73.19         61.51        12.37 o                         
   2  18   8        310.84        382.97        15.22 o                         
   3  18   8          0.10         -7.11         7.11 o                         
  -8  19   8          9.42         25.07        17.46 o                         
  -7  19   8          0.03         13.35        10.54 o                         
  -6  19   8         12.86         16.03         7.95 o                         
  -5  19   8        110.93        119.89         9.68 o                         
  -4  19   8         77.52         78.73         8.40 o                         
  -3  19   8          5.36          7.35         7.41 o                         
  -2  19   8          6.10          5.80         6.58 o                         
  -1  19   8          7.19          9.74         6.69 o                         
   0  19   8         99.02         93.58         9.75 o                         
   1  19   8          4.90         12.75         8.03 o                         
   2  19   8          8.40          7.41         7.81 o                         
  -7  20   8         35.39         49.38        14.33 o                         
  -6  20   8         42.00         25.51         8.25 o                         
  -5  20   8          2.48         -7.19         7.19 o                         
  -4  20   8        220.50        230.22        13.60 o                         
  -3  20   8         18.73         20.76         8.03 o                         
  -2  20   8         18.72         20.54         8.41 o                         
  -1  20   8          1.41          5.12         6.61 o                         
   0  20   8         10.77         21.33         8.09 o                         
  -4  21   8         65.48        123.15        10.89 o                         
  -3  21   8         24.88         18.67         7.59 o                         
  -2  21   8          7.10         12.03         9.02 o                         
 -15   0   9        183.10        228.74        17.78 o                         
 -13   0   9          0.03         -3.95         6.37 o                         
 -11   0   9        257.98        239.62        12.23 o                         
  -9   0   9          1.49          5.95         4.68 o                         
  -7   0   9       2388.91       2543.12        29.75 o                         
  -5   0   9         34.27         45.60         4.86 o                         
  -3   0   9        970.02        938.53        17.34 o                         
  -1   0   9         31.83         31.05         4.99 o                         
   1   0   9       1608.09       1660.10        24.07 o                         
   3   0   9          4.64         17.43         7.00 o                         
   5   0   9          1.43         -4.88         8.73 o                         
   7   0   9         68.00         74.23        13.08 o                         
 -15   1   9        167.08        174.74        11.51 o                         
 -14   1   9          5.28         13.39         6.49 o                         
 -13   1   9        123.81        127.55         7.38 o                         
 -12   1   9       1919.41       1998.73        24.49 o                         
 -11   1   9        803.06        743.88        13.85 o                         
 -10   1   9          4.82          5.16         3.55 o                         
  -9   1   9         96.90         95.05         5.41 o                         
  -8   1   9         17.57         14.93         3.07 o                         
  -7   1   9        143.53        143.69         5.26 o                         
  -6   1   9        116.25        116.58         5.08 o                         
  -5   1   9         41.20         38.41         3.38 o                         
  -4   1   9         32.23         47.82         3.74 o                         
  -3   1   9          0.11          2.67         2.60 o                         
  -2   1   9         20.37         17.79         3.40 o                         
  -1   1   9         35.08         27.65         3.41 o                         
   0   1   9         87.07         94.12         4.49 o                         
   1   1   9        164.01        162.80         6.40 o                         
   2   1   9        289.23        281.17         9.79 o                         
   3   1   9         19.85         17.28         4.52 o                         
   4   1   9        495.10        489.50        15.60 o                         
   5   1   9         13.64         14.51         6.76 o                         
   6   1   9         68.58         74.81         9.02 o                         
   7   1   9        158.01        159.61        12.42 o                         
   8   1   9          9.30         11.48         8.42 o                         
 -15   2   9        110.05        105.34        11.62 o                         
 -14   2   9          1.72          0.16         6.19 o                         
 -13   2   9        359.15        368.36        10.69 o                         
 -12   2   9         30.72         17.22         5.27 o                         
 -11   2   9        120.32        126.71         7.18 o                         
 -10   2   9        130.16        134.99         6.25 o                         
  -9   2   9        110.46        118.60         7.23 o                         
  -8   2   9         10.40          7.98         3.21 o                         
  -7   2   9         19.06         13.27         2.90 o                         
  -6   2   9        721.49        716.59        10.12 o                         
  -5   2   9        257.53        231.09         6.08 o                         
  -4   2   9          0.01         -0.99         2.47 o                         
  -3   2   9        635.78        644.44         9.62 o                         
  -2   2   9       1027.79       1084.30        12.94 o                         
  -1   2   9        270.60        268.06         7.13 o                         
   0   2   9        328.54        316.08         7.25 o                         
   1   2   9          0.66          1.66         3.38 o                         
   2   2   9        734.15        742.04        12.41 o                         
   3   2   9        365.64        375.64        13.24 o                         
   4   2   9        438.39        400.13        25.75 o                         
   5   2   9         43.08         50.27         8.19 o                         
   6   2   9         56.91         52.89         8.96 o                         
   7   2   9          1.30         -6.87         6.87 o                         
   8   2   9        116.34        117.86        11.67 o                         
 -15   3   9         79.20         91.03        10.28 o                         
 -14   3   9        107.84        102.47         9.52 o                         
 -13   3   9         16.86         20.61         6.29 o                         
 -12   3   9         25.05         20.44         5.75 o                         
 -11   3   9         62.75         79.31         6.45 o                         
 -10   3   9        314.64        276.26         8.74 o                         
  -9   3   9        248.87        263.39         8.97 o                         
  -8   3   9        522.19        514.37         9.35 o                         
  -7   3   9         17.74         21.30         3.33 o                         
  -6   3   9          0.15         -2.60         2.60 o                         
  -5   3   9        249.30        229.27         7.79 o                         
  -4   3   9        153.70        172.99         5.21 o                         
  -3   3   9       1153.66       1120.02        12.45 o                         
  -2   3   9         18.29         10.99         3.31 o                         
  -1   3   9          2.72          1.27         2.80 o                         
   0   3   9         10.78          6.87         3.29 o                         
   1   3   9        307.30        266.13         9.41 o                         
   2   3   9        979.68        958.88        13.78 o                         
   3   3   9        528.95        525.73        13.88 o                         
   4   3   9         74.23         77.78         7.48 o                         
   5   3   9         66.68         92.81         9.42 o                         
   6   3   9        196.75        169.85        12.95 o                         
   7   3   9         78.83         71.47        10.02 o                         
   8   3   9         62.11         87.53        11.08 o                         
 -15   4   9         35.46         32.70         8.17 o                         
 -14   4   9          0.00          1.19         6.48 o                         
 -13   4   9          0.00         -5.33         5.96 o                         
 -12   4   9          0.06          5.08         5.67 o                         
 -11   4   9        611.12        591.40        13.06 o                         
 -10   4   9         83.48         79.02         5.88 o                         
  -9   4   9          0.67          0.89         3.24 o                         
  -8   4   9        170.19        165.17         6.22 o                         
  -7   4   9        948.43        923.20        11.99 o                         
  -6   4   9         28.09         30.80         3.49 o                         
  -5   4   9        227.25        186.09         5.59 o                         
  -4   4   9       1100.54       1106.81        12.86 o                         
  -3   4   9        631.94        593.55         8.58 o                         
  -2   4   9       1236.71       1224.69        13.28 o                         
  -1   4   9        376.50        380.35         8.09 o                         
   0   4   9         10.42          8.26         3.55 o                         
   1   4   9          6.28          5.22         3.86 o                         
   2   4   9        665.41        671.54        13.29 o                         
   3   4   9         39.88         28.61         5.57 o                         
   4   4   9         16.61         10.54         6.37 o                         
   5   4   9        245.50        222.36        12.17 o                         
   6   4   9         90.00        100.01        12.19 o                         
   7   4   9         25.82         24.37         9.93 o                         
   8   4   9         67.28         63.93        19.56 o                         
 -15   5   9         69.27         75.00         9.42 o                         
 -14   5   9          0.24          4.74         7.25 o                         
 -13   5   9         85.33         95.35         9.61 o                         
 -12   5   9         58.99         53.26         6.79 o                         
 -11   5   9         20.65         11.04         4.65 o                         
 -10   5   9          6.97          9.33         3.95 o                         
  -9   5   9         12.52         12.89         4.07 o                         
  -8   5   9          8.13          9.00         3.42 o                         
  -7   5   9        255.55        216.10         8.20 o                         
  -6   5   9        391.40        371.82         8.29 o                         
  -5   5   9        196.57        207.62         6.12 o                         
  -4   5   9         35.16         33.02         3.78 o                         
  -3   5   9        336.40        351.10         8.24 o                         
  -2   5   9        139.51        168.46         6.56 o                         
  -1   5   9         25.49         15.55         3.34 o                         
   0   5   9         10.47          1.15         3.25 o                         
   1   5   9         59.64         79.79         5.38 o                         
   2   5   9        191.86        205.85         8.22 o                         
   3   5   9        456.24        460.50        12.48 o                         
   4   5   9         13.06          0.75         5.75 o                         
   5   5   9         84.41         80.29         9.07 o                         
   6   5   9        330.22        367.98        18.01 o                         
   7   5   9          7.13         12.58         8.60 o                         
 -14   6   9        532.06        565.94        22.39 o                         
 -13   6   9        116.96        115.84        10.87 o                         
 -12   6   9          5.46         14.04         6.55 o                         
 -11   6   9          0.19         -4.40         4.40 o                         
 -10   6   9          5.24          1.52         4.20 o                         
  -9   6   9         48.03         43.28         4.51 o                         
  -8   6   9          0.52          1.19         3.37 o                         
  -7   6   9        957.95        978.20        13.78 o                         
  -6   6   9       2382.42       2372.32        22.05 o                         
  -5   6   9         15.51         17.53         3.20 o                         
  -4   6   9        200.22        190.76         7.15 o                         
  -3   6   9        158.00        152.83         5.38 o                         
  -2   6   9         33.83         32.06         4.05 o                         
  -1   6   9        358.93        311.47         8.79 o                         
   0   6   9         97.69        104.22         5.54 o                         
   1   6   9          2.48         -3.60         3.60 o                         
   2   6   9         52.02         61.90         5.67 o                         
   3   6   9        303.63        296.80        11.07 o                         
   4   6   9        157.33        165.54        14.66 o                         
   5   6   9        122.20        139.15        10.57 o                         
   6   6   9         55.72         59.13        10.69 o                         
   7   6   9         37.32         19.13        10.23 o                         
 -14   7   9        115.31        145.55        11.85 o                         
 -13   7   9          0.64         -2.95         7.31 o                         
 -12   7   9         41.81         44.88         7.50 o                         
 -11   7   9          1.40          7.90         5.77 o                         
 -10   7   9         11.85          6.08         5.00 o                         
  -9   7   9        114.59        101.87         6.38 o                         
  -8   7   9        402.99        337.18         9.64 o                         
  -7   7   9        187.42        184.27         7.18 o                         
  -6   7   9       2781.08       2735.19        27.17 o                         
  -5   7   9        127.71        119.93         5.13 o                         
  -4   7   9        330.97        331.20         7.62 o                         
  -3   7   9       1198.32       1153.49        13.70 o                         
  -2   7   9         44.41         33.45         3.99 o                         
  -1   7   9        391.21        345.77         8.53 o                         
   0   7   9          6.36          0.84         3.69 o                         
   1   7   9        229.62        200.91         7.69 o                         
   2   7   9        587.01        530.23        11.22 o                         
   3   7   9         19.49         17.34         4.96 o                         
   4   7   9         85.93         84.80         7.66 o                         
   5   7   9         26.31         33.10         7.90 o                         
   6   7   9         52.63         35.34         9.22 o                         
   7   7   9          5.82         -2.31        10.34 o                         
 -14   8   9        157.85        166.18        11.62 o                         
 -13   8   9         97.13        113.46        11.62 o                         
 -12   8   9         47.00         39.53         8.72 o                         
 -11   8   9        381.53        362.92        13.35 o                         
 -10   8   9         92.86         88.58         7.03 o                         
  -9   8   9         21.40         30.89         4.97 o                         
  -8   8   9        194.92        159.56         8.02 o                         
  -7   8   9         72.24         51.72         6.07 o                         
  -6   8   9          1.00          0.77         3.21 o                         
  -5   8   9        143.16        144.22         5.88 o                         
  -4   8   9        138.18        116.13         5.30 o                         
  -3   8   9       2251.95       2428.71        23.14 o                         
  -2   8   9         29.83         18.29         3.93 o                         
  -1   8   9         24.36         16.99         3.95 o                         
   0   8   9         52.62         51.37         4.99 o                         
   1   8   9         22.10         20.43         3.92 o                         
   2   8   9        348.96        295.39         8.92 o                         
   3   8   9        158.57        164.51         8.02 o                         
   4   8   9          6.18         10.43         5.99 o                         
   5   8   9        180.48        176.80        12.61 o                         
   6   8   9          3.96          5.63         8.64 o                         
   7   8   9         34.64         29.73        11.33 o                         
 -14   9   9         15.57          5.86         8.40 o                         
 -13   9   9         11.19         26.32         8.71 o                         
 -12   9   9          1.12         -3.88         6.68 o                         
 -11   9   9         80.29         83.62         8.08 o                         
 -10   9   9          0.54          4.83         4.96 o                         
  -9   9   9         29.19         35.87         5.24 o                         
  -8   9   9        219.90        178.19         8.23 o                         
  -7   9   9         51.62         51.33         5.23 o                         
  -6   9   9         39.95         35.06         4.38 o                         
  -5   9   9        479.66        436.27        11.95 o                         
  -4   9   9       1007.68        983.12        12.88 o                         
  -3   9   9        114.83        114.39         6.56 o                         
  -2   9   9       1045.23        943.62        15.82 o                         
  -1   9   9         24.79         24.34         5.23 o                         
   0   9   9        349.98        345.41         9.48 o                         
   1   9   9          6.42          8.90         3.78 o                         
   2   9   9         71.15         52.07         5.04 o                         
   3   9   9          7.84         -4.35         4.35 o                         
   4   9   9        140.50        143.75         9.78 o                         
   5   9   9          0.01         16.58        10.19 o                         
   6   9   9         82.49         89.86        11.20 o                         
   7   9   9          0.04          6.06        11.07 o                         
 -13  10   9          7.60         14.43        10.10 o                         
 -12  10   9        129.96        119.05        11.05 o                         
 -11  10   9        437.55        424.39        17.57 o                         
 -10  10   9         99.52         78.36         7.10 o                         
  -9  10   9        200.38        191.76         8.94 o                         
  -8  10   9        100.45         99.14         6.74 o                         
  -7  10   9        381.58        323.61        10.46 o                         
  -6  10   9        113.00        106.26         6.26 o                         
  -5  10   9        162.01        147.51         6.53 o                         
  -4  10   9         30.69         31.61         4.26 o                         
  -3  10   9         15.12          8.72         4.02 o                         
  -2  10   9         41.73         49.75         5.43 o                         
  -1  10   9        348.40        280.83         9.47 o                         
   0  10   9        648.58        662.04        12.18 o                         
   1  10   9        130.54        140.06         6.94 o                         
   2  10   9         16.49         10.87         4.27 o                         
   3  10   9          1.45         -0.62         4.72 o                         
   4  10   9          5.72         -0.04         5.58 o                         
   5  10   9         37.62         30.21         8.79 o                         
   6  10   9          2.40          9.76         9.38 o                         
 -13  11   9        246.14        285.10        17.87 o                         
 -12  11   9          0.17         -2.90         6.71 o                         
 -11  11   9         40.09         44.57        10.45 o                         
 -10  11   9         16.53         17.53         5.78 o                         
  -9  11   9         80.09         68.37         6.72 o                         
  -8  11   9         15.32          8.93         5.16 o                         
  -7  11   9          2.69          2.10         4.00 o                         
  -6  11   9        280.37        289.72         9.08 o                         
  -5  11   9         21.23         17.95         4.27 o                         
  -4  11   9        371.81        320.00         8.79 o                         
  -3  11   9         81.34         74.80         5.38 o                         
  -2  11   9       1852.74       1923.61        21.73 o                         
  -1  11   9        106.44        109.04         6.75 o                         
   0  11   9         78.15         87.48         6.22 o                         
   1  11   9         61.47         57.85         5.24 o                         
   2  11   9         17.41         26.07         5.12 o                         
   3  11   9         13.86         23.25         5.38 o                         
   4  11   9         51.12         28.24         8.05 o                         
   5  11   9          0.99         -7.16         7.16 o                         
   6  11   9         66.57        100.04        10.69 o                         
 -13  12   9        293.97        394.99        37.74 o                         
 -12  12   9         74.12         98.78         9.66 o                         
 -11  12   9         66.43         71.53        13.25 o                         
 -10  12   9         77.97         81.59         8.28 o                         
  -9  12   9          3.12          5.80         5.37 o                         
  -8  12   9        129.30        116.93         7.13 o                         
  -7  12   9         91.06         65.02         5.66 o                         
  -6  12   9        323.44        302.88        10.41 o                         
  -5  12   9        108.36        108.29         6.68 o                         
  -4  12   9         75.16         81.29         5.58 o                         
  -3  12   9          0.01         -0.41         4.02 o                         
  -2  12   9         97.08         72.20         5.75 o                         
  -1  12   9        117.70        140.34         6.73 o                         
   0  12   9        429.90        386.93        13.47 o                         
   1  12   9         88.63         86.60         6.66 o                         
   2  12   9         29.48         17.00         5.29 o                         
   3  12   9         41.60         23.18         5.52 o                         
   4  12   9        170.77        191.16        12.11 o                         
   5  12   9          4.91         -7.04         7.69 o                         
 -12  13   9         28.51         44.86        10.45 o                         
 -11  13   9         13.06         21.65         7.15 o                         
 -10  13   9        207.30        238.83        13.91 o                         
  -9  13   9         28.29         30.09         6.57 o                         
  -8  13   9          2.48          8.60         5.10 o                         
  -7  13   9        174.65        173.12         8.11 o                         
  -6  13   9        773.40        743.41        14.80 o                         
  -5  13   9          0.88         -0.06         4.13 o                         
  -4  13   9        197.53        189.21         7.84 o                         
  -3  13   9        411.78        401.97        11.26 o                         
  -2  13   9          0.01          2.03         4.27 o                         
  -1  13   9         39.03         47.28         5.94 o                         
   0  13   9         11.91         11.16         4.94 o                         
   1  13   9          0.19          0.70         4.48 o                         
   2  13   9          2.34         -1.53         5.30 o                         
   3  13   9        330.78        331.97        12.13 o                         
   4  13   9        123.94        158.38         9.90 o                         
   5  13   9         39.81         59.48         8.27 o                         
 -12  14   9         25.45         36.91        12.58 o                         
 -11  14   9          9.98          7.26         6.92 o                         
 -10  14   9          8.70         -0.84         6.89 o                         
  -9  14   9          4.23          6.16         6.32 o                         
  -8  14   9         27.98         32.70         6.52 o                         
  -7  14   9         67.76         59.21         6.42 o                         
  -6  14   9          7.30         12.80         5.42 o                         
  -5  14   9         25.88         20.01         4.74 o                         
  -4  14   9         68.71         63.95         5.37 o                         
  -3  14   9         63.02         56.83         5.45 o                         
  -2  14   9         83.65         81.27         6.66 o                         
  -1  14   9         11.18         12.19         5.09 o                         
   0  14   9        220.35        236.85        10.98 o                         
   1  14   9         54.71         56.23         7.70 o                         
   2  14   9          0.26          1.44         7.08 o                         
   3  14   9         98.88         85.93         8.08 o                         
   4  14   9        171.58        202.36        10.57 o                         
 -11  15   9        181.79        201.82        15.89 o                         
 -10  15   9        364.96        413.27        17.21 o                         
  -9  15   9         55.27         50.52        10.05 o                         
  -8  15   9         98.40        111.14         8.94 o                         
  -7  15   9         17.62         11.68         5.34 o                         
  -6  15   9          1.21         -0.20         4.94 o                         
  -5  15   9         14.85          8.59         4.50 o                         
  -4  15   9         50.84         40.58         5.43 o                         
  -3  15   9         65.45         47.57         6.32 o                         
  -2  15   9          5.54          7.75         5.80 o                         
  -1  15   9         24.72         17.60         5.83 o                         
   0  15   9          0.28          2.56         5.57 o                         
   1  15   9          7.70         11.78         7.32 o                         
   2  15   9         18.69         13.44         7.79 o                         
   3  15   9        176.92        202.88        12.22 o                         
   4  15   9         32.99         37.62         7.67 o                         
 -10  16   9         71.10         64.72        13.49 o                         
  -9  16   9        136.19        140.02        11.05 o                         
  -8  16   9          5.73         11.31         7.03 o                         
  -7  16   9         10.41          4.96         6.63 o                         
  -6  16   9          3.13          6.03         6.62 o                         
  -5  16   9        400.46        420.15        14.88 o                         
  -4  16   9          1.44          5.79         5.31 o                         
  -3  16   9         36.97         24.65         6.12 o                         
  -2  16   9          6.21          1.71         5.50 o                         
  -1  16   9         12.42         25.09         7.30 o                         
   0  16   9         93.73        106.12         8.85 o                         
   1  16   9        191.86        217.87        15.28 o                         
   2  16   9         50.89         63.46         9.44 o                         
   3  16   9          3.92         -3.16         7.71 o                         
 -10  17   9         70.61        100.57        14.94 o                         
  -9  17   9         34.54         22.62         8.02 o                         
  -8  17   9         54.10         28.48         8.77 o                         
  -7  17   9         84.71        119.06         9.72 o                         
  -6  17   9          2.15         -6.25         7.71 o                         
  -5  17   9        518.76        606.94        19.53 o                         
  -4  17   9        243.92        239.26        12.51 o                         
  -3  17   9        107.02        112.05         8.42 o                         
  -2  17   9          3.10          5.38         6.17 o                         
  -1  17   9        160.47        188.45        11.51 o                         
   0  17   9        192.57        211.92        11.95 o                         
   1  17   9          9.79         16.52         8.47 o                         
   2  17   9          0.35          3.65         7.99 o                         
  -9  18   9         34.43         44.66        13.04 o                         
  -8  18   9        193.21        183.09        17.83 o                         
  -7  18   9         68.36         61.01         8.87 o                         
  -6  18   9         94.32         89.83        10.95 o                         
  -5  18   9         23.44         33.26         7.23 o                         
  -4  18   9        200.19        219.22        11.37 o                         
  -3  18   9          0.24         19.89         6.50 o                         
  -2  18   9         12.75          9.95         6.76 o                         
  -1  18   9          6.83          8.01         7.59 o                         
   0  18   9        173.05        180.21        14.72 o                         
   1  18   9        104.29        112.42        11.52 o                         
  -7  19   9         45.38         41.73        10.71 o                         
  -6  19   9         26.05         18.29         7.98 o                         
  -5  19   9        106.66         92.48         9.44 o                         
  -4  19   9          3.04         10.58         7.28 o                         
  -3  19   9         93.67        102.52         8.88 o                         
  -2  19   9          8.65         15.08         7.69 o                         
  -1  19   9          0.24          3.08         6.72 o                         
   0  19   9          0.12          2.61         7.55 o                         
  -5  20   9         11.00         20.51         8.41 o                         
  -4  20   9          8.04          2.55         7.64 o                         
  -3  20   9          2.05          0.78         7.33 o                         
  -2  20   9         89.80        138.43        14.07 o                         
 -14   0  10         64.32         72.10        11.96 o                         
 -12   0  10       4826.13       5019.86        69.39 o                         
 -10   0  10          0.82         -2.84         5.77 o                         
  -8   0  10          0.56         -1.09         5.61 o                         
  -6   0  10         45.57         33.19         5.57 o                         
  -4   0  10        236.94        191.86         9.92 o                         
  -2   0  10         19.63         17.62         4.78 o                         
   0   0  10       1074.37       1059.72        19.86 o                         
   2   0  10        560.68        546.92        18.98 o                         
   4   0  10          0.01         -6.12         8.68 o                         
   6   0  10         51.56         55.68        13.02 o                         
 -15   1  10         15.03         27.71         7.93 o                         
 -14   1  10         22.02         31.14         6.60 o                         
 -13   1  10          0.73         -0.24         6.08 o                         
 -12   1  10        379.53        366.78        13.52 o                         
 -11   1  10        167.86        157.80         7.84 o                         
 -10   1  10         16.08         10.76         4.46 o                         
  -9   1  10         42.58         52.04         4.79 o                         
  -8   1  10        138.80        119.56         6.29 o                         
  -7   1  10        533.46        499.75         9.53 o                         
  -6   1  10        318.68        295.58        11.97 o                         
  -5   1  10          7.69         13.76         3.48 o                         
  -4   1  10        232.85        243.54         9.84 o                         
  -3   1  10         11.34          3.80         3.12 o                         
  -2   1  10        940.51        929.59        12.92 o                         
  -1   1  10         82.63         84.01         4.75 o                         
   0   1  10          0.03         -3.71         3.71 o                         
   1   1  10        348.32        357.83        11.03 o                         
   2   1  10        552.46        549.86        13.42 o                         
   3   1  10        416.21        423.35        14.16 o                         
   4   1  10          1.95         -1.51         8.86 o                         
   5   1  10         25.85         26.02         8.62 o                         
   6   1  10         17.13          6.52         7.71 o                         
   7   1  10          2.92         21.48         8.41 o                         
 -15   2  10          4.99          7.52         8.32 o                         
 -14   2  10         40.21         30.74         7.20 o                         
 -13   2  10         99.53        102.17         9.27 o                         
 -12   2  10         36.85         25.70         5.74 o                         
 -11   2  10        249.53        253.56         9.13 o                         
 -10   2  10          5.43          3.62         3.93 o                         
  -9   2  10         85.70         94.43         5.76 o                         
  -8   2  10        327.19        315.07         8.91 o                         
  -7   2  10          1.72          7.60         3.57 o                         
  -6   2  10         42.28         29.34         3.88 o                         
  -5   2  10         40.40         34.00         3.94 o                         
  -4   2  10         55.69         62.56         4.39 o                         
  -3   2  10         25.90         25.14         3.64 o                         
  -2   2  10        599.26        594.44         9.92 o                         
  -1   2  10         11.62         12.22         3.53 o                         
   0   2  10        107.59        116.02         7.23 o                         
   1   2  10         38.15         34.26         4.62 o                         
   2   2  10        174.90        185.29         8.83 o                         
   3   2  10         50.00         39.37         6.51 o                         
   4   2  10        482.49        468.65        18.95 o                         
   5   2  10          2.58          6.51         6.77 o                         
   6   2  10          0.29          7.88         7.52 o                         
   7   2  10         11.65         -0.41         8.09 o                         
 -15   3  10        134.25        136.72        10.71 o                         
 -14   3  10          1.45          8.17         7.22 o                         
 -13   3  10        445.73        467.46        14.72 o                         
 -12   3  10         47.89         50.26         6.37 o                         
 -11   3  10        126.37        161.65         8.69 o                         
 -10   3  10        315.98        295.10         9.25 o                         
  -9   3  10          0.72          1.01         4.01 o                         
  -8   3  10        933.40        932.21        13.34 o                         
  -7   3  10        561.23        563.54        10.53 o                         
  -6   3  10        127.05        140.06         5.96 o                         
  -5   3  10         31.50         27.69         3.88 o                         
  -4   3  10         84.00         78.74         4.61 o                         
  -3   3  10        875.23        898.96        12.24 o                         
  -2   3  10        420.64        453.81         8.91 o                         
  -1   3  10         10.89          6.23         3.88 o                         
   0   3  10        555.72        541.05        11.63 o                         
   1   3  10        523.38        494.97        13.34 o                         
   2   3  10        151.41        162.67         8.45 o                         
   3   3  10        539.19        579.18        14.74 o                         
   4   3  10         60.70         48.55         9.94 o                         
   5   3  10         68.87         74.36        12.42 o                         
   6   3  10          7.76          4.32         8.71 o                         
   7   3  10         10.66         17.26         8.86 o                         
 -14   4  10          0.80         -5.08         7.45 o                         
 -13   4  10        151.34        156.91        10.96 o                         
 -12   4  10         20.56         23.00         6.14 o                         
 -11   4  10         14.54         15.99         4.88 o                         
 -10   4  10        183.83        196.92         7.72 o                         
  -9   4  10          1.05          5.83         5.36 o                         
  -8   4  10         94.83         91.96         5.44 o                         
  -7   4  10        734.28        678.19        11.49 o                         
  -6   4  10        634.39        578.33         9.84 o                         
  -5   4  10        146.12        167.16         6.23 o                         
  -4   4  10          7.29          7.43         3.35 o                         
  -3   4  10        443.57        423.84         8.64 o                         
  -2   4  10        561.31        553.09         9.94 o                         
  -1   4  10         20.19         30.30         4.80 o                         
   0   4  10          3.55          0.51         4.04 o                         
   1   4  10        532.51        528.35        13.04 o                         
   2   4  10        497.65        500.35        12.90 o                         
   3   4  10        132.52        138.52         9.16 o                         
   4   4  10         22.12         15.68         6.86 o                         
   5   4  10         47.88         45.16         9.57 o                         
   6   4  10        764.45        831.24        25.19 o                         
 -14   5  10         16.15         11.23         7.21 o                         
 -13   5  10         71.52         69.04         9.55 o                         
 -12   5  10         15.97          8.53         6.09 o                         
 -11   5  10        194.20        184.91         8.76 o                         
 -10   5  10        194.27        215.53        11.58 o                         
  -9   5  10        234.49        227.73         9.10 o                         
  -8   5  10        118.85        110.68         5.95 o                         
  -7   5  10         83.85         71.99         5.07 o                         
  -6   5  10        288.50        294.08         9.06 o                         
  -5   5  10       1296.15       1315.54        16.21 o                         
  -4   5  10        794.32        824.21        11.93 o                         
  -3   5  10        282.38        282.17         8.12 o                         
  -2   5  10         24.79         16.69         4.29 o                         
  -1   5  10          8.92          7.85         5.33 o                         
   0   5  10          6.47          9.81         4.44 o                         
   1   5  10        214.50        249.50         9.77 o                         
   2   5  10        594.89        581.37        13.02 o                         
   3   5  10        821.88        853.20        19.67 o                         
   4   5  10          2.06         -1.44         6.45 o                         
   5   5  10         72.56         70.58        10.43 o                         
   6   5  10        123.32        101.44        11.89 o                         
 -14   6  10         16.07         12.83         8.21 o                         
 -13   6  10          6.35         14.78         8.50 o                         
 -12   6  10         64.41         56.19         8.60 o                         
 -11   6  10         69.29         64.21         7.94 o                         
 -10   6  10         23.33         16.05         5.45 o                         
  -9   6  10        177.10        159.62         7.16 o                         
  -8   6  10          2.06          2.94         3.92 o                         
  -7   6  10        458.09        451.07        15.96 o                         
  -6   6  10       1167.39       1126.51        17.19 o                         
  -5   6  10          2.47          2.91         3.14 o                         
  -4   6  10         95.16         77.00         5.01 o                         
  -3   6  10          3.57          3.86         3.55 o                         
  -2   6  10        299.78        316.98        10.14 o                         
  -1   6  10         39.50         40.62         5.30 o                         
   0   6  10         31.31         22.53         4.79 o                         
   1   6  10        180.59        200.44         8.81 o                         
   2   6  10        373.98        349.00        14.37 o                         
   3   6  10        543.89        566.19        14.89 o                         
   4   6  10         11.74          9.58         7.10 o                         
   5   6  10         63.70         45.90         9.72 o                         
   6   6  10        100.85         81.33        10.63 o                         
 -14   7  10          0.43         -5.61         7.68 o                         
 -13   7  10        102.64        104.29        12.12 o                         
 -12   7  10          9.56          8.41         7.83 o                         
 -11   7  10         78.77         70.80         7.18 o                         
 -10   7  10         81.39         57.38         6.37 o                         
  -9   7  10        144.45        152.98         8.24 o                         
  -8   7  10        107.73        108.71         6.62 o                         
  -7   7  10        220.73        216.80         8.08 o                         
  -6   7  10        213.30        202.71         9.21 o                         
  -5   7  10          5.11         12.15         3.60 o                         
  -4   7  10         29.71         25.35         3.82 o                         
  -3   7  10        893.18        818.41        13.40 o                         
  -2   7  10        303.24        344.79         9.68 o                         
  -1   7  10        241.16        234.74         9.03 o                         
   0   7  10         63.76         56.90         6.85 o                         
   1   7  10         54.27         57.25         5.82 o                         
   2   7  10        104.34        106.77         8.06 o                         
   3   7  10        188.91        211.12        12.65 o                         
   4   7  10         69.80         82.60        10.27 o                         
   5   7  10         83.54         69.16        11.73 o                         
   6   7  10          0.52          9.99         9.16 o                         
 -14   8  10        157.83        187.04        13.19 o                         
 -13   8  10          0.13          3.82         8.98 o                         
 -12   8  10          2.90         -3.83         7.00 o                         
 -11   8  10        117.81        124.71         8.43 o                         
 -10   8  10          6.19          5.74         5.18 o                         
  -9   8  10       1207.43       1193.66        18.80 o                         
  -8   8  10        129.63        132.12         7.05 o                         
  -7   8  10          1.33          1.02         4.29 o                         
  -6   8  10          0.14          2.55         3.57 o                         
  -5   8  10         78.70         75.65         5.05 o                         
  -4   8  10        851.12        811.61        12.91 o                         
  -3   8  10         71.55         74.11         5.24 o                         
  -2   8  10         75.59         81.06         6.04 o                         
  -1   8  10        263.99        226.10         9.47 o                         
   0   8  10         31.00         38.86         5.97 o                         
   1   8  10        231.35        212.47         9.04 o                         
   2   8  10        145.25        133.89         8.85 o                         
   3   8  10         16.47         17.64         5.97 o                         
   4   8  10         50.07         65.49         7.89 o                         
   5   8  10          6.21          4.50         9.30 o                         
   6   8  10         70.95         90.38        12.48 o                         
 -13   9  10         79.47         77.08        10.64 o                         
 -12   9  10         72.04         71.71         9.68 o                         
 -11   9  10         30.82         34.07         7.17 o                         
 -10   9  10         60.74         63.80         7.57 o                         
  -9   9  10        360.03        321.90        10.89 o                         
  -8   9  10         44.44         40.39         5.56 o                         
  -7   9  10        311.12        321.15        11.42 o                         
  -6   9  10          6.52         -0.07         3.84 o                         
  -5   9  10        128.69        132.37         6.18 o                         
  -4   9  10         17.73         19.97         4.45 o                         
  -3   9  10         71.77         55.43         5.37 o                         
  -2   9  10          8.91         -4.31         4.31 o                         
  -1   9  10        174.83        135.05         7.27 o                         
   0   9  10          0.16         -1.95         4.31 o                         
   1   9  10         28.48         23.84         5.62 o                         
   2   9  10         48.23         45.31         6.75 o                         
   3   9  10          0.69         -3.14         6.10 o                         
   4   9  10         70.77         90.36        12.04 o                         
   5   9  10          4.48          3.14         8.80 o                         
 -13  10  10          6.25         -2.92         7.65 o                         
 -12  10  10        284.47        320.20        15.13 o                         
 -11  10  10          2.79          2.59         5.89 o                         
 -10  10  10        216.17        204.52        12.99 o                         
  -9  10  10          0.68          6.28         5.22 o                         
  -8  10  10        207.97        208.42        11.00 o                         
  -7  10  10         32.57         39.85         5.85 o                         
  -6  10  10        304.24        287.91        10.62 o                         
  -5  10  10        223.30        198.46         8.03 o                         
  -4  10  10        148.44        133.59         8.26 o                         
  -3  10  10          0.07          3.15         3.97 o                         
  -2  10  10        228.36        208.43         7.98 o                         
  -1  10  10          0.08          1.14         4.34 o                         
   0  10  10        205.49        213.56         9.37 o                         
   1  10  10         17.45         13.02         5.29 o                         
   2  10  10         20.43         13.78         5.82 o                         
   3  10  10          0.02         -5.11         6.24 o                         
   4  10  10          0.61         -7.76         7.86 o                         
   5  10  10          3.94         -8.84         8.84 o                         
 -13  11  10        107.92         86.32        10.48 o                         
 -12  11  10        121.61        111.95        10.64 o                         
 -11  11  10         41.54         35.18         7.49 o                         
 -10  11  10         14.42         17.76         6.36 o                         
  -9  11  10         91.81         87.57         7.10 o                         
  -8  11  10         29.70         35.58         6.36 o                         
  -7  11  10         15.96         16.63         5.31 o                         
  -6  11  10        450.48        466.56        14.38 o                         
  -5  11  10        176.15        171.02         7.81 o                         
  -4  11  10          0.14          2.95         4.35 o                         
  -3  11  10         22.45         22.14         4.60 o                         
  -2  11  10          4.59          3.43         4.43 o                         
  -1  11  10          6.01          8.56         4.88 o                         
   0  11  10         42.30         31.10         5.54 o                         
   1  11  10         93.32         84.45         7.12 o                         
   2  11  10         10.13          1.68         6.27 o                         
   3  11  10          7.52         -2.81         7.02 o                         
   4  11  10          0.28          0.32         7.20 o                         
   5  11  10         43.52         60.80         9.87 o                         
 -12  12  10         93.75         77.12         9.32 o                         
 -11  12  10       1105.42       1222.57        25.35 o                         
 -10  12  10        136.63        170.90        11.72 o                         
  -9  12  10          1.44          2.45         5.45 o                         
  -8  12  10          1.28          8.78         4.87 o                         
  -7  12  10        210.94        167.28         8.61 o                         
  -6  12  10        170.23        163.88         8.38 o                         
  -5  12  10          2.50         -2.25         4.41 o                         
  -4  12  10          2.97          3.59         4.46 o                         
  -3  12  10          0.01         -4.62         4.62 o                         
  -2  12  10         17.86         34.69         5.26 o                         
  -1  12  10        412.08        392.85        12.30 o                         
   0  12  10          4.31          4.08         5.62 o                         
   1  12  10         24.12         21.13         6.91 o                         
   2  12  10        300.56        300.31        15.54 o                         
   3  12  10        105.15         98.38        11.10 o                         
   4  12  10          4.10         14.41         8.05 o                         
 -12  13  10        160.89        168.38        17.15 o                         
 -11  13  10        151.14        152.45        10.84 o                         
 -10  13  10         20.39         18.42         7.17 o                         
  -9  13  10          0.78          4.76         6.71 o                         
  -8  13  10         54.84         63.47         7.22 o                         
  -7  13  10          5.11          8.57         5.33 o                         
  -6  13  10       1123.65       1022.84        19.20 o                         
  -5  13  10         17.95          8.95         4.93 o                         
  -4  13  10        122.96        137.18         8.09 o                         
  -3  13  10         27.02         30.67         6.16 o                         
  -2  13  10         41.80         31.65         5.61 o                         
  -1  13  10          9.51         13.18         6.17 o                         
   0  13  10          0.34          1.42         5.18 o                         
   1  13  10         53.82         66.01         8.42 o                         
   2  13  10          2.60         -2.54         6.86 o                         
   3  13  10         11.57         18.41         8.79 o                         
   4  13  10        329.90        374.55        18.28 o                         
 -11  14  10         46.44         71.42        10.46 o                         
 -10  14  10        174.53        199.34        11.75 o                         
  -9  14  10        183.69        205.52        14.25 o                         
  -8  14  10          1.37         -2.62         6.26 o                         
  -7  14  10        107.10         87.56         8.64 o                         
  -6  14  10        599.98        599.96        15.15 o                         
  -5  14  10         17.41         16.10         5.81 o                         
  -4  14  10         70.02         72.62         7.12 o                         
  -3  14  10        288.81        255.90        11.39 o                         
  -2  14  10        473.50        497.28        15.13 o                         
  -1  14  10        817.35        907.23        19.79 o                         
   0  14  10         82.95         93.05         7.56 o                         
   1  14  10         13.90         12.01         8.69 o                         
   2  14  10        240.20        279.53        18.20 o                         
   3  14  10        296.08        373.28        30.00 o                         
 -11  15  10         21.33         13.72         8.45 o                         
 -10  15  10          5.11         25.66         8.01 o                         
  -9  15  10         61.84         37.41         8.12 o                         
  -8  15  10         34.52         42.68         7.64 o                         
  -7  15  10        129.66         92.91        10.05 o                         
  -6  15  10         55.97         54.71         8.96 o                         
  -5  15  10        123.03        112.21         8.81 o                         
  -4  15  10        201.89        201.80        10.79 o                         
  -3  15  10          0.04         -1.83         7.00 o                         
  -2  15  10          7.44         -0.18         6.13 o                         
  -1  15  10          1.77         -0.06         6.76 o                         
   0  15  10        317.89        414.68        19.61 o                         
   1  15  10         83.12        100.41        10.14 o                         
   2  15  10         14.63         25.06         8.04 o                         
   3  15  10         22.65         44.09        10.78 o                         
 -10  16  10        154.13        165.44        13.68 o                         
  -9  16  10          3.88          2.01         7.69 o                         
  -8  16  10         62.11         58.33        12.37 o                         
  -7  16  10        127.52        112.76        10.30 o                         
  -6  16  10         45.26         38.48         9.36 o                         
  -5  16  10          2.15         -6.52         6.52 o                         
  -4  16  10          0.79          1.56         6.56 o                         
  -3  16  10         63.15         74.47         8.33 o                         
  -2  16  10          4.17          1.56         6.38 o                         
  -1  16  10         98.00        111.25         9.49 o                         
   0  16  10        296.70        327.65        20.47 o                         
   1  16  10         21.38         35.56         9.77 o                         
   2  16  10         49.27         60.58        12.13 o                         
  -9  17  10         30.89         60.27        12.64 o                         
  -8  17  10         13.26         38.40         9.80 o                         
  -7  17  10        118.98        133.17        13.09 o                         
  -6  17  10        305.24        323.97        16.06 o                         
  -5  17  10         31.25         58.22         9.80 o                         
  -4  17  10         68.01         59.72         8.38 o                         
  -3  17  10         24.66         40.83        10.76 o                         
  -2  17  10        317.78        304.55        13.39 o                         
  -1  17  10         29.11         52.57         9.14 o                         
   0  17  10         35.60         36.17         9.05 o                         
   1  17  10         15.93         14.74         8.48 o                         
  -8  18  10         33.47         55.34        31.97 o                         
  -7  18  10          5.62         -4.99         9.05 o                         
  -6  18  10          0.07         11.07         8.34 o                         
  -5  18  10        102.73         98.77        11.24 o                         
  -4  18  10          0.91         -2.87         7.00 o                         
  -3  18  10         35.60         34.99         9.15 o                         
  -2  18  10          8.75          2.83         7.52 o                         
  -1  18  10         69.13         64.70         9.88 o                         
   0  18  10          1.26         -8.03         8.03 o                         
  -5  19  10          2.36         -0.76         9.03 o                         
  -4  19  10         11.30         17.98         9.35 o                         
  -3  19  10         21.73         31.39         9.52 o                         
 -13   0  11        614.18        574.97        24.50 o                         
 -11   0  11       1178.17       1233.32        31.48 o                         
  -9   0  11         87.62         73.03         8.09 o                         
  -7   0  11        407.82        431.02        17.68 o                         
  -5   0  11        140.40        126.67         9.00 o                         
  -3   0  11        175.46        160.06        12.86 o                         
  -1   0  11        141.48        145.82         8.58 o                         
   1   0  11        638.23        611.38        22.61 o                         
   3   0  11        878.86        949.25        32.17 o                         
   5   0  11        699.36        775.42        30.00 o                         
 -14   1  11         26.59         25.51         7.82 o                         
 -13   1  11          7.77          8.41         6.63 o                         
 -12   1  11         66.16         55.06         7.86 o                         
 -11   1  11        106.84        100.98         7.82 o                         
 -10   1  11         32.11         21.44         4.86 o                         
  -9   1  11        281.76        284.09         9.26 o                         
  -8   1  11          1.86          1.09         3.86 o                         
  -7   1  11        359.94        320.11         9.95 o                         
  -6   1  11          3.89         15.73         4.54 o                         
  -5   1  11          9.78         11.73         3.70 o                         
  -4   1  11         48.12         54.90         4.97 o
[truncated: 80,677 more chars]
